# Supplementary material for: Restrained Wnt Signaling Pathway by Enhanced EsGSK3β Activity Facilitates the Infection of Spiroplasma and Leads to Neuropathic Diseases in Crustaceans
Source: Mol Cell Proteomics. 2025 Aug 25;24(9):101059. doi: 10.1016/j.mcpro.2025.101059 (PMC12482308; doi:10.1016/j.mcpro.2025.101059)
Supplement: Supplementary Table 3 [file mmc3.xlsx]

## Sheet: Table S2
Protein accession	Position	Amino acid	Protein names	Score	Modified sequence	Mass error [ppm]	Charge	m/z
ES_m.100046	164	S	g.100046 ORF g.100046 m.100046 type:internal len:192 (-) TRINITY_DN77286_c0_g1_i1:3-578(-)	39.58	_S(ph)HYPFTLMPK_	-0.29142	3	434.198
ES_m.100087	35	S	g.100087 ORF g.100087 m.100087 type:complete len:386 (+) TRINITY_DN64184_c0_g1_i1:146-1303(+)	64.52	_EHPS(ph)IEVPEAAEK_	0.62096	4	379.674
ES_m.100099	166	S	g.100099 ORF g.100099 m.100099 type:5prime_partial len:1572 (-) TRINITY_DN64174_c0_g1_i1:461-5176(-)	50.099	_VPS(ph)QES(ph)INIM(ox)TEGDAAM(ox)TAK_	-2.1347	3	762.309
ES_m.100099	169	S	g.100099 ORF g.100099 m.100099 type:5prime_partial len:1572 (-) TRINITY_DN64174_c0_g1_i1:461-5176(-)	50.099	_VPS(ph)QES(ph)INIM(ox)TEGDAAM(ox)TAK_	-2.1347	3	762.309
ES_m.100126	478	S	g.100126 ORF g.100126 m.100126 type:5prime_partial len:644 (-) TRINITY_DN64183_c0_g1_i1:1536-3467(-)	185.58	_TSPSEAPGSAS(ph)DDESNLER_	-0.92261	3	676.939
ES_m.100126	492	S	g.100126 ORF g.100126 m.100126 type:5prime_partial len:644 (-) TRINITY_DN64183_c0_g1_i1:1536-3467(-)	187.09	_AAERPS(ph)PTGDEDLVEGSLVR_	0.34299	2	1089.51
ES_m.100126	503	S	g.100126 ORF g.100126 m.100126 type:5prime_partial len:644 (-) TRINITY_DN64183_c0_g1_i1:1536-3467(-)	52.773	_AAERPSPTGDEDLVEGS(ph)LVR_	2.2093	3	726.674
ES_m.100143	180	S	g.100143 ORF g.100143 m.100143 type:complete len:2172 (-) TRINITY_DN64183_c0_g1_i5:2755-9270(-)	67.997	_EYESLTS(ph)DLLK_	-0.37762	3	459.878
ES_m.100143	314	S	g.100143 ORF g.100143 m.100143 type:complete len:2172 (-) TRINITY_DN64183_c0_g1_i5:2755-9270(-)	154.7	_LVS(ph)QDNFGFDLAAVEAAAK_	2.0459	3	682.658
ES_m.100143	421	S	g.100143 ORF g.100143 m.100143 type:complete len:2172 (-) TRINITY_DN64183_c0_g1_i5:2755-9270(-)	48.998	_LLS(ph)EDYGK_	-0.20494	2	502.72
ES_m.100143	696	S	g.100143 ORF g.100143 m.100143 type:complete len:2172 (-) TRINITY_DN64183_c0_g1_i5:2755-9270(-)	71.379	_LAS(ph)IDRR_	-0.92367	3	304.155
ES_m.100143	869	S	g.100143 ORF g.100143 m.100143 type:complete len:2172 (-) TRINITY_DN64183_c0_g1_i5:2755-9270(-)	68.657	_RLS(ph)GMER_	0.34626	3	310.141
ES_m.100143	1271	S	g.100143 ORF g.100143 m.100143 type:complete len:2172 (-) TRINITY_DN64183_c0_g1_i5:2755-9270(-)	67.01	_QVLYEQTCDDIDTWMS(ph)DLEK_	0.50092	3	857.022
ES_m.100143	1701	S	g.100126 ORF g.100126 m.100126 type:5prime_partial len:644 (-) TRINITY_DN64183_c0_g1_i1:1536-3467(-)	74.649	_QNS(ph)ISDELGR_	-0.30291	2	599.759
ES_m.100143	2020	S	g.100143 ORF g.100143 m.100143 type:complete len:2172 (-) TRINITY_DN64183_c0_g1_i5:2755-9270(-)	168.25	_EERPS(ph)PTGDEDLVEGSLVR_	-0.65741	2	1082.99
ES_m.100143	2098	Y	g.100126 ORF g.100126 m.100126 type:5prime_partial len:644 (-) TRINITY_DN64183_c0_g1_i1:1536-3467(-)	83.666	_AEGPCDLSGGQASVADDY(ph)TK_	0.001833	3	707.621
ES_m.100143	2141	S	g.100126 ORF g.100126 m.100126 type:5prime_partial len:644 (-) TRINITY_DN64183_c0_g1_i1:1536-3467(-)	194.77	_DEEELNMWVSALQVATSSEGS(ph)AGPSR_	-0.72354	2	1415.62
ES_m.100143	2147	S	g.100126 ORF g.100126 m.100126 type:5prime_partial len:644 (-) TRINITY_DN64183_c0_g1_i1:1536-3467(-)	97.767	_S(ph)QTLPAGSEK_	0.45552	2	549.247
ES_m.100143	2149	T	g.100126 ORF g.100126 m.100126 type:5prime_partial len:644 (-) TRINITY_DN64183_c0_g1_i1:1536-3467(-)	51.939	_SQT(ph)LPAGSEK_	1.0821	2	549.247
ES_m.100143	2154	S	g.100126 ORF g.100126 m.100126 type:5prime_partial len:644 (-) TRINITY_DN64183_c0_g1_i1:1536-3467(-)	54.09	_SQTLPAGS(ph)EK_	-0.19249	2	549.247
ES_m.100156	556	S	g.100156 ORF g.100156 m.100156 type:5prime_partial len:562 (-) TRINITY_DN64187_c0_g1_i1:220-1905(-)	105.46	_RLS(ph)DEIDK_	0.16037	2	528.242
ES_m.100257	317	S	g.100257 ORF g.100257 m.100257 type:complete len:374 (+) TRINITY_DN64131_c0_g1_i9:155-1276(+)	46.818	_SDS(ph)GASISIEDSRPGTNDR_	1.9648	3	681.959
ES_m.100257	320	S	g.100257 ORF g.100257 m.100257 type:complete len:374 (+) TRINITY_DN64131_c0_g1_i9:155-1276(+)	138.03	_SDSGAS(ph)ISIEDSRPGTNDR_	1.5658	3	681.959
ES_m.100258	40	S	g.100258 ORF g.100258 m.100258 type:3prime_partial len:267 (+) TRINITY_DN64143_c0_g1_i1:150-953(+)	80.738	_S(ph)LPNDALLGVVGK_	0.506	3	454.906
ES_m.100362	337	S	g.100362 ORF g.100362 m.100362 type:complete len:380 (+) TRINITY_DN10791_c0_g1_i1:275-1414(+)	56.205	_ISTAS(ph)GDGK_	0.91961	2	458.195
ES_m.100480	174	T	g.100480 ORF g.100480 m.100480 type:5prime_partial len:192 (+) TRINITY_DN14346_c0_g1_i1:3-578(+)	135.47	_NDFT(ph)PSEEEQVR_	-0.19948	3	510.875
ES_m.100480	176	S	g.100480 ORF g.100480 m.100480 type:5prime_partial len:192 (+) TRINITY_DN14346_c0_g1_i1:3-578(+)	123.76	_NDFTPS(ph)EEEQVR_	1.6318	3	510.875
ES_m.100520	41	S	g.100520 ORF g.100520 m.100520 type:internal len:392 (+) TRINITY_DN59050_c0_g1_i2:2-1180(+)	116.55	_S(ph)LDEFEAK_	-0.50168	3	340.142
ES_m.100526	86	S	g.100526 ORF g.100526 m.100526 type:complete len:219 (+) TRINITY_DN59060_c0_g2_i1:207-863(+)	83.602	_NQS(ph)FNM(ox)EQANYTTQTLK_	-0.72763	3	705.301
ES_m.100656	48	S	g.100656 ORF g.100656 m.100656 type:complete len:506 (+) TRINITY_DN59054_c0_g1_i4:276-1793(+)	143.92	_GNLLRPSTS(ph)TQEMPHMSEADIAAK_	-0.89312	4	666.809
ES_m.100661	51	Y	g.100661 ORF g.100661 m.100661 type:complete len:421 (-) TRINITY_DN59099_c1_g2_i1:300-1562(-)	112.47	_DFVDHITHVDPIDGVVLIDPEY(ph)LKDR_	-1.1177	5	620.906
ES_m.100678	60	Y	g.100678 ORF g.100678 m.100678 type:3prime_partial len:154 (+) TRINITY_DN59067_c1_g2_i2:474-938(+)	135.38	_LQSGQAGDPTDEIGLCIY(ph)GR_	1.0616	3	744
ES_m.100791	31	T	g.100791 ORF g.100791 m.100791 type:internal len:306 (-) TRINITY_DN65556_c0_g1_i1:3-920(-)	65.467	_QTT(ph)LYDDQGGGQR_	0.032693	3	506.879
ES_m.100791	50	S	g.100791 ORF g.100791 m.100791 type:internal len:306 (-) TRINITY_DN65556_c0_g1_i1:3-920(-)	47.371	_ENS(ph)AQPAGEGEAGKEDR_	1.9443	3	608.918
ES_m.100826	112	S	g.100826 ORF g.100826 m.100826 type:complete len:307 (-) TRINITY_DN65532_c0_g1_i2:341-1261(-)	111.57	_S(ph)EKDFVAIVDLPK_	2.9608	3	514.26
ES_m.100826	183	S	g.100826 ORF g.100826 m.100826 type:complete len:307 (-) TRINITY_DN65532_c0_g1_i2:341-1261(-)	67.553	_ATENNNNVINIS(ph)ETDFEEFETALLYDPNDPNKER_	0.63178	4	1009.7
ES_m.10085	255	S	g.10085 ORF g.10085 m.10085 type:complete len:257 (+) TRINITY_DN63019_c0_g1_i2:79-849(+)	82.069	_VEETAADDPGS(ph)D_	-0.49374	2	643.227
ES_m.100863	786	S	g.100863 ORF g.100863 m.100863 type:complete len:1243 (-) TRINITY_DN65553_c0_g2_i1:21-3749(-)	28.177	_VM(ox)HTQS(ph)SQGM(ox)K_	-0.74444	3	449.181
ES_m.100875	33	S	g.100875 ORF g.100875 m.100875 type:complete len:386 (-) TRINITY_DN65539_c0_g1_i1:1138-2295(-)	83.37	_AEGQTQS(ph)PSAGLR_	3.4053	2	691.309
ES_m.100925	174	S	g.100925 ORF g.100925 m.100925 type:5prime_partial len:185 (+) TRINITY_DN65575_c0_g1_i4:3-557(+)	94.281	_VYIAS(ph)EDDIS(ph)DPDDI_	1.4565	2	913.836
ES_m.100925	179	S	g.100925 ORF g.100925 m.100925 type:5prime_partial len:185 (+) TRINITY_DN65575_c0_g1_i4:3-557(+)	109.07	_VYIAS(ph)EDDIS(ph)DPDDI_	1.4565	2	913.836
ES_m.100948	10	S	g.100948 ORF g.100948 m.100948 type:5prime_partial len:886 (+) TRINITY_DN65564_c3_g1_i1:1-2658(+)	61.932	_RDDS(ph)LEAR_	0.0045002	2	521.222
ES_m.100948	19	S	g.100948 ORF g.100948 m.100948 type:5prime_partial len:886 (+) TRINITY_DN65564_c3_g1_i1:1-2658(+)	80.387	_TRDS(ph)LDVPHSR_	-0.12191	2	681.812
ES_m.100948	32	S	g.100948 ORF g.100948 m.100948 type:5prime_partial len:886 (+) TRINITY_DN65564_c3_g1_i1:1-2658(+)	92.856	_HHS(ph)WDYDVTR_	0.16759	3	465.854
ES_m.100948	228	S	g.100948 ORF g.100948 m.100948 type:5prime_partial len:886 (+) TRINITY_DN65564_c3_g1_i1:1-2658(+)	123.76	_QSS(ph)VTEGETIR_	0.15112	2	643.785
ES_m.100948	578	S	g.100948 ORF g.100948 m.100948 type:5prime_partial len:886 (+) TRINITY_DN65564_c3_g1_i1:1-2658(+)	104.38	_NSS(ph)LDSGLLHPDLAWR_	-0.99324	3	620.96
ES_m.100948	617	S	g.100948 ORF g.100948 m.100948 type:5prime_partial len:886 (+) TRINITY_DN65564_c3_g1_i1:1-2658(+)	43.761	_SYPHS(ph)LPQSR_	1.2312	3	417.855
ES_m.100952	357	S	g.100952 ORF g.100952 m.100952 type:internal len:507 (-) TRINITY_DN65564_c3_g2_i1:2-1522(-)	87.654	_S(ph)DNDDDNLPTPSR_	-1.4865	2	763.294
ES_m.101013	368	S	g.101013 ORF g.101013 m.101013 type:complete len:992 (+) TRINITY_DN65563_c0_g1_i1:144-3119(+)	122.44	_LHS(ph)ESETSGVVDGQGK_	0.058752	3	570.584
ES_m.101013	370	S	g.101013 ORF g.101013 m.101013 type:complete len:992 (+) TRINITY_DN65563_c0_g1_i1:144-3119(+)	94.845	_LHSES(ph)ETSGVVDGQGK_	1.5208	3	570.584
ES_m.101050	13	S	g.101050 ORF g.101050 m.101050 type:complete len:698 (+) TRINITY_DN65521_c0_g1_i1:45-2138(+)	182.4	_VDS(ph)LHGLDNLDKGELASEENR_	0.090888	4	598.526
ES_m.101050	37	S	g.101050 ORF g.101050 m.101050 type:complete len:698 (+) TRINITY_DN65521_c0_g1_i1:45-2138(+)	73.386	_WVFEVS(ph)HEAANK_	-1.86	3	499.557
ES_m.101050	388	S	g.101050 ORF g.101050 m.101050 type:complete len:698 (+) TRINITY_DN65521_c0_g1_i1:45-2138(+)	58.794	_TNNFNIES(ph)LR_	0.85313	2	644.29
ES_m.101050	621	S	g.101050 ORF g.101050 m.101050 type:complete len:698 (+) TRINITY_DN65521_c0_g1_i1:45-2138(+)	82.609	_QHS(ph)LGVMYPELANR_	-0.098921	3	565.596
ES_m.101050	648	S	g.101050 ORF g.101050 m.101050 type:complete len:698 (+) TRINITY_DN65521_c0_g1_i1:45-2138(+)	89.462	_LNYPRPLS(ph)EPPS(ph)PTSSR_	-0.10482	3	686.641
ES_m.101050	652	S	g.101050 ORF g.101050 m.101050 type:complete len:698 (+) TRINITY_DN65521_c0_g1_i1:45-2138(+)	89.624	_LNYPRPLS(ph)EPPS(ph)PTSSR_	-0.26647	3	686.641
ES_m.101067	7	S	g.101067 ORF g.101067 m.101067 type:3prime_partial len:197 (+) TRINITY_DN65504_c0_g1_i2:73-666(+)	127.01	_KLS(ph)TTGDSLYQTLGVPK_	-0.76887	3	629.987
ES_m.101067	170	S	g.101067 ORF g.101067 m.101067 type:3prime_partial len:197 (+) TRINITY_DN65504_c0_g1_i2:73-666(+)	60.194	_QEEPITNQPGPSSPSKEEVS(ph)DEDLEGGK_	-0.053274	4	766.588
ES_m.101068	178	T	g.101068 ORF g.101068 m.101068 type:3prime_partial len:269 (-) TRINITY_DN65504_c0_g1_i3:3-809(-)	121.66	_ET(ph)SPINAFLNK_	0.34412	3	438.543
ES_m.101068	179	S	g.101068 ORF g.101068 m.101068 type:3prime_partial len:269 (-) TRINITY_DN65504_c0_g1_i3:3-809(-)	121.66	_ETS(ph)PINAFLNK_	0.69853	2	657.31
ES_m.10111	143	Y	g.10111 ORF g.10111 m.10111 type:5prime_partial len:262 (+) TRINITY_DN63062_c0_g1_i2:1-786(+)	88.495	_LHDEAVY(ph)EK_	-1.4095	3	395.173
ES_m.101144	147	Y	g.101144 ORF g.101144 m.101144 type:3prime_partial len:325 (-) TRINITY_DN77311_c0_g1_i1:3-977(-)	89.011	_LHMELPGATNADY(ph)VNQETIDR_	0.72156	3	823.037
ES_m.101190	25	S	g.101190 ORF g.101190 m.101190 type:complete len:158 (-) TRINITY_DN12050_c0_g1_i1:1453-1926(-)	75.739	_VYPAQCS(ph)SLR_	-0.20647	2	630.776
ES_m.101190	26	S	g.101190 ORF g.101190 m.101190 type:complete len:158 (-) TRINITY_DN12050_c0_g1_i1:1453-1926(-)	75.739	_VYPAQCSS(ph)LRK_	-0.53842	3	463.551
ES_m.101221	37	S	g.101221 ORF g.101221 m.101221 type:3prime_partial len:112 (+) TRINITY_DN63760_c0_g1_i2:778-1116(+)	106.89	_LSVSSSGGEENHS(ph)PPR_	0.11805	3	573.916
ES_m.101224	186	S	g.101224 ORF g.101224 m.101224 type:internal len:1029 (+) TRINITY_DN63771_c0_g1_i1:3-3092(+)	161.56	_TTS(ph)TSATTEEIEEAVLSVVEEVK_	1.3342	3	844.733
ES_m.101224	190	T	g.101224 ORF g.101224 m.101224 type:internal len:1029 (+) TRINITY_DN63771_c0_g1_i1:3-3092(+)	141.21	_TTSTS(ph)AT(ph)TEEIEEAVLSVVEEVK_	-3.2984	3	871.389
ES_m.101224	230	S	g.101224 ORF g.101224 m.101224 type:internal len:1029 (+) TRINITY_DN63771_c0_g1_i1:3-3092(+)	142.72	_EEVLEALCAEADQAQS(ph)DDEVNVVEVHRPR_	0.66025	4	847.634
ES_m.101224	260	S	g.101224 ORF g.101224 m.101224 type:internal len:1029 (+) TRINITY_DN63771_c0_g1_i1:3-3092(+)	114.57	_VS(ph)ESEKEIDEIAAAIER_	3.8769	3	656.977
ES_m.101224	584	S	g.101224 ORF g.101224 m.101224 type:internal len:1029 (+) TRINITY_DN63771_c0_g1_i1:3-3092(+)	143.48	_HTALS(ph)QDEAPELTSQETLK_	0.128	3	726.67
ES_m.101224	746	S	g.101224 ORF g.101224 m.101224 type:internal len:1029 (+) TRINITY_DN63771_c0_g1_i1:3-3092(+)	142.22	_LRS(ph)S(ph)CSEEPEEVKDIVPYVPR_	-0.72679	4	663.047
ES_m.101224	747	S	g.101224 ORF g.101224 m.101224 type:internal len:1029 (+) TRINITY_DN63771_c0_g1_i1:3-3092(+)	142.22	_LRS(ph)S(ph)CSEEPEEVKDIVPYVPR_	-0.72679	4	663.047
ES_m.101224	749	S	g.101224 ORF g.101224 m.101224 type:internal len:1029 (+) TRINITY_DN63771_c0_g1_i1:3-3092(+)	77.575	_SSCS(ph)EEPEEVKDIVPYVPR_	1.6826	3	767.343
ES_m.101224	967	S	g.101224 ORF g.101224 m.101224 type:internal len:1029 (+) TRINITY_DN63771_c0_g1_i1:3-3092(+)	70.26	_HMS(ph)VVEEVLSPK_	0.14416	3	478.895
ES_m.101224	974	S	g.101224 ORF g.101224 m.101224 type:internal len:1029 (+) TRINITY_DN63771_c0_g1_i1:3-3092(+)	52.599	_HMSVVEEVLS(ph)PK_	-0.1846	3	478.895
ES_m.101230	238	T	g.101230 ORF g.101230 m.101230 type:internal len:410 (-) TRINITY_DN63771_c0_g2_i1:1-1230(-)	71.879	_AYT(ph)LNDNEPQK_	1.6248	3	458.198
ES_m.101232	98	S	g.101232 ORF g.101232 m.101232 type:internal len:206 (-) TRINITY_DN63771_c0_g2_i2:3-620(-)	132.48	_LPAVTAVAETVGQVLQS(ph)PVK_	2.0053	3	696.376
ES_m.101238	155	S	g.101238 ORF g.101238 m.101238 type:internal len:753 (-) TRINITY_DN63771_c0_g2_i4:3-2261(-)	77.241	_EAIVSIPDS(ph)PSPAVPLEEDLKK_	-1.2085	5	483.648
ES_m.101238	228	S	g.101238 ORF g.101238 m.101238 type:internal len:753 (-) TRINITY_DN63771_c0_g2_i4:3-2261(-)	85.493	_SQDTAASLS(ph)PAK_	1.2313	3	419.19
ES_m.101238	441	S	g.101238 ORF g.101238 m.101238 type:internal len:753 (-) TRINITY_DN63771_c0_g2_i4:3-2261(-)	237.46	_TTS(ph)TEDTITIPLEER_	-0.99935	2	893.411
ES_m.10124	155	S	g.10124 ORF g.10124 m.10124 type:complete len:354 (+) TRINITY_DN63004_c0_g1_i1:152-1213(+)	91.076	_AFS(ph)FNPHDASR_	-0.34656	2	664.775
ES_m.101241	411	S	g.101241 ORF g.101241 m.101241 type:internal len:547 (-) TRINITY_DN63771_c0_g3_i1:1-1641(-)	131.45	_M(ox)QVQQNSVS(ph)PSQER_	0.23436	3	571.914
ES_m.101241	413	S	g.101241 ORF g.101241 m.101241 type:internal len:547 (-) TRINITY_DN63771_c0_g3_i1:1-1641(-)	88.385	_MQVQQNSVSPS(ph)QER_	-0.48478	2	849.369
ES_m.101272	105	S	g.101272 ORF g.101272 m.101272 type:complete len:527 (+) TRINITY_DN63719_c0_g1_i1:808-2388(+)	65.043	_EDTAQTS(ph)LK_	0.66401	2	536.732
ES_m.101272	417	S	g.101272 ORF g.101272 m.101272 type:complete len:527 (+) TRINITY_DN63719_c0_g1_i1:808-2388(+)	61.042	_QYS(ph)LPASAR_	-1.1357	2	536.745
ES_m.101299	130	S	g.101299 ORF g.101299 m.101299 type:complete len:170 (-) TRINITY_DN63792_c0_g1_i1:566-1075(-)	102.9	_RS(ph)SEQGLLYGR_	-0.9712	3	449.214
ES_m.101299	131	S	g.101299 ORF g.101299 m.101299 type:complete len:170 (-) TRINITY_DN63792_c0_g1_i1:566-1075(-)	135.02	_RSS(ph)EQGLLYGR_	-0.73829	2	673.317
ES_m.101314	20	S	g.101314 ORF g.101314 m.101314 type:3prime_partial len:335 (+) TRINITY_DN63783_c0_g3_i1:147-1154(+)	44.543	_RIS(ph)NSFGK_	0.45407	3	330.159
ES_m.101314	83	S	g.101314 ORF g.101314 m.101314 type:3prime_partial len:335 (+) TRINITY_DN63783_c0_g3_i1:147-1154(+)	53.6	_LVDHRES(ph)LSR_	0.20791	3	431.21
ES_m.101367	47	S	g.101367 ORF g.101367 m.101367 type:complete len:140 (+) TRINITY_DN63716_c0_g2_i1:109-528(+)	81.884	_IHYPTMYS(ph)QDNDLFNCYQR_	-2.6211	3	849.015
ES_m.101475	465	S	g.101475 ORF g.101475 m.101475 type:5prime_partial len:574 (+) TRINITY_DN63729_c0_g1_i1:3-1724(+)	31.348	_NLNHVS(ph)YGR_	1.4405	3	380.505
ES_m.101475	507	S	g.101475 ORF g.101475 m.101475 type:5prime_partial len:574 (+) TRINITY_DN63729_c0_g1_i1:3-1724(+)	121.24	_IPITPSQS(ph)FQER_	0.54868	3	494.904
ES_m.101553	14	T	g.101553 ORF g.101553 m.101553 type:complete len:564 (+) TRINITY_DN68101_c0_g1_i3:225-1916(+)	156.73	_SIVGVEREET(ph)DEEEEETNEEEER_	-1.1411	3	949.384
ES_m.101605	33	S	g.101605 ORF g.101605 m.101605 type:3prime_partial len:414 (-) TRINITY_DN68112_c3_g1_i3:3-1244(-)	82.261	_SHS(ph)PIPIPR_	0.14834	3	361.85
ES_m.101609	65	S	g.101609 ORF g.101609 m.101609 type:complete len:285 (+) TRINITY_DN68112_c4_g2_i1:110-964(+)	110.06	_MQQVENELDQAQEQLS(ph)AANTK_	-0.050859	3	819.032
ES_m.101609	102	S	g.101609 ORF g.101609 m.101609 type:complete len:285 (+) TRINITY_DN68112_c4_g2_i1:110-964(+)	44.1	_IQLLEEDLERS(ph)EER_	1.0305	3	613.623
ES_m.101609	162	Y	g.101609 ORF g.101609 m.101609 type:complete len:285 (+) TRINITY_DN68112_c4_g2_i1:110-964(+)	48.561	_KY(ph)DEVAR_	-0.1151	2	480.713
ES_m.101609	185	S	g.101609 ORF g.101609 m.101609 type:complete len:285 (+) TRINITY_DN68112_c4_g2_i1:110-964(+)	49.559	_AES(ph)GESKIVELEEELR_	-0.35504	3	633.298
ES_m.101609	220	T	g.101609 ORF g.101609 m.101609 type:complete len:285 (+) TRINITY_DN68112_c4_g2_i1:110-964(+)	63.216	_EET(ph)YKEQIK_	-1.4178	2	624.281
ES_m.10164	182	S	g.10164 ORF g.10164 m.10164 type:5prime_partial len:336 (-) TRINITY_DN63050_c0_g1_i1:2023-3030(-)	61.265	_SFFDS(ph)ISCEAIER_	-0.00033583	3	547.56
ES_m.101869	114	S	g.101869 ORF g.101869 m.101869 type:internal len:233 (+) TRINITY_DN68137_c0_g1_i4:3-704(+)	89.9	_TQPQIS(ph)YK_	-0.72799	3	348.83
ES_m.101963	208	S	g.101963 ORF g.101963 m.101963 type:5prime_partial len:521 (-) TRINITY_DN68150_c0_g1_i2:502-2064(-)	53.998	_MAS(ph)EHKIDLNDVQGSGR_	0.17845	3	646.291
ES_m.101969	151	S	g.101969 ORF g.101969 m.101969 type:5prime_partial len:160 (-) TRINITY_DN68190_c2_g1_i1:819-1298(-)	81.315	_LLFYEAQGEAEDNENSLCCS(ph)DGEHVTR_	0.011054	3	1075.1
ES_m.102011	182	S	g.102011 ORF g.102011 m.102011 type:5prime_partial len:290 (+) TRINITY_DN68155_c10_g1_i1:2-871(+)	67.385	_DIHFS(ph)LNPK_	1.4199	3	384.181
ES_m.102015	230	S	g.102015 ORF g.102015 m.102015 type:5prime_partial len:241 (+) TRINITY_DN68121_c0_g1_i1:2-724(+)	39.006	_S(ph)QENSPKPPAH_	0.67586	3	424.519
ES_m.102015	234	S	g.102015 ORF g.102015 m.102015 type:5prime_partial len:241 (+) TRINITY_DN68121_c0_g1_i1:2-724(+)	50.088	_SQENS(ph)PKPPAH_	3.8839	3	424.519
ES_m.102034	46	T	g.102034 ORF g.102034 m.102034 type:complete len:189 (+) TRINITY_DN68189_c1_g4_i2:265-831(+)	70.197	_QDCPSGRLT(ph)PDK_	0.29586	3	485.21
ES_m.102095	339	S	g.102095 ORF g.102095 m.102095 type:5prime_partial len:345 (+) TRINITY_DN25563_c0_g1_i2:2-1036(+)	140.22	_PSLALTSQTNEDDS(ph)DLDLQ_	-1.9038	3	714.642
ES_m.102280	118	S	g.102280 ORF g.102280 m.102280 type:5prime_partial len:223 (+) TRINITY_DN59139_c0_g1_i1:2-670(+)	60.598	_RYPS(ph)GEER_	0.23973	3	358.485
ES_m.102333	14	S	g.102333 ORF g.102333 m.102333 type:complete len:422 (+) TRINITY_DN59181_c1_g1_i2:254-1519(+)	23.028	_SHDIQS(ph)SPK_	-0.72397	3	360.157
ES_m.102333	15	S	g.102333 ORF g.102333 m.102333 type:complete len:422 (+) TRINITY_DN59181_c1_g1_i2:254-1519(+)	108.56	_SHDIQSS(ph)PK_	0.32659	2	539.732
ES_m.102333	48	T	g.102333 ORF g.102333 m.102333 type:complete len:422 (+) TRINITY_DN59181_c1_g1_i2:254-1519(+)	105.03	_EVET(ph)IEEVAEK_	1.0362	3	452.537
ES_m.102333	109	S	g.102333 ORF g.102333 m.102333 type:complete len:422 (+) TRINITY_DN59181_c1_g1_i2:254-1519(+)	60.157	_S(ph)FRS(ph)FSFLR_	-1.2399	3	436.184
ES_m.102333	112	S	g.102333 ORF g.102333 m.102333 type:complete len:422 (+) TRINITY_DN59181_c1_g1_i2:254-1519(+)	60.157	_SFRS(ph)FS(ph)FLR_	0.2994	3	436.184
ES_m.102333	114	S	g.102333 ORF g.102333 m.102333 type:complete len:422 (+) TRINITY_DN59181_c1_g1_i2:254-1519(+)	66.692	_SFS(ph)FLRR_	-0.34004	3	331.495
ES_m.102333	156	S	g.102333 ORF g.102333 m.102333 type:complete len:422 (+) TRINITY_DN59181_c1_g1_i2:254-1519(+)	79.346	_EEAASVS(ph)PVVEEK_	1.8082	3	485.22
ES_m.102333	310	S	g.102333 ORF g.102333 m.102333 type:complete len:422 (+) TRINITY_DN59181_c1_g1_i2:254-1519(+)	94.632	_TVAQEAS(ph)PVVEEVPAK_	0.48913	3	578.617
ES_m.102385	26	Y	g.102385 ORF g.102385 m.102385 type:internal len:151 (+) TRINITY_DN59106_c0_g2_i1:3-458(+)	81.296	_VVIY(ph)EHLFK_	-4.2153	3	409.877
ES_m.102385	94	Y	g.102385 ORF g.102385 m.102385 type:internal len:151 (+) TRINITY_DN59106_c0_g2_i1:3-458(+)	55.66	_DY(ph)LHLPAEIVPATLK_	-1.6943	3	587.306
ES_m.102492	49	S	g.102492 ORF g.102492 m.102492 type:internal len:276 (+) TRINITY_DN53187_c0_g1_i1:1-831(+)	180.02	_SSWAEES(ph)EDFEEDR_	0.3513	2	898.32
ES_m.102492	206	S	g.102492 ORF g.102492 m.102492 type:internal len:276 (+) TRINITY_DN53187_c0_g1_i1:1-831(+)	62.68	_EDRDNRS(ph)PVR_	-2.3913	2	662.294
ES_m.102517	279	S	g.102517 ORF g.102517 m.102517 type:3prime_partial len:362 (-) TRINITY_DN53131_c0_g1_i1:2-1087(-)	48.214	_GGPQHS(ph)ITWGR_	-0.054142	3	425.859
ES_m.102604	311	S	g.102604 ORF g.102604 m.102604 type:complete len:446 (-) TRINITY_DN53141_c0_g1_i1:2532-3869(-)	64.565	_AICLMDHPIS(ph)NTK_	-0.38954	3	527.238
ES_m.102604	389	Y	g.102604 ORF g.102604 m.102604 type:complete len:446 (-) TRINITY_DN53141_c0_g1_i1:2532-3869(-)	69.864	_FVIVSPIY(ph)KPLDK_	-0.61418	4	400.47
ES_m.102642	102	S	g.102642 ORF g.102642 m.102642 type:complete len:230 (+) TRINITY_DN33978_c0_g1_i1:93-782(+)	47.575	_SNIS(ph)LCGDTR_	-0.44954	2	601.747
ES_m.102642	146	S	g.102642 ORF g.102642 m.102642 type:complete len:230 (+) TRINITY_DN33978_c0_g1_i1:93-782(+)	46.121	_S(ph)NSLRVDDILMR_	0.5823	3	500.241
ES_m.102692	232	S	g.102692 ORF g.102692 m.102692 type:3prime_partial len:274 (-) TRINITY_DN13791_c0_g1_i1:2-823(-)	67.396	_TRPTS(ph)PPASQDSGGAR_	0.49692	3	555.584
ES_m.102744	239	S	g.102744 ORF g.102744 m.102744 type:5prime_partial len:1474 (+) TRINITY_DN44765_c0_g2_i1:2-4423(+)	83.423	_S(ph)GSLSQVCSEVASGAR_	-0.17791	3	558.91
ES_m.102744	646	S	g.102744 ORF g.102744 m.102744 type:5prime_partial len:1474 (+) TRINITY_DN44765_c0_g2_i1:2-4423(+)	104.17	_ESS(ph)SMEDLVSK_	0.54867	2	646.26
ES_m.102744	647	S	g.102744 ORF g.102744 m.102744 type:5prime_partial len:1474 (+) TRINITY_DN44765_c0_g2_i1:2-4423(+)	133.48	_ESSS(ph)MEDLVSK_	-0.20108	2	646.26
ES_m.102744	861	S	g.102744 ORF g.102744 m.102744 type:5prime_partial len:1474 (+) TRINITY_DN44765_c0_g2_i1:2-4423(+)	64.726	_YAVTTTSAPHSEDS(ph)GS(ph)DGDDSVR_	-0.14113	3	838.65
ES_m.102744	863	S	g.102744 ORF g.102744 m.102744 type:5prime_partial len:1474 (+) TRINITY_DN44765_c0_g2_i1:2-4423(+)	64.726	_YAVTTTSAPHSEDS(ph)GS(ph)DGDDSVR_	-0.14113	3	838.65
ES_m.102772	262	S	g.102772 ORF g.102772 m.102772 type:3prime_partial len:318 (-) TRINITY_DN67662_c0_g1_i5:3-956(-)	76.823	_EVEDQQELLSSLQGSSGTPDS(ph)PPVTR_	-0.39419	3	946.101
ES_m.102781	76	S	g.102781 ORF g.102781 m.102781 type:3prime_partial len:103 (-) TRINITY_DN67643_c0_g1_i1:3-311(-)	101.75	_QS(ph)QESPQNTR_	-0.40924	2	627.759
ES_m.102789	175	S	g.102789 ORF g.102789 m.102789 type:internal len:245 (-) TRINITY_DN67628_c0_g1_i1:3-737(-)	159.14	_IDFDKWTHEEDLS(ph)DEAR_	0.54509	4	547.232
ES_m.102812	135	S	g.102812 ORF g.102812 m.102812 type:5prime_partial len:548 (+) TRINITY_DN67660_c0_g1_i1:1-1644(+)	75.483	_HYDDS(ph)PNM(ox)EGR_	-0.56715	2	708.748
ES_m.102849	162	S	g.102849 ORF g.102849 m.102849 type:internal len:420 (-) TRINITY_DN67677_c0_g1_i1:3-1262(-)	76.357	_AAS(ph)FDEFLHLR_	-0.30641	3	462.546
ES_m.102895	49	S	g.102895 ORF g.102895 m.102895 type:3prime_partial len:603 (+) TRINITY_DN67694_c0_g1_i1:128-1939(+)	126.32	_LLTAAGDQWS(ph)QEENSEEAGGR_	-0.84751	3	776.664
ES_m.102895	454	S	g.102895 ORF g.102895 m.102895 type:3prime_partial len:603 (+) TRINITY_DN67694_c0_g1_i1:128-1939(+)	91.313	_RGS(ph)PGDLLAR_	-0.18194	3	374.52
ES_m.102895	494	S	g.102895 ORF g.102895 m.102895 type:3prime_partial len:603 (+) TRINITY_DN67694_c0_g1_i1:128-1939(+)	70.197	_S(ph)LSFHNQLS(ph)SPK_	-1.9768	3	502.213
ES_m.102895	502	S	g.102895 ORF g.102895 m.102895 type:3prime_partial len:603 (+) TRINITY_DN67694_c0_g1_i1:128-1939(+)	70.117	_S(ph)LSFHNQLS(ph)SPK_	-1.9768	3	502.213
ES_m.102895	531	S	g.102895 ORF g.102895 m.102895 type:3prime_partial len:603 (+) TRINITY_DN67694_c0_g1_i1:128-1939(+)	109.99	_REEQPPHHPAEEPPS(ph)PQADSANLAACSGR_	0.098425	5	643.885
ES_m.102926	38	S	g.102926 ORF g.102926 m.102926 type:5prime_partial len:357 (+) TRINITY_DN67649_c0_g2_i1:1-1071(+)	56.29	_S(ph)VQLLGSAYK_	0.59861	3	382.525
ES_m.102926	44	S	g.102926 ORF g.102926 m.102926 type:5prime_partial len:357 (+) TRINITY_DN67649_c0_g2_i1:1-1071(+)	118.16	_SVQLLGS(ph)AYK_	-0.43995	2	573.284
ES_m.102926	68	S	g.102926 ORF g.102926 m.102926 type:5prime_partial len:357 (+) TRINITY_DN67649_c0_g2_i1:1-1071(+)	83.332	_ADM(ox)EELTENAEDM(ox)AEEGES(ph)KKSEEK_	0.048763	5	589.036
ES_m.102926	71	S	g.102926 ORF g.102926 m.102926 type:5prime_partial len:357 (+) TRINITY_DN67649_c0_g2_i1:1-1071(+)	83.332	_ADM(ox)EELTENAEDM(ox)AEEGES(ph)KKSEEK_	0.048763	5	589.036
ES_m.102926	247	Y	g.102926 ORF g.102926 m.102926 type:5prime_partial len:357 (+) TRINITY_DN67649_c0_g2_i1:1-1071(+)	64.121	_MDVGGLSDPY(ph)VK_	-1.3154	2	680.796
ES_m.102927	530	S	g.102927 ORF g.102927 m.102927 type:internal len:580 (+) TRINITY_DN67657_c0_g1_i1:3-1745(+)	139.28	_VSGGFEGS(ph)AEEAALDTSLTK_	-0.017366	3	683.64
ES_m.10294	4	S	g.10294 ORF g.10294 m.10294 type:internal len:133 (-) TRINITY_DN77179_c0_g1_i1:1-399(-)	86.114	_TAS(ph)GGLSFPK_	1.1036	2	522.742
ES_m.102969	43	T	g.102969 ORF g.102969 m.102969 type:complete len:459 (+) TRINITY_DN67624_c0_g1_i1:207-1583(+)	56.131	_VEEILPTEGNKT(ph)PSHTNNVR_	-0.071091	4	579.531
ES_m.103059	17	T	g.103059 ORF g.103059 m.103059 type:complete len:579 (-) TRINITY_DN67647_c0_g1_i2:1857-3593(-)	69.075	_TVGGAAHAEAVNDDKT(ph)PTNPPPFSGHVDM(ox)SR_	-0.0652	5	655.095
ES_m.103059	367	S	g.103059 ORF g.103059 m.103059 type:complete len:579 (-) TRINITY_DN67647_c0_g1_i2:1857-3593(-)	98.491	_TMGGTGGVGSGQM(ox)NPPES(ph)PSLHR_	-0.89669	3	784.003
ES_m.103059	369	S	g.103059 ORF g.103059 m.103059 type:complete len:579 (-) TRINITY_DN67647_c0_g1_i2:1857-3593(-)	61.488	_TM(ox)GGTGGVGSGQM(ox)NPPESPS(ph)LHR_	0.64048	4	592.253
ES_m.103147	140	S	g.103147 ORF g.103147 m.103147 type:internal len:209 (-) TRINITY_DN55849_c0_g1_i1:3-629(-)	141.85	_IVS(ph)VEDIEVVGPR_	1.4105	3	497.92
ES_m.103239	158	S	g.103239 ORF g.103239 m.103239 type:complete len:286 (+) TRINITY_DN55874_c0_g1_i4:212-1069(+)	190.79	_SGQVTHQNDDDS(ph)DTENDLINMAAK_	0.4173	3	900.036
ES_m.103390	114	S	g.103390 ORF g.103390 m.103390 type:internal len:627 (+) TRINITY_DN47072_c0_g2_i1:2-1885(+)	80.96	_ATS(ph)PPPEYNPR_	1.6895	2	654.785
ES_m.103424	92	S	g.103424 ORF g.103424 m.103424 type:internal len:249 (+) TRINITY_DN47094_c0_g1_i1:2-751(+)	79.744	_S(ph)WDNLLSAR_	2.0961	2	571.256
ES_m.103467	72	S	g.103467 ORF g.103467 m.103467 type:3prime_partial len:270 (+) TRINITY_DN7160_c0_g1_i2:283-1095(+)	45.844	_RQS(ph)ICCYDVVNQDDK_	-1.5639	3	660.604
ES_m.103553	488	S	g.103553 ORF g.103553 m.103553 type:3prime_partial len:494 (+) TRINITY_DN39082_c0_g1_i2:112-1596(+)	90.05	_RLS(ph)DELAR_	-0.028499	2	520.25
ES_m.103575	388	S	g.103575 ORF g.103575 m.103575 type:3prime_partial len:523 (+) TRINITY_DN39084_c0_g1_i2:214-1785(+)	83.395	_NM(ox)HTTNS(ph)IGSSQGYPMR_	0.045278	3	659.605
ES_m.103575	490	S	g.103575 ORF g.103575 m.103575 type:3prime_partial len:523 (+) TRINITY_DN39084_c0_g1_i2:214-1785(+)	48.669	_VADEEETVFDAAETGS(ph)VGSIDR_	-1.8778	3	793.007
ES_m.103575	501	S	g.103575 ORF g.103575 m.103575 type:3prime_partial len:523 (+) TRINITY_DN39084_c0_g1_i2:214-1785(+)	52.49	_DSVTS(ph)EGR_	-1.2873	2	465.682
ES_m.103593	102	S	g.103593 ORF g.103593 m.103593 type:internal len:128 (-) TRINITY_DN39058_c0_g2_i1:3-386(-)	120.37	_GVKEES(ph)EEEEEEEEEEMEDDLVLVK_	2.1774	5	613.056
ES_m.103637	141	S	g.103637 ORF g.103637 m.103637 type:5prime_partial len:366 (+) TRINITY_DN51402_c0_g2_i1:1-1098(+)	251.09	_SFS(ph)TSDISGVGASNDGELSR_	1.5098	3	689.295
ES_m.103637	142	T	g.103637 ORF g.103637 m.103637 type:5prime_partial len:366 (+) TRINITY_DN51402_c0_g2_i1:1-1098(+)	253.57	_SFST(ph)SDIS(ph)GVGASNDGELSR_	2.4802	2	1073.42
ES_m.103637	143	S	g.103637 ORF g.103637 m.103637 type:5prime_partial len:366 (+) TRINITY_DN51402_c0_g2_i1:1-1098(+)	223.6	_SFSTS(ph)DISGVGASNDGELSR_	0.86228	2	1033.44
ES_m.103637	146	S	g.103637 ORF g.103637 m.103637 type:5prime_partial len:366 (+) TRINITY_DN51402_c0_g2_i1:1-1098(+)	192.89	_SFST(ph)SDIS(ph)GVGASNDGELSR_	2.4802	2	1073.42
ES_m.103637	151	S	g.103637 ORF g.103637 m.103637 type:5prime_partial len:366 (+) TRINITY_DN51402_c0_g2_i1:1-1098(+)	60.797	_SFS(ph)TSDISGVGAS(ph)NDGELSR_	-1.0448	3	715.951
ES_m.103637	218	S	g.103637 ORF g.103637 m.103637 type:5prime_partial len:366 (+) TRINITY_DN51402_c0_g2_i1:1-1098(+)	138.44	_PGS(ph)LES(ph)PAITAADFIR_	-2.642	3	602.269
ES_m.103637	221	S	g.103637 ORF g.103637 m.103637 type:5prime_partial len:366 (+) TRINITY_DN51402_c0_g2_i1:1-1098(+)	89.669	_PGS(ph)LES(ph)PAITAADFIR_	-2.642	3	602.269
ES_m.103637	259	S	g.103637 ORF g.103637 m.103637 type:5prime_partial len:366 (+) TRINITY_DN51402_c0_g2_i1:1-1098(+)	95.834	_FSQS(ph)ELDLESVGGAGQGGVK_	0.37183	3	682.312
ES_m.103637	291	S	g.103637 ORF g.103637 m.103637 type:5prime_partial len:366 (+) TRINITY_DN51402_c0_g2_i1:1-1098(+)	89.231	_QQS(ph)AQDVFR_	1.2521	2	579.751
ES_m.103673	299	S	g.103673 ORF g.103673 m.103673 type:internal len:446 (-) TRINITY_DN51449_c0_g1_i2:1-1338(-)	79.492	_S(ph)EFNLDHNR_	-0.083626	3	404.5
ES_m.103676	216	S	g.103676 ORF g.103676 m.103676 type:internal len:406 (+) TRINITY_DN51413_c1_g2_i1:3-1223(+)	50.505	_RPNQIAS(ph)DDEEDIEVGEEER_	0.95596	3	804.006
ES_m.103751	382	Y	g.103751 ORF g.103751 m.103751 type:5prime_partial len:388 (-) TRINITY_DN24624_c0_g1_i1:341-1504(-)	103.28	_VY(ph)HIEEH_	-0.56435	2	503.705
ES_m.10379	120	T	g.10379 ORF g.10379 m.10379 type:5prime_partial len:318 (-) TRINITY_DN60373_c0_g1_i1:308-1261(-)	123.28	_FDLAHT(ph)SVLTR_	-0.062115	3	447.218
ES_m.10379	129	T	g.10379 ORF g.10379 m.10379 type:5prime_partial len:318 (-) TRINITY_DN60373_c0_g1_i1:308-1261(-)	144.72	_ANKT(ph)LDAILEEIGQK_	-0.57049	4	431.472
ES_m.10379	155	Y	g.10379 ORF g.10379 m.10379 type:5prime_partial len:318 (-) TRINITY_DN60373_c0_g1_i1:308-1261(-)	83.948	_HY(ph)GGLTGLNK_	-0.31963	3	380.513
ES_m.10379	181	S	g.10379 ORF g.10379 m.10379 type:5prime_partial len:318 (-) TRINITY_DN60373_c0_g1_i1:308-1261(-)	34.65	_S(ph)FDIPPPPMDESNPHYK_	4.8292	3	684.292
ES_m.10379	253	S	g.10379 ORF g.10379 m.10379 type:5prime_partial len:318 (-) TRINITY_DN60373_c0_g1_i1:308-1261(-)	92.65	_ILIAAHGNS(ph)LR_	0.35019	3	415.555
ES_m.103820	387	S	g.103820 ORF g.103820 m.103820 type:complete len:508 (-) TRINITY_DN71272_c0_g2_i1:171-1694(-)	118.22	_LAPQDS(ph)DDEEECSAEPNPQCHVEAQR_	-0.68717	3	1031.07
ES_m.103828	152	S	g.103828 ORF g.103828 m.103828 type:5prime_partial len:1675 (-) TRINITY_DN71206_c0_g1_i2:43-5067(-)	27.254	_VVPSGHS(ph)K_	1.7834	3	297.476
ES_m.103828	159	S	g.103828 ORF g.103828 m.103828 type:5prime_partial len:1675 (-) TRINITY_DN71206_c0_g1_i2:43-5067(-)	38.276	_S(ph)FHEASR_	1.7748	3	305.124
ES_m.103828	417	S	g.103828 ORF g.103828 m.103828 type:5prime_partial len:1675 (-) TRINITY_DN71206_c0_g1_i2:43-5067(-)	67.928	_SDS(ph)GCRPPNTSPILTPR_	-0.64081	3	645.631
ES_m.103828	424	T	g.103828 ORF g.103828 m.103828 type:5prime_partial len:1675 (-) TRINITY_DN71206_c0_g1_i2:43-5067(-)	72.383	_SDSGCRPPNT(ph)SPILTPR_	0.1204	3	645.631
ES_m.103828	425	S	g.103828 ORF g.103828 m.103828 type:5prime_partial len:1675 (-) TRINITY_DN71206_c0_g1_i2:43-5067(-)	63.225	_SDS(ph)GCRPPNT(ph)SPILTPR_	2.6293	3	672.287
ES_m.103828	483	S	g.103828 ORF g.103828 m.103828 type:5prime_partial len:1675 (-) TRINITY_DN71206_c0_g1_i2:43-5067(-)	93.909	_VLVVTSES(ph)PTPQR_	0.11543	3	498.252
ES_m.103828	748	S	g.103828 ORF g.103828 m.103828 type:5prime_partial len:1675 (-) TRINITY_DN71206_c0_g1_i2:43-5067(-)	121.84	_SPLTSATS(ph)GEDSSDAAPHPSPR_	0.037427	3	749.657
ES_m.103828	760	S	g.103828 ORF g.103828 m.103828 type:5prime_partial len:1675 (-) TRINITY_DN71206_c0_g1_i2:43-5067(-)	157.09	_SPLTSATSGEDSSDAAPHPS(ph)PR_	-0.43518	3	749.657
ES_m.103828	796	S	g.103828 ORF g.103828 m.103828 type:5prime_partial len:1675 (-) TRINITY_DN71206_c0_g1_i2:43-5067(-)	52.49	_QYFS(ph)QER_	1.5212	2	519.208
ES_m.103828	865	S	g.103828 ORF g.103828 m.103828 type:5prime_partial len:1675 (-) TRINITY_DN71206_c0_g1_i2:43-5067(-)	231.03	_S(ph)TPDLSVIEASVR_	-0.098681	2	727.35
ES_m.103828	866	T	g.103828 ORF g.103828 m.103828 type:5prime_partial len:1675 (-) TRINITY_DN71206_c0_g1_i2:43-5067(-)	121.99	_ST(ph)PDLSVIEASVR_	-0.51371	3	485.236
ES_m.103828	1062	S	g.103828 ORF g.103828 m.103828 type:5prime_partial len:1675 (-) TRINITY_DN71206_c0_g1_i2:43-5067(-)	47.712	_QLS(ph)EAELR_	-0.11183	2	513.237
ES_m.103828	1159	S	g.103828 ORF g.103828 m.103828 type:5prime_partial len:1675 (-) TRINITY_DN71206_c0_g1_i2:43-5067(-)	128.36	_GVGGITSPASNCSIS(ph)PSPSDR_	-1.5494	3	709.312
ES_m.103828	1161	S	g.103828 ORF g.103828 m.103828 type:5prime_partial len:1675 (-) TRINITY_DN71206_c0_g1_i2:43-5067(-)	53.088	_GVGGITSPASNCSIS(ph)PS(ph)PSDR_	-1.4944	3	735.968
ES_m.103828	1188	T	g.103828 ORF g.103828 m.103828 type:5prime_partial len:1675 (-) TRINITY_DN71206_c0_g1_i2:43-5067(-)	48.196	_LNSGTTT(ph)PTGSVTSSR_	0.98889	3	549.252
ES_m.103828	1321	S	g.103828 ORF g.103828 m.103828 type:5prime_partial len:1675 (-) TRINITY_DN71206_c0_g1_i2:43-5067(-)	47.058	_EVTSAIVHYCNESTPS(ph)PR_	-0.87012	3	709.645
ES_m.103828	1329	S	g.103828 ORF g.103828 m.103828 type:5prime_partial len:1675 (-) TRINITY_DN71206_c0_g1_i2:43-5067(-)	40.496	_GS(ph)PRPDGR_	-0.30183	3	307.803
ES_m.103864	312	T	g.103864 ORF g.103864 m.103864 type:5prime_partial len:493 (-) TRINITY_DN71227_c0_g1_i2:20-1498(-)	69.331	_T(ph)RSEHQHDIPFR_	0.38088	4	401.435
ES_m.103883	374	T	g.103883 ORF g.103883 m.103883 type:complete len:607 (+) TRINITY_DN71293_c1_g1_i2:350-2170(+)	87.388	_QMT(ph)EEDAVSTQPR_	1.3618	3	524.552
ES_m.103900	73	S	g.103900 ORF g.103900 m.103900 type:internal len:727 (+) TRINITY_DN71222_c1_g1_i1:2-2185(+)	90.899	_VEGNDS(ph)PLNVPVEGDLHFPEVK_	0.87822	3	824.388
ES_m.103900	160	S	g.103900 ORF g.103900 m.103900 type:internal len:727 (+) TRINITY_DN71222_c1_g1_i1:2-2185(+)	73.072	_LGAAVSSLGDGEGVAPAGRGS(ph)R_	0.25167	3	688.667
ES_m.103900	331	S	g.103900 ORF g.103900 m.103900 type:internal len:727 (+) TRINITY_DN71222_c1_g1_i1:2-2185(+)	96.059	_EGQLS(ph)PDER_	0.46796	3	370.82
ES_m.103900	592	S	g.103900 ORF g.103900 m.103900 type:internal len:727 (+) TRINITY_DN71222_c1_g1_i1:2-2185(+)	39.531	_DNS(ph)LLHFGSDQR_	0.010289	3	490.212
ES_m.103900	620	S	g.103900 ORF g.103900 m.103900 type:internal len:727 (+) TRINITY_DN71222_c1_g1_i1:2-2185(+)	162.26	_RIPS(ph)GEIAQYLPEGFDENLHR_	0.90738	3	841.067
ES_m.103900	661	S	g.103900 ORF g.103900 m.103900 type:internal len:727 (+) TRINITY_DN71222_c1_g1_i1:2-2185(+)	112.48	_RDES(ph)GNMVECEADDENLR_	-0.57909	3	740.284
ES_m.10396	12	S	g.10396 ORF g.10396 m.10396 type:complete len:597 (+) TRINITY_DN60332_c0_g1_i1:117-1907(+)	57.629	_SIS(ph)ETGESEDDGFDTLLSSLGFGR_	1.0769	3	867.041
ES_m.104009	90	S	g.104009 ORF g.104009 m.104009 type:complete len:100 (-) TRINITY_DN71268_c0_g1_i3:643-942(-)	56.569	_TAS(ph)TQDPHLSR_	-1.9366	2	646.785
ES_m.104029	241	S	g.104029 ORF g.104029 m.104029 type:complete len:259 (-) TRINITY_DN71270_c1_g1_i1:580-1356(-)	84.653	_S(ph)NSYDMEMDAYGK_	-2.4701	3	530.854
ES_m.104029	243	S	g.104029 ORF g.104029 m.104029 type:complete len:259 (-) TRINITY_DN71270_c1_g1_i1:580-1356(-)	69.979	_SNS(ph)YDM(ox)EM(ox)DAYGK_	-1.3677	3	541.518
ES_m.104098	33	T	g.104098 ORF g.104098 m.104098 type:internal len:186 (+) TRINITY_DN71223_c0_g1_i1:1-561(+)	67.897	_LT(ph)PGAYK_	0.44864	3	277.133
ES_m.104099	125	T	g.104099 ORF g.104099 m.104099 type:5prime_partial len:151 (+) TRINITY_DN71223_c0_g2_i1:1-453(+)	127.83	_VET(ph)PS(ph)DFWCDQAEFK_	4.1545	3	673.581
ES_m.104099	127	S	g.104099 ORF g.104099 m.104099 type:5prime_partial len:151 (+) TRINITY_DN71223_c0_g2_i1:1-453(+)	60.561	_VET(ph)PS(ph)DFWCDQAEFK_	4.1545	3	673.581
ES_m.104145	277	S	g.104145 ORF g.104145 m.104145 type:internal len:383 (-) TRINITY_DN71205_c1_g1_i2:3-1151(-)	107.98	_GLSQPDS(ph)PYSDQR_	-1.3115	2	765.317
ES_m.104202	856	S	g.104202 ORF g.104202 m.104202 type:complete len:1126 (-) TRINITY_DN71213_c0_g1_i5:177-3554(-)	52.009	_VM(ox)S(ph)PTLGTPPSR_	-0.52907	3	446.876
ES_m.104202	976	S	g.104202 ORF g.104202 m.104202 type:complete len:1126 (-) TRINITY_DN71213_c0_g1_i5:177-3554(-)	70.699	_TSAS(ph)VGNLTALFPLDLR_	-0.95263	3	618.984
ES_m.104202	1035	S	g.104202 ORF g.104202 m.104202 type:complete len:1126 (-) TRINITY_DN71213_c0_g1_i5:177-3554(-)	75.224	_FFSSHS(ph)IEEVDEEDM(ox)SR_	-0.062195	3	713.945
ES_m.104220	70	S	g.104220 ORF g.104220 m.104220 type:5prime_partial len:128 (-) TRINITY_DN71220_c0_g4_i1:709-1092(-)	69.345	_ATS(ph)PTPAEDIR_	0.32616	2	619.277
ES_m.104256	150	S	g.104256 ORF g.104256 m.104256 type:internal len:267 (-) TRINITY_DN71220_c0_g6_i12:3-803(-)	67.334	_VAS(ph)LSDLR_	-0.90033	2	470.729
ES_m.104262	110	S	g.104262 ORF g.104262 m.104262 type:internal len:241 (-) TRINITY_DN71220_c0_g6_i14:1-723(-)	40.533	_M(ox)SS(ph)QDSLR_	1.511	2	510.197
ES_m.104299	831	S	g.104299 ORF g.104299 m.104299 type:complete len:1435 (-) TRINITY_DN71237_c0_g1_i6:1030-5334(-)	63.181	_ETHDS(ph)VIHGIR_	-3.0652	3	448.542
ES_m.104316	210	S	g.104316 ORF g.104316 m.104316 type:3prime_partial len:470 (+) TRINITY_DN71274_c0_g1_i6:37-1449(+)	70.399	_ILGTS(ph)ISR_	0.0064883	2	463.739
ES_m.104316	216	S	g.104316 ORF g.104316 m.104316 type:3prime_partial len:470 (+) TRINITY_DN71274_c0_g1_i6:37-1449(+)	106.86	_DNS(ph)QEEADKGAGAEER_	-0.14944	3	595.902
ES_m.104404	232	S	g.104404 ORF g.104404 m.104404 type:3prime_partial len:264 (+) TRINITY_DN7089_c0_g1_i1:84-878(+)	90.397	_S(ph)PPGDSPHGAGASPR_	-0.68053	3	490.544
ES_m.104417	628	Y	g.104417 ORF g.104417 m.104417 type:internal len:970 (+) TRINITY_DN7014_c0_g2_i1:1-2913(+)	62.558	_Y(ph)ETEGIAR_	0.30009	2	509.716
ES_m.104498	51	Y	g.104498 ORF g.104498 m.104498 type:5prime_partial len:332 (-) TRINITY_DN7013_c0_g1_i1:411-1406(-)	42.785	_YDSTHGMY(ph)KGEVK_	0.49766	4	399.421
ES_m.104498	205	S	g.104498 ORF g.104498 m.104498 type:5prime_partial len:332 (-) TRINITY_DN7013_c0_g1_i1:411-1406(-)	78.078	_GAAQNIIPSS(ph)TGAAK_	-0.28635	3	489.24
ES_m.104498	249	T	g.104498 ORF g.104498 m.104498 type:5prime_partial len:332 (-) TRINITY_DN7013_c0_g1_i1:411-1406(-)	60.255	_ECT(ph)YDDIK_	0.62053	2	562.204
ES_m.104498	278	S	g.104498 ORF g.104498 m.104498 type:5prime_partial len:332 (-) TRINITY_DN7013_c0_g1_i1:411-1406(-)	74.876	_GILGYTEDDVVS(ph)CDFTGDER_	-1.615	3	776.651
ES_m.10450	288	S	g.10450 ORF g.10450 m.10450 type:internal len:388 (+) TRINITY_DN60380_c1_g1_i1:1-1167(+)	162.32	_LNFS(ph)EDEGAAEEDGSK_	1.5962	3	593.232
ES_m.104527	67	S	g.104527 ORF g.104527 m.104527 type:3prime_partial len:368 (+) TRINITY_DN16101_c0_g1_i1:486-1592(+)	81.51	_FRDS(ph)AVFGPSENK_	-0.7939	3	511.896
ES_m.104527	117	S	g.104527 ORF g.104527 m.104527 type:3prime_partial len:368 (+) TRINITY_DN16101_c0_g1_i1:486-1592(+)	41.109	_EGS(ph)GVPGFK_	0.065829	2	479.208
ES_m.104527	188	Y	g.104527 ORF g.104527 m.104527 type:3prime_partial len:368 (+) TRINITY_DN16101_c0_g1_i1:486-1592(+)	74.029	_AEDGGAPGY(ph)SLLHECTRPDER_	0.1217	4	603.259
ES_m.104527	288	S	g.104527 ORF g.104527 m.104527 type:3prime_partial len:368 (+) TRINITY_DN16101_c0_g1_i1:486-1592(+)	65.808	_LEAELSALLS(ph)PGTDPR_	1.0604	3	583.62
ES_m.104650	284	S	g.104650 ORF g.104650 m.104650 type:5prime_partial len:461 (+) TRINITY_DN48090_c0_g1_i2:3-1385(+)	51.286	_SYM(ox)S(ph)GEVPVER_	0.16407	2	675.276
ES_m.104650	353	S	g.104650 ORF g.104650 m.104650 type:5prime_partial len:461 (+) TRINITY_DN48090_c0_g1_i2:3-1385(+)	100.07	_VESVS(ph)PSPTSR_	0.17348	3	409.187
ES_m.104650	355	S	g.104650 ORF g.104650 m.104650 type:5prime_partial len:461 (+) TRINITY_DN48090_c0_g1_i2:3-1385(+)	100.04	_VESVSPS(ph)PT(ph)SRSPR_	0.1093	3	549.238
ES_m.104650	357	T	g.104650 ORF g.104650 m.104650 type:5prime_partial len:461 (+) TRINITY_DN48090_c0_g1_i2:3-1385(+)	104.2	_VESVSPS(ph)PT(ph)SRSPR_	-0.64507	2	823.353
ES_m.104650	360	S	g.104650 ORF g.104650 m.104650 type:5prime_partial len:461 (+) TRINITY_DN48090_c0_g1_i2:3-1385(+)	104.2	_VESVSPSPTSRS(ph)PR_	0.69577	3	522.582
ES_m.104650	363	S	g.104650 ORF g.104650 m.104650 type:5prime_partial len:461 (+) TRINITY_DN48090_c0_g1_i2:3-1385(+)	75.819	_S(ph)AGLPGEPR_	-0.2598	2	482.218
ES_m.104650	449	S	g.104650 ORF g.104650 m.104650 type:5prime_partial len:461 (+) TRINITY_DN48090_c0_g1_i2:3-1385(+)	50.783	_TMDITPS(ph)T(ph)PTKPSAEGSC_	0.55973	3	680.596
ES_m.104650	450	T	g.104650 ORF g.104650 m.104650 type:5prime_partial len:461 (+) TRINITY_DN48090_c0_g1_i2:3-1385(+)	149.36	_TMDITPST(ph)PTKPSAEGSC_	-1.3151	3	653.941
ES_m.104694	47	S	g.104694 ORF g.104694 m.104694 type:complete len:257 (+) TRINITY_DN18568_c0_g1_i2:309-1079(+)	52.821	_ANTERYS(ph)PPVR_	0.46007	3	457.214
ES_m.104694	144	S	g.104694 ORF g.104694 m.104694 type:complete len:257 (+) TRINITY_DN18568_c0_g1_i2:309-1079(+)	89.171	_LS(ph)PAHAPLR_	-0.26944	3	347.846
ES_m.104705	135	S	g.104705 ORF g.104705 m.104705 type:internal len:311 (+) TRINITY_DN3506_c0_g1_i1:2-937(+)	82.287	_GRS(ph)PAILPR_	0.026563	3	349.522
ES_m.104705	144	S	g.104705 ORF g.104705 m.104705 type:internal len:311 (+) TRINITY_DN3506_c0_g1_i1:2-937(+)	46.494	_SPAILPRT(ph)PS(ph)PTR_	-0.076876	3	518.248
ES_m.104705	164	S	g.104705 ORF g.104705 m.104705 type:internal len:311 (+) TRINITY_DN3506_c0_g1_i1:2-937(+)	73.885	_TS(ph)PVSDVK_	0.98803	2	456.707
ES_m.104713	514	S	g.104713 ORF g.104713 m.104713 type:5prime_partial len:521 (-) TRINITY_DN3501_c0_g1_i1:97-1659(-)	34.174	_LAASLPPDTPLLPQDS(ph)EEFVFL_	-3.1748	3	827.073
ES_m.104725	107	Y	g.104725 ORF g.104725 m.104725 type:complete len:156 (-) TRINITY_DN3598_c0_g1_i1:140-607(-)	42.718	_QGDGY(ph)ITTK_	-1.9254	3	354.822
ES_m.105009	48	S	g.105009 ORF g.105009 m.105009 type:internal len:131 (+) TRINITY_DN14093_c0_g1_i1:3-398(+)	175.39	_DDCGS(ph)TDDLLALFTSR_	1.7205	2	933.385
ES_m.105149	401	S	g.105149 ORF g.105149 m.105149 type:complete len:462 (-) TRINITY_DN74078_c0_g2_i1:833-2218(-)	73.361	_EAGVALLRPHLSAALAS(ph)GESTAK_	0.73464	4	583.053
ES_m.105162	181	S	g.105162 ORF g.105162 m.105162 type:complete len:241 (+) TRINITY_DN74078_c1_g1_i3:804-1526(+)	43.03	_LAS(ph)TFADHM(ox)LER_	3.4772	2	743.823
ES_m.105162	182	T	g.105162 ORF g.105162 m.105162 type:complete len:241 (+) TRINITY_DN74078_c1_g1_i3:804-1526(+)	43.03	_LAS(ph)TFADHM(ox)LER_	3.4772	2	743.823
ES_m.105174	147	S	g.105174 ORF g.105174 m.105174 type:5prime_partial len:429 (+) TRINITY_DN74017_c0_g1_i1:3-1289(+)	42.475	_SLS(ph)AYHDTR_	0.24766	2	565.237
ES_m.105179	43	T	g.105179 ORF g.105179 m.105179 type:5prime_partial len:1154 (+) TRINITY_DN74062_c2_g1_i2:1-3462(+)	57.525	_DGSENRPVT(ph)PPSQR_	-1.4808	2	810.362
ES_m.105179	46	S	g.105179 ORF g.105179 m.105179 type:5prime_partial len:1154 (+) TRINITY_DN74062_c2_g1_i2:1-3462(+)	56.121	_DGSENRPVTPPS(ph)QR_	-0.9729	3	540.577
ES_m.105179	196	S	g.105179 ORF g.105179 m.105179 type:5prime_partial len:1154 (+) TRINITY_DN74062_c2_g1_i2:1-3462(+)	91.087	_S(ph)LAEIGR_	0.84942	2	413.197
ES_m.105179	212	S	g.105179 ORF g.105179 m.105179 type:5prime_partial len:1154 (+) TRINITY_DN74062_c2_g1_i2:1-3462(+)	60.398	_SGGS(ph)GFFR_	0.85011	2	447.679
ES_m.105179	250	S	g.105179 ORF g.105179 m.105179 type:5prime_partial len:1154 (+) TRINITY_DN74062_c2_g1_i2:1-3462(+)	137.12	_NHS(ph)GS(ph)NLDVVGHEHK_	0.51628	4	448.182
ES_m.105179	252	S	g.105179 ORF g.105179 m.105179 type:5prime_partial len:1154 (+) TRINITY_DN74062_c2_g1_i2:1-3462(+)	108.96	_NHS(ph)GS(ph)NLDVVGHEHK_	0.51628	4	448.182
ES_m.105236	200	S	g.105236 ORF g.105236 m.105236 type:5prime_partial len:1107 (-) TRINITY_DN74039_c0_g3_i4:3664-6984(-)	110.84	_EGAS(ph)PQPSQDTR_	1.7043	2	676.778
ES_m.105236	608	S	g.105236 ORF g.105236 m.105236 type:5prime_partial len:1107 (-) TRINITY_DN74039_c0_g3_i4:3664-6984(-)	77.464	_TPS(ph)VGTIGQLDS(ph)LEFEELLEHEASR_	0.39708	3	973.102
ES_m.105236	617	S	g.105236 ORF g.105236 m.105236 type:5prime_partial len:1107 (-) TRINITY_DN74039_c0_g3_i4:3664-6984(-)	77.464	_TPS(ph)VGTIGQLDS(ph)LEFEELLEHEASR_	-1.7311	3	973.102
ES_m.105236	732	S	g.105236 ORF g.105236 m.105236 type:5prime_partial len:1107 (-) TRINITY_DN74039_c0_g3_i4:3664-6984(-)	102.98	_LDTS(ph)SLEDDSGIALGSR_	-1.0891	3	605.938
ES_m.105236	733	S	g.105236 ORF g.105236 m.105236 type:5prime_partial len:1107 (-) TRINITY_DN74039_c0_g3_i4:3664-6984(-)	181.4	_LDTSS(ph)LEDDSGIALGSR_	1.5542	2	908.404
ES_m.105236	852	S	g.105236 ORF g.105236 m.105236 type:5prime_partial len:1107 (-) TRINITY_DN74039_c0_g3_i4:3664-6984(-)	86.825	_SAPEGTSSPS(ph)PRPSDTAER_	-4.9248	3	670.292
ES_m.105236	928	S	g.105236 ORF g.105236 m.105236 type:5prime_partial len:1107 (-) TRINITY_DN74039_c0_g3_i4:3664-6984(-)	71.894	_ELQNLGSS(ph)VTELTQSR_	0.90855	3	614.626
ES_m.105236	1080	S	g.105236 ORF g.105236 m.105236 type:5prime_partial len:1107 (-) TRINITY_DN74039_c0_g3_i4:3664-6984(-)	69.261	_IMSLQDS(ph)FDR_	0.0058554	2	646.273
ES_m.105321	651	S	g.105321 ORF g.105321 m.105321 type:3prime_partial len:834 (+) TRINITY_DN74022_c0_g1_i2:1081-3585(+)	67.11	_AAGGPLGM(ox)VFDS(ph)EDEDNAKPM(ox)SYDEK_	2.041	4	722.044
ES_m.105339	288	S	g.105339 ORF g.105339 m.105339 type:5prime_partial len:379 (-) TRINITY_DN74093_c0_g2_i2:81-1217(-)	114.63	_GS(ph)PLTGELSQEEGMALR_	1.0033	3	618.948
ES_m.105356	1327	S	g.105356 ORF g.105356 m.105356 type:3prime_partial len:1525 (+) TRINITY_DN74095_c0_g1_i1:597-5174(+)	80.102	_SELNSTPS(ph)FDSGVECCQMER_	0.2043	3	804.976
ES_m.105374	155	S	g.105374 ORF g.105374 m.105374 type:internal len:177 (-) TRINITY_DN74029_c0_g1_i1:2-532(-)	55.776	_SS(ph)SPVPIPGR_	1.6322	2	538.76
ES_m.105376	136	S	g.105376 ORF g.105376 m.105376 type:5prime_partial len:1863 (+) TRINITY_DN74029_c0_g2_i1:1-5589(+)	49.62	_EHVVS(ph)PASSQR_	-0.039537	2	638.788
ES_m.105376	331	S	g.105376 ORF g.105376 m.105376 type:5prime_partial len:1863 (+) TRINITY_DN74029_c0_g2_i1:1-5589(+)	34.843	_AVAQQIILPS(ph)PTVPAR_	0.7854	4	435.991
ES_m.105438	596	S	g.105438 ORF g.105438 m.105438 type:complete len:1620 (-) TRINITY_DN74094_c2_g1_i6:1287-6146(-)	57.175	_FELSRLS(ph)QR_	0.0041636	3	405.868
ES_m.105516	540	S	g.105516 ORF g.105516 m.105516 type:complete len:761 (+) TRINITY_DN74034_c0_g1_i7:152-2434(+)	56.688	_GDAGKS(ph)FDSSGVSGPGGSNR_	0.95857	3	640.269
ES_m.105516	624	S	g.105516 ORF g.105516 m.105516 type:complete len:761 (+) TRINITY_DN74034_c0_g1_i7:152-2434(+)	66.267	_S(ph)VPEGESER_	0.10015	2	535.214
ES_m.105526	17	S	g.105526 ORF g.105526 m.105526 type:5prime_partial len:176 (-) TRINITY_DN74040_c4_g1_i1:2042-2569(-)	76.492	_VLHFSDGVMEEYS(ph)S(ph)DEEEGEEEK_	1.1195	3	945.349
ES_m.105526	18	S	g.105526 ORF g.105526 m.105526 type:5prime_partial len:176 (-) TRINITY_DN74040_c4_g1_i1:2042-2569(-)	76.492	_VLHFSDGVMEEYS(ph)S(ph)DEEEGEEEK_	1.1195	3	945.349
ES_m.105567	82	T	g.105567 ORF g.105567 m.105567 type:3prime_partial len:208 (-) TRINITY_DN74010_c1_g1_i5:3-626(-)	88.688	_GDGAGNYVDPGYLQRPPT(ph)PPS(ph)PSER_	0.47617	3	929.732
ES_m.105567	85	S	g.105567 ORF g.105567 m.105567 type:3prime_partial len:208 (-) TRINITY_DN74010_c1_g1_i5:3-626(-)	88.688	_GDGAGNYVDPGYLQRPPT(ph)PPS(ph)PSER_	0.47617	3	929.732
ES_m.105567	92	S	g.105567 ORF g.105567 m.105567 type:3prime_partial len:208 (-) TRINITY_DN74010_c1_g1_i5:3-626(-)	50.473	_SES(ph)PPPHR_	0.62995	2	493.708
ES_m.105567	131	S	g.105567 ORF g.105567 m.105567 type:3prime_partial len:208 (-) TRINITY_DN74010_c1_g1_i5:3-626(-)	99.413	_NTPS(ph)PGMQGLPQDR_	-0.68952	2	789.343
ES_m.105618	247	S	g.105618 ORF g.105618 m.105618 type:5prime_partial len:557 (-) TRINITY_DN74010_c1_g2_i7:651-2321(-)	81.448	_GDNLGCFGGS(ph)R_	0.6027	3	407.157
ES_m.105630	267	S	g.105630 ORF g.105630 m.105630 type:5prime_partial len:577 (-) TRINITY_DN74010_c1_g2_i9:651-2381(-)	114.75	_DNLCDNLGCFGGS(ph)R_	-0.53461	2	832.813
ES_m.105630	509	S	g.105630 ORF g.105630 m.105630 type:5prime_partial len:577 (-) TRINITY_DN74010_c1_g2_i9:651-2381(-)	142.79	_NAASGGANS(ph)PTANNTLNR_	0.61225	3	603.934
ES_m.105630	515	T	g.105630 ORF g.105630 m.105630 type:5prime_partial len:577 (-) TRINITY_DN74010_c1_g2_i9:651-2381(-)	123.41	_NAASGGANSPTANNT(ph)LNRPM(ox)ASQGGTR_	-0.68458	4	678.554
ES_m.105686	90	S	g.105686 ORF g.105686 m.105686 type:5prime_partial len:790 (-) TRINITY_DN74018_c2_g1_i1:340-2709(-)	50.791	_GS(ph)AETHYR_	0.44351	2	500.698
ES_m.105686	190	S	g.105686 ORF g.105686 m.105686 type:5prime_partial len:790 (-) TRINITY_DN74018_c2_g1_i1:340-2709(-)	83.877	_RGS(ph)SAWFLDR_	0.3686	3	425.527
ES_m.105713	197	S	g.105713 ORF g.105713 m.105713 type:complete len:212 (-) TRINITY_DN74001_c1_g6_i1:1811-2446(-)	171.26	_VLS(ph)DDELEESLAK_	0.33562	3	509.899
ES_m.105744	69	S	g.105744 ORF g.105744 m.105744 type:5prime_partial len:1038 (+) TRINITY_DN74090_c2_g1_i4:1-3114(+)	81.51	_AKHDES(ph)TTESVPEKR_	-0.023272	5	359.567
ES_m.105744	661	T	g.105744 ORF g.105744 m.105744 type:5prime_partial len:1038 (+) TRINITY_DN74090_c2_g1_i4:1-3114(+)	127.37	_VSTEDT(ph)SGEEQDETHDK_	0.54073	3	662.92
ES_m.105744	662	S	g.105744 ORF g.105744 m.105744 type:5prime_partial len:1038 (+) TRINITY_DN74090_c2_g1_i4:1-3114(+)	98.84	_VSTEDTS(ph)GEEQDETHDK_	0.08832	3	662.92
ES_m.105744	695	S	g.105744 ORF g.105744 m.105744 type:5prime_partial len:1038 (+) TRINITY_DN74090_c2_g1_i4:1-3114(+)	53.197	_HGEEDDKHMPEDS(ph)TESPPPADEK_	-0.7758	5	532.213
ES_m.105778	86	T	g.105778 ORF g.105778 m.105778 type:5prime_partial len:109 (-) TRINITY_DN74033_c0_g2_i1:178-504(-)	96.012	_YLVDVPSGHNT(ph)PLER_	1.6806	3	592.949
ES_m.105788	748	S	g.105788 ORF g.105788 m.105788 type:5prime_partial len:1131 (+) TRINITY_DN74060_c0_g4_i1:3-3395(+)	58.699	_S(ph)AVDLPVR_	0.55266	2	468.731
ES_m.105788	979	S	g.105788 ORF g.105788 m.105788 type:5prime_partial len:1131 (+) TRINITY_DN74060_c0_g4_i1:3-3395(+)	40.941	_LSS(ph)LPPS(ph)PT(ph)LR_	2.8599	2	704.29
ES_m.105788	983	S	g.105788 ORF g.105788 m.105788 type:5prime_partial len:1131 (+) TRINITY_DN74060_c0_g4_i1:3-3395(+)	40.941	_LSS(ph)LPPS(ph)PT(ph)LR_	2.8599	2	704.29
ES_m.105805	111	S	g.105805 ORF g.105805 m.105805 type:3prime_partial len:422 (+) TRINITY_DN74060_c0_g6_i1:65-1333(+)	31.446	_RIS(ph)AGGFNR_	-0.65638	3	353.169
ES_m.105849	229	S	g.105849 ORF g.105849 m.105849 type:internal len:323 (-) TRINITY_DN74002_c0_g2_i1:1-969(-)	46.406	_S(ph)PSVGFGK_	-0.21566	2	429.691
ES_m.105849	231	S	g.105849 ORF g.105849 m.105849 type:internal len:323 (-) TRINITY_DN74002_c0_g2_i1:1-969(-)	44.318	_S(ph)PSVGFGK_	0.40635	3	286.797
ES_m.105851	42	S	g.105851 ORF g.105851 m.105851 type:3prime_partial len:203 (-) TRINITY_DN74002_c0_g3_i1:1-609(-)	75.911	_NDQS(ph)LELQHGK_	-1.0229	2	674.798
ES_m.105851	124	S	g.105851 ORF g.105851 m.105851 type:3prime_partial len:203 (-) TRINITY_DN74002_c0_g3_i1:1-609(-)	68.41	_NDSRLS(ph)THEDVESK_	-1.4844	3	566.244
ES_m.105903	433	T	g.105903 ORF g.105903 m.105903 type:5prime_partial len:978 (-) TRINITY_DN74056_c1_g3_i12:273-3206(-)	87.789	_SNSPT(ph)DGR_	1.7668	2	457.174
ES_m.105903	490	S	g.105903 ORF g.105903 m.105903 type:5prime_partial len:978 (-) TRINITY_DN74056_c1_g3_i12:273-3206(-)	48.513	_MTVS(ph)LGTDR_	-1.1579	2	530.231
ES_m.105903	606	S	g.105903 ORF g.105903 m.105903 type:5prime_partial len:978 (-) TRINITY_DN74056_c1_g3_i12:273-3206(-)	47.037	_STS(ph)RDENVFSR_	0.10445	2	689.293
ES_m.105903	965	T	g.105903 ORF g.105903 m.105903 type:5prime_partial len:978 (-) TRINITY_DN74056_c1_g3_i12:273-3206(-)	120.77	_T(ph)SYDVS(ph)PELSDAS_	0.36998	2	765.768
ES_m.105903	966	S	g.105903 ORF g.105903 m.105903 type:5prime_partial len:978 (-) TRINITY_DN74056_c1_g3_i12:273-3206(-)	120.77	_T(ph)SYDVS(ph)PELSDAS_	0.36998	2	765.768
ES_m.105903	970	S	g.105903 ORF g.105903 m.105903 type:5prime_partial len:978 (-) TRINITY_DN74056_c1_g3_i12:273-3206(-)	120.77	_T(ph)SYDVS(ph)PELSDAS_	0.02909	2	765.768
ES_m.105933	192	S	g.105933 ORF g.105933 m.105933 type:5prime_partial len:226 (-) TRINITY_DN74030_c0_g1_i2:251-928(-)	52.029	_NAS(ph)ENQPVIPQQDGK_	1.6484	3	568.924
ES_m.105996	46	S	g.105996 ORF g.105996 m.105996 type:5prime_partial len:598 (+) TRINITY_DN67797_c0_g1_i2:1-1794(+)	50.805	_ELDLS(ph)LR_	0.73027	2	463.223
ES_m.106007	192	S	g.106007 ORF g.106007 m.106007 type:internal len:815 (-) TRINITY_DN67773_c0_g1_i1:3-2447(-)	106.28	_SLSASQVAQSS(ph)PER_	-0.063496	2	763.846
ES_m.106007	490	T	g.106007 ORF g.106007 m.106007 type:internal len:815 (-) TRINITY_DN67773_c0_g1_i1:3-2447(-)	60.342	_GLT(ph)VEGLK_	1.4297	2	448.728
ES_m.106088	331	S	g.106088 ORF g.106088 m.106088 type:3prime_partial len:440 (+) TRINITY_DN67759_c1_g1_i3:954-2276(+)	106.33	_STS(ph)PEIEILDLSR_	-0.9199	3	513.915
ES_m.106144	64	S	g.106144 ORF g.106144 m.106144 type:complete len:1336 (+) TRINITY_DN67791_c0_g1_i1:149-4156(+)	90.348	_YRDS(ph)IQDVELLR_	0.9866	3	529.591
ES_m.106144	421	T	g.106144 ORF g.106144 m.106144 type:complete len:1336 (+) TRINITY_DN67791_c0_g1_i1:149-4156(+)	166.28	_NLT(ph)NDGSQASHQIAILSAELEHQR_	1.1078	3	904.763
ES_m.106144	1094	T	g.106144 ORF g.106144 m.106144 type:complete len:1336 (+) TRINITY_DN67791_c0_g1_i1:149-4156(+)	39.795	_TVANFNSET(ph)AS(ph)LSSGADNDIDELDSR_	-0.44506	4	722.793
ES_m.106144	1096	S	g.106144 ORF g.106144 m.106144 type:complete len:1336 (+) TRINITY_DN67791_c0_g1_i1:149-4156(+)	91.748	_TVANFNSETAS(ph)LSSGADNDIDELDSR_	0.4386	3	936.733
ES_m.106189	129	S	g.106189 ORF g.106189 m.106189 type:5prime_partial len:332 (+) TRINITY_DN67705_c1_g1_i3:1-996(+)	147.73	_S(ph)MTAEEIEQK_	-0.14653	2	623.257
ES_m.106189	131	T	g.106189 ORF g.106189 m.106189 type:5prime_partial len:332 (+) TRINITY_DN67705_c1_g1_i3:1-996(+)	92.538	_S(ph)M(ox)TAEEIEQK_	-0.83991	3	421.172
ES_m.1062	10	S	g.1062 ORF g.1062 m.1062 type:internal len:169 (-) TRINITY_DN76882_c0_g1_i1:1-507(-)	55.261	_RPS(ph)DEPCLR_	0.7234	3	403.841
ES_m.106233	396	S	g.106233 ORF g.106233 m.106233 type:internal len:426 (+) TRINITY_DN67741_c0_g2_i9:2-1282(+)	86.617	_RQELLLMGDTPQS(ph)PAAPR_	-0.25935	3	687.338
ES_m.106274	397	Y	g.106274 ORF g.106274 m.106274 type:complete len:549 (+) TRINITY_DN67738_c0_g2_i2:308-1954(+)	110.56	_VQLY(ph)GPTNFAPIINHVAR_	1.9589	3	697.358
ES_m.10628	820	S	g.10628 ORF g.10628 m.10628 type:complete len:993 (+) TRINITY_DN73637_c0_g1_i1:1031-4009(+)	46.796	_GIINES(ph)PPR_	0.00033919	2	531.753
ES_m.106320	143	S	g.106320 ORF g.106320 m.106320 type:complete len:163 (+) TRINITY_DN67798_c0_g1_i2:103-591(+)	84.249	_EDMIAAAQNS(ph)GRPGGMK_	-0.26869	3	604.93
ES_m.106320	159	S	g.106320 ORF g.106320 m.106320 type:complete len:163 (+) TRINITY_DN67798_c0_g1_i2:103-591(+)	85.837	_DNLVDGGSS(ph)PPA_	0.2358	2	604.745
ES_m.106331	113	S	g.106331 ORF g.106331 m.106331 type:complete len:327 (+) TRINITY_DN67709_c0_g1_i1:94-1074(+)	111.65	_ASLIS(ph)PGPAASASLPDLNTR_	0.092835	3	673.337
ES_m.106346	331	S	g.106346 ORF g.106346 m.106346 type:complete len:366 (+) TRINITY_DN67731_c0_g1_i1:202-1299(+)	53.625	_GEAVENVAEADS(ph)TDR_	0.91733	2	821.833
ES_m.106360	65	S	g.106360 ORF g.106360 m.106360 type:3prime_partial len:280 (+) TRINITY_DN67756_c0_g1_i4:908-1750(+)	82.494	_RPS(ph)LPS(ph)IR_	-0.0056698	3	362.502
ES_m.106360	68	S	g.106360 ORF g.106360 m.106360 type:3prime_partial len:280 (+) TRINITY_DN67756_c0_g1_i4:908-1750(+)	51.979	_RPS(ph)LPS(ph)IR_	-0.0056698	3	362.502
ES_m.106360	150	T	g.106360 ORF g.106360 m.106360 type:3prime_partial len:280 (+) TRINITY_DN67756_c0_g1_i4:908-1750(+)	73.672	_HFQLEPFVPPGT(ph)PNENER_	-0.43409	4	547.752
ES_m.106361	14	S	g.106361 ORF g.106361 m.106361 type:3prime_partial len:161 (-) TRINITY_DN67756_c0_g1_i4:3-485(-)	88.555	_M(ox)EVVSGDSCS(ph)PEVQEVTEK_	-0.4675	3	735.969
ES_m.106367	61	S	g.106367 ORF g.106367 m.106367 type:5prime_partial len:279 (-) TRINITY_DN67756_c0_g15_i1:174-1010(-)	47.796	_NQALPS(ph)SNNLLLDPHVFIEK_	-0.28611	4	583.045
ES_m.106367	62	S	g.106367 ORF g.106367 m.106367 type:5prime_partial len:279 (-) TRINITY_DN67756_c0_g15_i1:174-1010(-)	41.475	_NQALPSS(ph)NNLLLDPHVFIEK_	0.57095	3	777.058
ES_m.106367	243	S	g.106367 ORF g.106367 m.106367 type:5prime_partial len:279 (-) TRINITY_DN67756_c0_g15_i1:174-1010(-)	75.143	_LNS(ph)SDWLDNPDR_	-0.21812	2	756.312
ES_m.106404	334	S	g.106404 ORF g.106404 m.106404 type:3prime_partial len:514 (+) TRINITY_DN67704_c0_g1_i8:136-1680(+)	65.241	_NNFS(ph)FSEK_	1.6836	2	526.708
ES_m.106404	462	S	g.106404 ORF g.106404 m.106404 type:3prime_partial len:514 (+) TRINITY_DN67704_c0_g1_i8:136-1680(+)	48.794	_SS(ph)VTSHR_	1.2488	3	285.124
ES_m.106404	469	S	g.106404 ORF g.106404 m.106404 type:3prime_partial len:514 (+) TRINITY_DN67704_c0_g1_i8:136-1680(+)	107.53	_TS(ph)LSDESLSR_	0.37305	2	587.753
ES_m.106409	148	S	g.106409 ORF g.106409 m.106409 type:complete len:460 (+) TRINITY_DN67753_c0_g1_i1:54-1433(+)	84.169	_DTDS(ph)PVQVR_	0.16042	2	548.737
ES_m.106409	157	S	g.106409 ORF g.106409 m.106409 type:complete len:460 (+) TRINITY_DN67753_c0_g1_i1:54-1433(+)	141.6	_NS(ph)ALSDDEIMEK_	0.27186	3	477.862
ES_m.106540	74	S	g.106540 ORF g.106540 m.106540 type:5prime_partial len:239 (+) TRINITY_DN50776_c0_g1_i1:2-718(+)	130.83	_IYQFPECDS(ph)DEDEDFKQQDR_	-0.36452	4	661.76
ES_m.106543	39	S	g.106543 ORF g.106543 m.106543 type:internal len:123 (+) TRINITY_DN50705_c0_g1_i1:1-372(+)	89.992	_S(ph)QLTEDVEEVQGR_	-0.93405	3	523.898
ES_m.10664	286	T	g.10664 ORF g.10664 m.10664 type:complete len:777 (+) TRINITY_DN73606_c0_g1_i1:93-2423(+)	49.43	_GSGVET(ph)PT(ph)SEPGVSLTDMWDCDWEDEPEDR_	-2.7701	4	889.833
ES_m.10664	288	T	g.10664 ORF g.10664 m.10664 type:complete len:777 (+) TRINITY_DN73606_c0_g1_i1:93-2423(+)	49.43	_GSGVET(ph)PT(ph)SEPGVSLTDMWDCDWEDEPEDR_	-2.7701	4	889.833
ES_m.10664	567	T	g.10664 ORF g.10664 m.10664 type:complete len:777 (+) TRINITY_DN73606_c0_g1_i1:93-2423(+)	56.205	_ANQLHT(ph)LPR_	-0.060784	3	377.189
ES_m.10664	602	T	g.10664 ORF g.10664 m.10664 type:complete len:777 (+) TRINITY_DN73606_c0_g1_i1:93-2423(+)	80.236	_VRT(ph)PTSEAESDPQSPR_	0.218	3	612.942
ES_m.10664	686	S	g.10664 ORF g.10664 m.10664 type:complete len:777 (+) TRINITY_DN73606_c0_g1_i1:93-2423(+)	36.214	_LEGADSPSESITALNLS(ph)PVK_	-1.7827	3	703.343
ES_m.106656	59	S	g.106656 ORF g.106656 m.106656 type:5prime_partial len:121 (+) TRINITY_DN41006_c1_g2_i2:2-364(+)	53.775	_S(ph)FSDLTR_	-0.37076	2	453.192
ES_m.106716	205	S	g.106716 ORF g.106716 m.106716 type:5prime_partial len:231 (+) TRINITY_DN19475_c0_g1_i1:1-693(+)	52.5	_SNS(ph)LGPAPIVR_	-0.40171	2	595.8
ES_m.10677	157	S	g.10677 ORF g.10677 m.10677 type:complete len:163 (-) TRINITY_DN73627_c0_g1_i2:1385-1873(-)	64.121	_RCS(ph)EVEEK_	0.73903	3	372.818
ES_m.106786	122	S	g.106786 ORF g.106786 m.106786 type:complete len:144 (-) TRINITY_DN38200_c0_g1_i1:295-726(-)	51.76	_EMS(ph)PLTIPEDDFPK_	0.48426	3	566.916
ES_m.106795	467	S	g.106795 ORF g.106795 m.106795 type:5prime_partial len:471 (+) TRINITY_DN38259_c0_g1_i1:1-1413(+)	31.625	_LPQGYEPNVEPVS(ph)DDD_	0.57614	3	618.587
ES_m.106826	106	S	g.106826 ORF g.106826 m.106826 type:5prime_partial len:181 (-) TRINITY_DN2597_c0_g2_i1:135-677(-)	115.04	_RNS(ph)SNAEEQFSR_	1.6718	3	502.211
ES_m.106879	111	S	g.106879 ORF g.106879 m.106879 type:5prime_partial len:498 (-) TRINITY_DN43694_c0_g1_i1:503-1996(-)	88.504	_FESVMDGSTGSTS(ph)PPPPVGSSR_	0.97465	3	753.659
ES_m.106929	98	S	g.106929 ORF g.106929 m.106929 type:3prime_partial len:149 (+) TRINITY_DN18991_c0_g1_i1:169-618(+)	152.2	_S(ph)KGEEGGDCCDGDITENPFLR_	0.74719	3	812.654
ES_m.106987	48	Y	g.106987 ORF g.106987 m.106987 type:complete len:416 (-) TRINITY_DN18942_c0_g1_i1:383-1630(-)	52.716	_Y(ph)ALDHQAK_	-0.6636	3	342.487
ES_m.106987	194	Y	g.106987 ORF g.106987 m.106987 type:complete len:416 (-) TRINITY_DN18942_c0_g1_i1:383-1630(-)	73.039	_ELTY(ph)FAK_	0.67109	3	317.812
ES_m.107004	10	Y	g.107004 ORF g.107004 m.107004 type:internal len:119 (-) TRINITY_DN80375_c0_g1_i1:3-359(-)	83.045	_SDEVLY(ph)LPSFK_	1.5309	3	459.883
ES_m.107004	13	S	g.107004 ORF g.107004 m.107004 type:internal len:119 (-) TRINITY_DN80375_c0_g1_i1:3-359(-)	44.045	_SDEVLYLPS(ph)FKDR_	1.1546	3	550.259
ES_m.107004	37	T	g.107004 ORF g.107004 m.107004 type:internal len:119 (-) TRINITY_DN80375_c0_g1_i1:3-359(-)	162.88	_AT(ph)SVPPLTVDVR_	-0.12565	2	667.839
ES_m.107004	38	S	g.107004 ORF g.107004 m.107004 type:internal len:119 (-) TRINITY_DN80375_c0_g1_i1:3-359(-)	162.88	_ATS(ph)VPPLTVDVR_	-0.86556	2	667.839
ES_m.107004	53	S	g.107004 ORF g.107004 m.107004 type:internal len:119 (-) TRINITY_DN80375_c0_g1_i1:3-359(-)	101.3	_ALS(ph)IDPIVR_	-0.24205	2	532.281
ES_m.107004	107	S	g.107004 ORF g.107004 m.107004 type:internal len:119 (-) TRINITY_DN80375_c0_g1_i1:3-359(-)	59.171	_YPSS(ph)PLTTSTAWR_	-0.20775	2	773.851
ES_m.107084	185	S	g.107084 ORF g.107084 m.107084 type:5prime_partial len:225 (+) TRINITY_DN36449_c0_g1_i1:2-676(+)	95.622	_TSNTNTSSTLGVIS(ph)R_	-1.8339	3	539.921
ES_m.107106	118	S	g.107106 ORF g.107106 m.107106 type:internal len:124 (-) TRINITY_DN36448_c0_g1_i1:3-374(-)	37.683	_PSASLDLLSGLS(ph)QSPR_	3.0735	3	569.949
ES_m.107134	135	S	g.107134 ORF g.107134 m.107134 type:5prime_partial len:372 (-) TRINITY_DN36474_c0_g1_i1:2843-3958(-)	145.31	_SES(ph)EITPDMR_	-0.33534	2	622.747
ES_m.107241	379	S	g.107241 ORF g.107241 m.107241 type:complete len:386 (-) TRINITY_DN53093_c0_g2_i1:2141-3298(-)	118.44	_FPMPEIEEEDHS(ph)LDS(ph)DSE_	1.3709	3	755.932
ES_m.107241	382	S	g.107241 ORF g.107241 m.107241 type:complete len:386 (-) TRINITY_DN53093_c0_g2_i1:2141-3298(-)	203.81	_FPMPEIEEEDHSLDS(ph)DS(ph)E_	-1.7979	3	755.932
ES_m.107241	384	S	g.107241 ORF g.107241 m.107241 type:complete len:386 (-) TRINITY_DN53093_c0_g2_i1:2141-3298(-)	203.81	_FPMPEIEEEDHSLDS(ph)DS(ph)E_	-1.7979	3	755.932
ES_m.107282	49	S	g.107282 ORF g.107282 m.107282 type:5prime_partial len:946 (-) TRINITY_DN71159_c0_g1_i1:1357-4194(-)	63.691	_TQCLETPPSRS(ph)PR_	-0.82526	3	536.912
ES_m.107282	385	T	g.107282 ORF g.107282 m.107282 type:5prime_partial len:946 (-) TRINITY_DN71159_c0_g1_i1:1357-4194(-)	101.52	_LTST(ph)PEAAPTPLLK_	-0.74074	3	506.932
ES_m.107282	488	S	g.107282 ORF g.107282 m.107282 type:5prime_partial len:946 (-) TRINITY_DN71159_c0_g1_i1:1357-4194(-)	76.158	_LENS(ph)FESVYLHSR_	-0.42483	3	554.25
ES_m.107299	24	S	g.107299 ORF g.107299 m.107299 type:3prime_partial len:171 (+) TRINITY_DN71129_c0_g2_i1:164-679(+)	52.898	_RHDNDS(ph)QEVAQTPLTVDR_	-2.0457	3	720.994
ES_m.107342	850	S	g.107342 ORF g.107342 m.107342 type:complete len:862 (+) TRINITY_DN71172_c0_g1_i1:42-2627(+)	174.19	_VLLDS(ph)DDDAVLLTPK_	-2.1187	3	565.281
ES_m.107347	100	S	g.107347 ORF g.107347 m.107347 type:5prime_partial len:175 (+) TRINITY_DN71135_c0_g1_i2:1-525(+)	133.25	_S(ph)NEVVAAAVQR_	-0.9585	3	408.531
ES_m.107348	112	S	g.107348 ORF g.107348 m.107348 type:internal len:413 (+) TRINITY_DN71135_c0_g2_i1:3-1244(+)	112.02	_SAS(ph)LSQLSDTGK_	0.63018	3	425.194
ES_m.107403	17	T	g.107403 ORF g.107403 m.107403 type:3prime_partial len:522 (+) TRINITY_DN71141_c0_g1_i11:179-1747(+)	49.537	_FYDEEELAST(ph)NPNQR_	-0.23956	3	631.595
ES_m.107410	279	S	g.107410 ORF g.107410 m.107410 type:complete len:795 (-) TRINITY_DN71143_c2_g1_i1:179-2563(-)	49.243	_LAGESES(ph)NLR_	4.3058	2	578.256
ES_m.107410	764	S	g.107410 ORF g.107410 m.107410 type:complete len:795 (-) TRINITY_DN71143_c2_g1_i1:179-2563(-)	80.219	_GFGS(ph)NFR_	0.32779	2	432.674
ES_m.107410	778	S	g.107410 ORF g.107410 m.107410 type:complete len:795 (-) TRINITY_DN71143_c2_g1_i1:179-2563(-)	28.119	_FPDQQGQGGSS(ph)QGGNFGNDGEDDDLYS_	0.67758	3	957.693
ES_m.107438	205	S	g.107438 ORF g.107438 m.107438 type:5prime_partial len:210 (+) TRINITY_DN71193_c0_g1_i1:2-631(+)	55.208	_VCDACHTQLLERYS(ph)NSEN_	-0.47447	3	759.308
ES_m.107481	545	T	g.107481 ORF g.107481 m.107481 type:complete len:587 (-) TRINITY_DN71109_c0_g1_i2:3025-4785(-)	83.37	_RFDT(ph)FQNPIYEK_	-0.69789	3	546.583
ES_m.107481	551	Y	g.107481 ORF g.107481 m.107481 type:complete len:587 (-) TRINITY_DN71109_c0_g1_i2:3025-4785(-)	43.03	_RFDTFQNPIY(ph)EK_	-1.2897	3	546.583
ES_m.107481	573	S	g.107481 ORF g.107481 m.107481 type:complete len:587 (-) TRINITY_DN71109_c0_g1_i2:3025-4785(-)	76.176	_KAS(ph)DAEEISNCTVLEP_	0.097839	3	614.932
ES_m.10756	194	S	g.10756 ORF g.10756 m.10756 type:internal len:1257 (+) TRINITY_DN73653_c1_g1_i4:1-3774(+)	38.357	_VEAS(ph)DS(ph)DDDIALAVLAGQVNR_	3.2467	3	773.336
ES_m.10756	196	S	g.10756 ORF g.10756 m.10756 type:internal len:1257 (+) TRINITY_DN73653_c1_g1_i4:1-3774(+)	38.357	_VEAS(ph)DS(ph)DDDIALAVLAGQVNR_	3.2467	3	773.336
ES_m.107636	265	S	g.107636 ORF g.107636 m.107636 type:5prime_partial len:540 (-) TRINITY_DN71138_c0_g2_i1:145-1764(-)	50.827	_RVS(ph)IPDGADIK_	-0.27236	3	417.543
ES_m.107666	688	S	g.107666 ORF g.107666 m.107666 type:5prime_partial len:739 (-) TRINITY_DN71194_c0_g1_i1:3159-5375(-)	97.352	_DAPSGVESSYS(ph)FIGSSQPPR_	-1.5913	3	716.648
ES_m.107666	710	S	g.107666 ORF g.107666 m.107666 type:5prime_partial len:739 (-) TRINITY_DN71194_c0_g1_i1:3159-5375(-)	102.39	_SYGTRPLDDDVGS(ph)FLGTEVPVR_	1.24	3	820.72
ES_m.10771	8	S	g.10771 ORF g.10771 m.10771 type:complete len:195 (-) TRINITY_DN73634_c5_g2_i2:1289-1873(-)	85.28	_SAS(ph)LAS(ph)LEYYR_	-2.5085	2	710.283
ES_m.10771	11	S	g.10771 ORF g.10771 m.10771 type:complete len:195 (-) TRINITY_DN73634_c5_g2_i2:1289-1873(-)	85.28	_SAS(ph)LAS(ph)LEYYR_	-2.5085	2	710.283
ES_m.107768	461	S	g.107768 ORF g.107768 m.107768 type:complete len:1084 (+) TRINITY_DN71167_c0_g1_i2:187-3438(+)	90.759	_LLDLHTLS(ph)IDPR_	-0.015483	3	491.588
ES_m.107768	855	T	g.107768 ORF g.107768 m.107768 type:complete len:1084 (+) TRINITY_DN71167_c0_g1_i2:187-3438(+)	64.04	_NT(ph)PPVSPQTQR_	-0.89676	3	435.538
ES_m.107768	887	S	g.107768 ORF g.107768 m.107768 type:complete len:1084 (+) TRINITY_DN71167_c0_g1_i2:187-3438(+)	52.97	_AGS(ph)AHNLAPPNPSSGGTHSR_	-0.061843	3	665.632
ES_m.10780	147	T	g.10780 ORF g.10780 m.10780 type:complete len:2710 (+) TRINITY_DN73661_c0_g2_i1:50-8179(+)	47.039	_SNFGT(ph)LTLK_	-0.81623	3	354.174
ES_m.10780	276	Y	g.10780 ORF g.10780 m.10780 type:complete len:2710 (+) TRINITY_DN73661_c0_g2_i1:50-8179(+)	49.715	_EFLPHGY(ph)IK_	-1.1482	3	395.19
ES_m.10780	1179	S	g.10780 ORF g.10780 m.10780 type:complete len:2710 (+) TRINITY_DN73661_c0_g2_i1:50-8179(+)	93.614	_SS(ph)ELIEEAR_	0.67307	2	557.245
ES_m.10780	1418	S	g.10780 ORF g.10780 m.10780 type:complete len:2710 (+) TRINITY_DN73661_c0_g2_i1:50-8179(+)	86.411	_S(ph)LGDGMTGIANHAK_	1.2612	3	484.55
ES_m.10780	1793	Y	g.10780 ORF g.10780 m.10780 type:complete len:2710 (+) TRINITY_DN73661_c0_g2_i1:50-8179(+)	94.688	_TVAECALQLVY(ph)AAK_	2.554	3	539.597
ES_m.10780	2287	S	g.10780 ORF g.10780 m.10780 type:complete len:2710 (+) TRINITY_DN73661_c0_g2_i1:50-8179(+)	63.401	_NALS(ph)IVSR_	0.72585	2	470.237
ES_m.10780	2555	S	g.10780 ORF g.10780 m.10780 type:complete len:2710 (+) TRINITY_DN73661_c0_g2_i1:50-8179(+)	141.48	_DGNESGLS(ph)DTELSGYDSSSK_	0.77171	2	1064.42
ES_m.10780	2604	S	g.10780 ORF g.10780 m.10780 type:complete len:2710 (+) TRINITY_DN73661_c0_g2_i1:50-8179(+)	86.748	_TFTTS(ph)PLQSHITSTTR_	-0.39528	2	929.441
ES_m.107807	387	S	g.107807 ORF g.107807 m.107807 type:5prime_partial len:573 (+) TRINITY_DN71133_c0_g1_i3:1-1719(+)	89.721	_HLQTEYAGS(ph)SDDATDANPR_	0.43028	3	709.959
ES_m.107807	505	S	g.107807 ORF g.107807 m.107807 type:5prime_partial len:573 (+) TRINITY_DN71133_c0_g1_i3:1-1719(+)	73.157	_LPS(ph)PSFR_	0.01124	2	442.207
ES_m.107827	51	S	g.107827 ORF g.107827 m.107827 type:complete len:919 (+) TRINITY_DN71195_c0_g1_i1:275-3031(+)	29.099	_EFEATAHVAS(ph)AGQGLVWK_	0.1569	3	660.979
ES_m.107834	722	S	g.107834 ORF g.107834 m.107834 type:complete len:974 (-) TRINITY_DN71131_c0_g2_i2:868-3789(-)	135.81	_S(ph)PGEEDVAASVQR_	0.37934	2	712.806
ES_m.107923	39	S	g.107923 ORF g.107923 m.107923 type:5prime_partial len:116 (-) TRINITY_DN15144_c0_g1_i1:219-566(-)	41.427	_ALS(ph)MHQR_	-0.90762	3	308.137
ES_m.108030	33	S	g.108030 ORF g.108030 m.108030 type:internal len:764 (+) TRINITY_DN66956_c0_g1_i1:2-2296(+)	138.91	_S(ph)IDRLELELEAR_	-0.72561	3	508.587
ES_m.108030	692	T	g.108030 ORF g.108030 m.108030 type:internal len:764 (+) TRINITY_DN66956_c0_g1_i1:2-2296(+)	67.997	_SAQDIT(ph)PQR_	1.0537	2	548.245
ES_m.108047	108	S	g.108047 ORF g.108047 m.108047 type:5prime_partial len:169 (-) TRINITY_DN66952_c0_g1_i2:399-905(-)	104.97	_S(ph)VPVSVPMWPAAR_	-0.51017	3	492.907
ES_m.108049	105	S	g.108049 ORF g.108049 m.108049 type:3prime_partial len:170 (+) TRINITY_DN66952_c0_g2_i1:340-852(+)	43.463	_S(ph)QSDDDILGFDMDGAR_	-1.7473	3	607.905
ES_m.10806	820	S	g.10806 ORF g.10806 m.10806 type:complete len:1201 (-) TRINITY_DN73622_c1_g2_i3:2804-6406(-)	61.409	_LTDFGLHS(ph)LR_	0.14225	3	413.536
ES_m.108105	132	S	g.108105 ORF g.108105 m.108105 type:complete len:449 (+) TRINITY_DN66904_c0_g1_i1:248-1594(+)	53.625	_GDRS(ph)VESYDYLQAR_	-3.9552	3	580.253
ES_m.108116	291	S	g.108116 ORF g.108116 m.108116 type:complete len:637 (+) TRINITY_DN66908_c0_g1_i1:392-2302(+)	45.722	_ETHTPSS(ph)LDSDPR_	0.51576	3	507.879
ES_m.108122	216	S	g.108122 ORF g.108122 m.108122 type:internal len:394 (-) TRINITY_DN66968_c0_g1_i1:1-1182(-)	54.582	_ERS(ph)PYPPGHPDDPYPYPR_	-0.67652	3	740.656
ES_m.108122	320	S	g.108122 ORF g.108122 m.108122 type:internal len:394 (-) TRINITY_DN66968_c0_g1_i1:1-1182(-)	42.314	_EDDRGS(ph)PWGHSR_	1.0387	3	493.532
ES_m.108122	325	S	g.108122 ORF g.108122 m.108122 type:internal len:394 (-) TRINITY_DN66968_c0_g1_i1:1-1182(-)	49.934	_EDDRGSPWGHS(ph)R_	1.3831	4	370.401
ES_m.108135	499	S	g.108135 ORF g.108135 m.108135 type:complete len:626 (+) TRINITY_DN66986_c0_g1_i3:284-2161(+)	113.07	_QS(ph)LVLLSR_	-0.27428	2	498.268
ES_m.108135	508	S	g.108135 ORF g.108135 m.108135 type:complete len:626 (+) TRINITY_DN66986_c0_g1_i3:284-2161(+)	81.316	_RHS(ph)LIRNDDEIPAAAR_	-0.068261	3	638.65
ES_m.108135	533	S	g.108135 ORF g.108135 m.108135 type:complete len:626 (+) TRINITY_DN66986_c0_g1_i3:284-2161(+)	135.99	_SVS(ph)TDSALSTGSSSSLSSVTSK_	-0.47916	3	718.993
ES_m.108135	534	T	g.108135 ORF g.108135 m.108135 type:complete len:626 (+) TRINITY_DN66986_c0_g1_i3:284-2161(+)	184.76	_SVST(ph)DSALSTGSSSSLSSVTSK_	0.27736	2	1077.99
ES_m.108135	557	S	g.108135 ORF g.108135 m.108135 type:complete len:626 (+) TRINITY_DN66986_c0_g1_i3:284-2161(+)	60.472	_GS(ph)LSRQES(ph)FHELENLACK_	-0.54092	3	755.652
ES_m.108135	563	S	g.108135 ORF g.108135 m.108135 type:complete len:626 (+) TRINITY_DN66986_c0_g1_i3:284-2161(+)	148.44	_QES(ph)FHELENLACK_	-0.58504	3	562.239
ES_m.108135	601	S	g.108135 ORF g.108135 m.108135 type:complete len:626 (+) TRINITY_DN66986_c0_g1_i3:284-2161(+)	109.08	_AMHS(ph)VSVIEEEDEPQTPSS(ph)PK_	1.1793	3	819.669
ES_m.108135	603	S	g.108135 ORF g.108135 m.108135 type:complete len:626 (+) TRINITY_DN66986_c0_g1_i3:284-2161(+)	148.29	_AMHSVS(ph)VIEEEDEPQTPSS(ph)PK_	0.87951	3	819.669
ES_m.108135	613	T	g.108135 ORF g.108135 m.108135 type:complete len:626 (+) TRINITY_DN66986_c0_g1_i3:284-2161(+)	80.316	_AMHSVSVIEEEDEPQT(ph)PSSPK_	0.10574	4	595.012
ES_m.108135	615	S	g.108135 ORF g.108135 m.108135 type:complete len:626 (+) TRINITY_DN66986_c0_g1_i3:284-2161(+)	85.814	_AM(ox)HSVS(ph)VIEEEDEPQTPS(ph)SPK_	0.3841	4	619.002
ES_m.108135	616	S	g.108135 ORF g.108135 m.108135 type:complete len:626 (+) TRINITY_DN66986_c0_g1_i3:284-2161(+)	137.03	_AM(ox)HSVSVIEEEDEPQTPSS(ph)PK_	0.26346	5	479.41
ES_m.108140	379	S	g.108140 ORF g.108140 m.108140 type:internal len:402 (-) TRINITY_DN66928_c0_g1_i1:1-1206(-)	87.429	_PLS(ph)PEPDLAALITK_	0.92767	3	515.604
ES_m.108144	354	S	g.108144 ORF g.108144 m.108144 type:complete len:429 (+) TRINITY_DN66993_c0_g1_i1:306-1592(+)	49.17	_NNNLS(ph)IGNTVPR_	0.015406	2	689.827
ES_m.108144	385	S	g.108144 ORF g.108144 m.108144 type:complete len:429 (+) TRINITY_DN66993_c0_g1_i1:306-1592(+)	67.997	_LSHS(ph)LS(ph)PSR_	0.12081	3	381.825
ES_m.108144	387	S	g.108144 ORF g.108144 m.108144 type:complete len:429 (+) TRINITY_DN66993_c0_g1_i1:306-1592(+)	67.997	_LSHS(ph)LS(ph)PSR_	0.12081	3	381.825
ES_m.108168	31	T	g.108168 ORF g.108168 m.108168 type:complete len:980 (+) TRINITY_DN66970_c0_g1_i1:581-3520(+)	56.514	_T(ph)ISVDDSNPGTPR_	1.9527	3	480.212
ES_m.108472	71	S	g.108472 ORF g.108472 m.108472 type:internal len:216 (+) TRINITY_DN15586_c0_g1_i1:1-651(+)	46.121	_VPS(ph)DENVYSK_	-0.40823	3	406.508
ES_m.108509	102	S	g.108509 ORF g.108509 m.108509 type:5prime_partial len:424 (+) TRINITY_DN30537_c1_g1_i1:3-1274(+)	74.92	_S(ph)GGENVR_	-1.2839	2	399.661
ES_m.108509	230	S	g.108509 ORF g.108509 m.108509 type:5prime_partial len:424 (+) TRINITY_DN30537_c1_g1_i1:3-1274(+)	66.004	_NS(ph)YSHHDFTR_	0.4602	4	336.635
ES_m.108529	145	S	g.108529 ORF g.108529 m.108529 type:5prime_partial len:162 (+) TRINITY_DN30571_c0_g1_i1:3-488(+)	179.58	_ALGENEDS(ph)DEDDEARDEDEDEERK_	-0.29768	4	723.272
ES_m.108601	278	S	g.108601 ORF g.108601 m.108601 type:complete len:285 (-) TRINITY_DN68037_c0_g1_i2:569-1423(-)	62.633	_TPS(ph)WTHLDD_	0.3733	2	576.224
ES_m.108603	59	S	g.108603 ORF g.108603 m.108603 type:5prime_partial len:115 (-) TRINITY_DN68039_c0_g1_i1:2177-2521(-)	74.955	_ATSS(ph)QEGSLEDLAK_	1.7045	3	505.891
ES_m.108627	238	S	g.108627 ORF g.108627 m.108627 type:complete len:563 (-) TRINITY_DN68078_c0_g8_i3:2-1690(-)	33.842	_ILNHDDS(ph)INDR_	0.123	3	464.537
ES_m.108627	243	S	g.108627 ORF g.108627 m.108627 type:complete len:563 (-) TRINITY_DN68078_c0_g8_i3:2-1690(-)	142.23	_ILNHDDSINDRS(ph)PGSK_	-1.5789	4	462.713
ES_m.108635	116	S	g.108635 ORF g.108635 m.108635 type:complete len:331 (+) TRINITY_DN68069_c0_g1_i1:228-1220(+)	83.204	_MLS(ph)EEESAER_	1.2364	2	630.744
ES_m.108643	4	S	g.108643 ORF g.108643 m.108643 type:complete len:265 (+) TRINITY_DN68045_c0_g1_i4:117-911(+)	39.91	_M(ox)HHS(ph)GSSS(ph)HEFR_	1.3706	3	525.513
ES_m.108643	6	S	g.108643 ORF g.108643 m.108643 type:complete len:265 (+) TRINITY_DN68045_c0_g1_i4:117-911(+)	102.52	_MHHSGS(ph)SSHEFR_	-0.62607	3	493.526
ES_m.108643	7	S	g.108643 ORF g.108643 m.108643 type:complete len:265 (+) TRINITY_DN68045_c0_g1_i4:117-911(+)	77.776	_M(ox)HHSGS(ph)S(ph)SHEFR_	1.0091	3	525.513
ES_m.108643	8	S	g.108643 ORF g.108643 m.108643 type:complete len:265 (+) TRINITY_DN68045_c0_g1_i4:117-911(+)	39.91	_M(ox)HHS(ph)GSSS(ph)HEFR_	1.3706	3	525.513
ES_m.108696	314	S	g.108696 ORF g.108696 m.108696 type:5prime_partial len:370 (-) TRINITY_DN68030_c4_g3_i1:264-1373(-)	38.376	_HM(ox)S(ph)SQM(ox)DLLQER_	-0.8294	3	529.549
ES_m.108696	315	S	g.108696 ORF g.108696 m.108696 type:5prime_partial len:370 (-) TRINITY_DN68030_c4_g3_i1:264-1373(-)	44.16	_HMSS(ph)QMDLLQER_	-1.6771	3	518.886
ES_m.10871	321	S	g.10871 ORF g.10871 m.10871 type:complete len:818 (-) TRINITY_DN73660_c0_g1_i6:3731-6184(-)	54.286	_HNAS(ph)FVTR_	0.64897	2	506.224
ES_m.108748	150	S	g.108748 ORF g.108748 m.108748 type:internal len:279 (+) TRINITY_DN68021_c2_g1_i1:1-840(+)	114.35	_RHS(ph)GGSAMSGTSEDDTFDPSGAGDR_	0.051793	3	859.67
ES_m.108748	158	T	g.108748 ORF g.108748 m.108748 type:internal len:279 (+) TRINITY_DN68021_c2_g1_i1:1-840(+)	69.704	_HSGGSAM(ox)SGT(ph)SEDDTFDPSGAGDR_	0.59818	3	812.968
ES_m.108748	159	S	g.108748 ORF g.108748 m.108748 type:internal len:279 (+) TRINITY_DN68021_c2_g1_i1:1-840(+)	114.63	_HSGGSAM(ox)SGTS(ph)EDDTFDPSGAGDR_	0.5058	3	812.968
ES_m.108792	351	S	g.108792 ORF g.108792 m.108792 type:complete len:638 (+) TRINITY_DN68058_c0_g1_i1:172-2085(+)	116.74	_NTLVHSHS(ph)VGEEPLGEYR_	-0.066644	3	701.988
ES_m.108792	626	S	g.108792 ORF g.108792 m.108792 type:complete len:638 (+) TRINITY_DN68058_c0_g1_i1:172-2085(+)	97.129	_SLS(ph)IAEDDDNGNAS_	1.2839	2	744.28
ES_m.108802	50	S	g.108802 ORF g.108802 m.108802 type:complete len:519 (+) TRINITY_DN68010_c1_g1_i1:1284-2840(+)	42.52	_ADDDS(ph)SDGGFK_	0.19131	3	398.471
ES_m.108802	51	S	g.108802 ORF g.108802 m.108802 type:complete len:519 (+) TRINITY_DN68010_c1_g1_i1:1284-2840(+)	119.96	_ADDDSS(ph)DGGFK_	-0.020699	2	597.203
ES_m.108810	6	S	g.108810 ORF g.108810 m.108810 type:complete len:457 (-) TRINITY_DN68042_c0_g1_i3:1627-2997(-)	95.9	_TVTTS(ph)IVEGEEDGR_	1.575	2	786.843
ES_m.108810	32	S	g.108810 ORF g.108810 m.108810 type:complete len:457 (-) TRINITY_DN68042_c0_g1_i3:1627-2997(-)	86.453	_RHS(ph)DAPPAGADTK_	0.87598	3	468.209
ES_m.108825	56	S	g.108825 ORF g.108825 m.108825 type:complete len:629 (-) TRINITY_DN68028_c0_g1_i1:87-1973(-)	81.346	_S(ph)VTEPLLHELISR_	-1.0661	3	525.271
ES_m.108872	302	S	g.108872 ORF g.108872 m.108872 type:complete len:421 (+) TRINITY_DN68067_c0_g1_i3:106-1368(+)	54.343	_AS(ph)PTYAPYR_	-0.33941	2	553.239
ES_m.108926	269	S	g.108926 ORF g.108926 m.108926 type:complete len:619 (+) TRINITY_DN68020_c0_g1_i1:243-2099(+)	46.461	_CS(ph)PVHMHQHGGS(ph)R_	0.96495	3	550.534
ES_m.108926	279	S	g.108926 ORF g.108926 m.108926 type:complete len:619 (+) TRINITY_DN68020_c0_g1_i1:243-2099(+)	46.461	_CS(ph)PVHMHQHGGS(ph)R_	0.96495	3	550.534
ES_m.108948	151	S	g.108948 ORF g.108948 m.108948 type:5prime_partial len:443 (-) TRINITY_DN68004_c0_g1_i1:379-1707(-)	176.7	_S(ph)GSQGSLNSLLSVVDSIK_	1.9497	3	624.31
ES_m.108948	153	S	g.108948 ORF g.108948 m.108948 type:5prime_partial len:443 (-) TRINITY_DN68004_c0_g1_i1:379-1707(-)	140.88	_SGS(ph)QGS(ph)LNSLLSVVDSIK_	-0.032371	3	650.966
ES_m.108948	156	S	g.108948 ORF g.108948 m.108948 type:5prime_partial len:443 (-) TRINITY_DN68004_c0_g1_i1:379-1707(-)	51.827	_SGS(ph)QGS(ph)LNSLLSVVDSIK_	-0.032371	3	650.966
ES_m.10903	75	S	g.10903 ORF g.10903 m.10903 type:5prime_partial len:740 (-) TRINITY_DN73690_c0_g2_i4:1998-4217(-)	61.616	_AAYAHAPS(ph)PTPTNTALAAR_	-0.95247	3	654.314
ES_m.109172	28	S	g.109172 ORF g.109172 m.109172 type:complete len:566 (-) TRINITY_DN70535_c0_g5_i1:504-2201(-)	91.643	_TQIDS(ph)DEEDFGFLADLLK_	2.5156	3	712.652
ES_m.109172	335	S	g.109172 ORF g.109172 m.109172 type:complete len:566 (-) TRINITY_DN70535_c0_g5_i1:504-2201(-)	120.18	_IIYDASES(ph)EDFDREEVPTYEEVAR_	-0.88617	3	981.425
ES_m.109216	31	S	g.109216 ORF g.109216 m.109216 type:5prime_partial len:127 (+) TRINITY_DN70577_c0_g2_i4:1-381(+)	61.985	_RPAS(ph)DGGLS(ph)EEEPAAK_	0.67922	3	591.908
ES_m.109216	36	S	g.109216 ORF g.109216 m.109216 type:5prime_partial len:127 (+) TRINITY_DN70577_c0_g2_i4:1-381(+)	45.072	_RPAS(ph)DGGLS(ph)EEEPAAK_	0.67922	3	591.908
ES_m.109249	177	S	g.109249 ORF g.109249 m.109249 type:complete len:245 (-) TRINITY_DN70521_c0_g1_i1:397-1131(-)	52.071	_IIGLQYGS(ph)NK_	-1.4126	3	391.529
ES_m.109258	36	S	g.109258 ORF g.109258 m.109258 type:5prime_partial len:719 (-) TRINITY_DN70572_c0_g1_i2:678-2834(-)	47.383	_ADPENREDGELS(ph)DDDEDDSLLR_	-0.68576	3	862.343
ES_m.109258	381	S	g.109258 ORF g.109258 m.109258 type:5prime_partial len:719 (-) TRINITY_DN70572_c0_g1_i2:678-2834(-)	52.247	_GRVS(ph)PPIMR_	-0.38893	3	364.851
ES_m.109258	417	S	g.109258 ORF g.109258 m.109258 type:5prime_partial len:719 (-) TRINITY_DN70572_c0_g1_i2:678-2834(-)	67.08	_GRVS(ph)PPLIR_	0.014278	3	358.865
ES_m.109258	453	S	g.109258 ORF g.109258 m.109258 type:5prime_partial len:719 (-) TRINITY_DN70572_c0_g1_i2:678-2834(-)	53.567	_GRVS(ph)PPPMR_	0.7159	3	359.507
ES_m.109320	85	S	g.109320 ORF g.109320 m.109320 type:3prime_partial len:891 (-) TRINITY_DN70506_c0_g1_i1:3-2675(-)	66.663	_TDGSAS(ph)FLR_	-0.051611	2	517.221
ES_m.109332	350	S	g.109332 ORF g.109332 m.109332 type:5prime_partial len:376 (+) TRINITY_DN70555_c0_g1_i1:3-1130(+)	130.27	_GAVAPVVCTS(ph)DDEEERR_	-0.019869	3	657.282
ES_m.109445	55	S	g.109445 ORF g.109445 m.109445 type:complete len:465 (+) TRINITY_DN70584_c0_g1_i1:168-1562(+)	60.489	_GGNLEESSS(ph)PGIFK_	0.57934	3	501.224
ES_m.109447	27	S	g.109447 ORF g.109447 m.109447 type:complete len:666 (+) TRINITY_DN70571_c0_g1_i1:249-2246(+)	119.48	_ADDDKS(ph)IS(ph)ITGGEDAER_	0.59289	3	646.917
ES_m.109447	29	S	g.109447 ORF g.109447 m.109447 type:complete len:666 (+) TRINITY_DN70571_c0_g1_i1:249-2246(+)	119.48	_ADDDKS(ph)IS(ph)ITGGEDAER_	0.59289	3	646.917
ES_m.109447	637	S	g.109447 ORF g.109447 m.109447 type:complete len:666 (+) TRINITY_DN70571_c0_g1_i1:249-2246(+)	49.559	_TPLANDEEQYEMDRES(ph)PYLTR_	-0.54175	3	879.711
ES_m.109447	639	Y	g.109447 ORF g.109447 m.109447 type:complete len:666 (+) TRINITY_DN70571_c0_g1_i1:249-2246(+)	44.395	_ESPY(ph)LTR_	0.34247	2	473.208
ES_m.109450	734	S	g.109450 ORF g.109450 m.109450 type:internal len:1300 (-) TRINITY_DN70579_c0_g1_i1:2-3901(-)	47.12	_GQGGIES(ph)YADS(ph)TLS(ph)SNR_	0.20073	2	991.353
ES_m.109450	735	Y	g.109450 ORF g.109450 m.109450 type:internal len:1300 (-) TRINITY_DN70579_c0_g1_i1:2-3901(-)	141.13	_GQGGIESY(ph)ADSTLSSNR_	1.1623	3	607.927
ES_m.109450	738	S	g.109450 ORF g.109450 m.109450 type:internal len:1300 (-) TRINITY_DN70579_c0_g1_i1:2-3901(-)	164.06	_GQGGIESYADS(ph)TLS(ph)SNR_	0.07935	2	951.369
ES_m.109450	739	T	g.109450 ORF g.109450 m.109450 type:internal len:1300 (-) TRINITY_DN70579_c0_g1_i1:2-3901(-)	107.39	_GQGGIESYADST(ph)LSSNR_	-0.0087989	3	607.927
ES_m.109450	741	S	g.109450 ORF g.109450 m.109450 type:internal len:1300 (-) TRINITY_DN70579_c0_g1_i1:2-3901(-)	164.06	_GQGGIESYADS(ph)TLS(ph)SNR_	0.07935	2	951.369
ES_m.109505	717	Y	g.109505 ORF g.109505 m.109505 type:complete len:877 (-) TRINITY_DN70525_c0_g1_i1:115-2745(-)	40.493	_HTPKDDTTY(ph)ENVDSIPPK_	0.63712	4	534.993
ES_m.109505	733	Y	g.109505 ORF g.109505 m.109505 type:complete len:877 (-) TRINITY_DN70525_c0_g1_i1:115-2745(-)	85.837	_HANIY(ph)ETVPYDKEK_	0.34113	4	447.457
ES_m.109505	794	Y	g.109505 ORF g.109505 m.109505 type:complete len:877 (-) TRINITY_DN70525_c0_g1_i1:115-2745(-)	220.46	_TADTSPIY(ph)ATIDHTR_	-0.39861	3	581.265
ES_m.109505	796	T	g.109505 ORF g.109505 m.109505 type:complete len:877 (-) TRINITY_DN70525_c0_g1_i1:115-2745(-)	54.103	_TADTSPIY(ph)AT(ph)IDHTR_	-0.058176	2	911.376
ES_m.109505	875	S	g.109505 ORF g.109505 m.109505 type:complete len:877 (-) TRINITY_DN70525_c0_g1_i1:115-2745(-)	61.477	_EPDEIPLMDAALESS(ph)V_	2.5578	2	898.389
ES_m.109516	174	S	g.109516 ORF g.109516 m.109516 type:internal len:290 (-) TRINITY_DN70544_c0_g2_i1:1-870(-)	42.475	_RPS(ph)VTELCR_	-0.52394	3	399.853
ES_m.109546	184	S	g.109546 ORF g.109546 m.109546 type:5prime_partial len:220 (-) TRINITY_DN70581_c0_g1_i6:294-953(-)	104.97	_HLS(ph)GDDDM(ox)TDAQLEVPQQER_	-0.74126	3	793.997
ES_m.109547	77	S	g.109547 ORF g.109547 m.109547 type:complete len:801 (+) TRINITY_DN70519_c0_g2_i2:714-3116(+)	44.349	_VVFHS(ph)PK_	0.5619	3	298.481
ES_m.109561	171	Y	g.109561 ORF g.109561 m.109561 type:complete len:713 (-) TRINITY_DN70503_c0_g1_i1:488-2626(-)	95.417	_EANEDVY(ph)VTR_	0.12434	2	638.266
ES_m.109561	679	S	g.109561 ORF g.109561 m.109561 type:complete len:713 (-) TRINITY_DN70503_c0_g1_i1:488-2626(-)	75.103	_VSSDGQFLILDGDLPGDS(ph)PTHTPPAVPR_	-1.7227	3	990.141
ES_m.109561	691	T	g.109561 ORF g.109561 m.109561 type:complete len:713 (-) TRINITY_DN70503_c0_g1_i1:488-2626(-)	77.062	_LT(ph)PPAPTPR_	0.7133	3	343.842
ES_m.109561	710	S	g.109561 ORF g.109561 m.109561 type:complete len:713 (-) TRINITY_DN70503_c0_g1_i1:488-2626(-)	60.55	_IPPPAEAEDPES(ph)EA_	1.0381	2	766.314
ES_m.109572	223	S	g.109572 ORF g.109572 m.109572 type:complete len:233 (+) TRINITY_DN70507_c1_g3_i3:193-891(+)	68.676	_S(ph)VDHVDGLVE_	-1.364	2	575.245
ES_m.109701	90	S	g.109701 ORF g.109701 m.109701 type:5prime_partial len:271 (-) TRINITY_DN13646_c0_g1_i1:1065-1877(-)	31.758	_S(ph)LEPAM(ox)TEQVR_	-2.1491	3	452.867
ES_m.109853	126	S	g.109853 ORF g.109853 m.109853 type:complete len:458 (-) TRINITY_DN39985_c0_g1_i2:434-1807(-)	57.288	_KEEVSLQQS(ph)VK_	0.93478	3	452.225
ES_m.109853	168	S	g.109853 ORF g.109853 m.109853 type:complete len:458 (-) TRINITY_DN39985_c0_g1_i2:434-1807(-)	63.076	_S(ph)INTTLR_	-1.7627	2	442.716
ES_m.109853	228	S	g.109853 ORF g.109853 m.109853 type:complete len:458 (-) TRINITY_DN39985_c0_g1_i2:434-1807(-)	23.32	_VWS(ph)LPEMK_	0.72656	3	357.164
ES_m.109862	136	S	g.109862 ORF g.109862 m.109862 type:3prime_partial len:1022 (+) TRINITY_DN39999_c0_g1_i2:94-3162(+)	164.64	_GLS(ph)YDEEVEPR_	-1.0615	2	687.285
ES_m.109862	283	S	g.109862 ORF g.109862 m.109862 type:3prime_partial len:1022 (+) TRINITY_DN39999_c0_g1_i2:94-3162(+)	37.683	_KS(ph)WDEDNLPEWYIVR_	0.32564	3	677.307
ES_m.109862	320	S	g.109862 ORF g.109862 m.109862 type:3prime_partial len:1022 (+) TRINITY_DN39999_c0_g1_i2:94-3162(+)	58.891	_GGSFDASGAFHGPGWS(ph)DEEEPTAEGR_	-0.97069	3	910.696
ES_m.109885	56	S	g.109885 ORF g.109885 m.109885 type:internal len:178 (-) TRINITY_DN39933_c0_g1_i1:2-535(-)	93.776	_RTPS(ph)QDSLEQQVCGR_	1.3519	3	614.272
ES_m.109885	59	S	g.109885 ORF g.109885 m.109885 type:internal len:178 (-) TRINITY_DN39933_c0_g1_i1:2-535(-)	38.736	_RTPS(ph)QDS(ph)LEQQVCGR_	1.986	3	640.927
ES_m.110093	19	S	g.110093 ORF g.110093 m.110093 type:5prime_partial len:111 (-) TRINITY_DN13159_c0_g1_i1:67-399(-)	71.558	_VGS(ph)LLEDLQAK_	1.1644	3	418.211
ES_m.110102	14	S	g.110102 ORF g.110102 m.110102 type:internal len:141 (+) TRINITY_DN18042_c0_g1_i1:2-427(+)	128.06	_NYGKGS(ph)GDEQEEEEEEEDYVSR_	-0.27834	4	665.255
ES_m.110130	20	S	g.110130 ORF g.110130 m.110130 type:internal len:163 (+) TRINITY_DN18044_c0_g1_i1:2-493(+)	78.098	_HQLS(ph)SDNM(ox)SLSPFSPVPNVR_	0.96025	3	770.019
ES_m.110130	21	S	g.110130 ORF g.110130 m.110130 type:internal len:163 (+) TRINITY_DN18044_c0_g1_i1:2-493(+)	77.445	_HQLSS(ph)DNMSLSPFSPVPNVR_	1.7029	3	764.687
ES_m.110130	113	S	g.110130 ORF g.110130 m.110130 type:internal len:163 (+) TRINITY_DN18044_c0_g1_i1:2-493(+)	89.679	_HSS(ph)IGPER_	0.81193	2	481.708
ES_m.110130	127	S	g.110130 ORF g.110130 m.110130 type:internal len:163 (+) TRINITY_DN18044_c0_g1_i1:2-493(+)	43.696	_GSTCTNLS(ph)PPTPTRPR_	-0.58798	4	456.213
ES_m.110157	436	Y	g.110157 ORF g.110157 m.110157 type:5prime_partial len:486 (+) TRINITY_DN70312_c2_g1_i1:2-1459(+)	56.708	_LLAAQEPEPCDPDPIY(ph)EEPR_	1.3738	3	807.022
ES_m.11016	66	Y	g.11016 ORF g.11016 m.11016 type:3prime_partial len:1122 (+) TRINITY_DN73646_c3_g3_i6:159-3527(+)	37.344	_Y(ph)CPQTYLSK_	2.5663	3	413.842
ES_m.11016	577	S	g.11016 ORF g.11016 m.11016 type:3prime_partial len:1122 (+) TRINITY_DN73646_c3_g3_i6:159-3527(+)	149.33	_SGPAAEHNWSDTASEDQQDS(ph)PGR_	-0.08122	3	841.333
ES_m.11016	592	S	g.11016 ORF g.11016 m.11016 type:3prime_partial len:1122 (+) TRINITY_DN73646_c3_g3_i6:159-3527(+)	162.01	_QADHEYHEIS(ph)DEEDEPLPR_	-2.4771	3	796.992
ES_m.11016	607	S	g.11016 ORF g.11016 m.11016 type:3prime_partial len:1122 (+) TRINITY_DN73646_c3_g3_i6:159-3527(+)	79.69	_APFSGS(ph)SFDLGPSLM(ox)DEVFK_	1.7165	3	742.994
ES_m.11016	808	S	g.11016 ORF g.11016 m.11016 type:3prime_partial len:1122 (+) TRINITY_DN73646_c3_g3_i6:159-3527(+)	43.476	_VEPDS(ph)PPPSDPEPAEHNPLR_	-1.3482	4	565.753
ES_m.110168	366	S	g.110168 ORF g.110168 m.110168 type:5prime_partial len:589 (-) TRINITY_DN70351_c0_g1_i1:459-2225(-)	187.21	_RDS(ph)QADIIENTQAELMAEK_	-1.4937	3	748.007
ES_m.110168	555	S	g.110168 ORF g.110168 m.110168 type:5prime_partial len:589 (-) TRINITY_DN70351_c0_g1_i1:459-2225(-)	62.162	_SSS(ph)FNTQAAR_	0.20386	2	574.74
ES_m.110191	110	S	g.110191 ORF g.110191 m.110191 type:5prime_partial len:253 (+) TRINITY_DN70307_c0_g1_i5:3-761(+)	46.001	_DRYS(ph)PGR_	-2.0414	3	310.799
ES_m.110191	117	S	g.110191 ORF g.110191 m.110191 type:5prime_partial len:253 (+) TRINITY_DN70307_c0_g1_i5:3-761(+)	45.433	_HDLS(ph)PPVKR_	0.18144	4	282.894
ES_m.110219	267	S	g.110219 ORF g.110219 m.110219 type:internal len:599 (-) TRINITY_DN70332_c0_g1_i2:2-1798(-)	102.73	_S(ph)MPDLSNPER_	0.091258	2	613.25
ES_m.110289	8	S	g.110289 ORF g.110289 m.110289 type:complete len:369 (-) TRINITY_DN70309_c1_g3_i7:1485-2591(-)	152.32	_APS(ph)VEDDEEGHLIYR_	0.083541	3	603.928
ES_m.110308	654	S	g.110308 ORF g.110308 m.110308 type:complete len:676 (+) TRINITY_DN70338_c0_g1_i4:159-2186(+)	82.287	_SFLGS(ph)LK_	-0.21645	2	416.204
ES_m.110322	279	S	g.110322 ORF g.110322 m.110322 type:5prime_partial len:317 (+) TRINITY_DN70360_c1_g1_i1:3-953(+)	56.719	_LGQAGEHS(ph)PGTTVTR_	-0.0034941	3	530.914
ES_m.110353	346	S	g.110353 ORF g.110353 m.110353 type:3prime_partial len:597 (+) TRINITY_DN70350_c0_g1_i3:670-2463(+)	75.911	_RGS(ph)EGNLADEK_	1.5437	3	419.182
ES_m.110353	565	S	g.110353 ORF g.110353 m.110353 type:3prime_partial len:597 (+) TRINITY_DN70350_c0_g1_i3:670-2463(+)	138.28	_NLS(ph)SINLAAGTK_	0.34379	2	634.816
ES_m.110353	566	S	g.110353 ORF g.110353 m.110353 type:3prime_partial len:597 (+) TRINITY_DN70350_c0_g1_i3:670-2463(+)	138.28	_NLS(ph)SINLAAGTK_	0.10609	3	423.546
ES_m.11039	154	S	g.11039 ORF g.11039 m.11039 type:5prime_partial len:559 (-) TRINITY_DN73649_c0_g1_i5:1443-3119(-)	124.1	_EPPS(ph)PGDELETAINAVLTATR_	1.3381	3	754.361
ES_m.11041	153	S	g.11041 ORF g.11041 m.11041 type:internal len:401 (+) TRINITY_DN73651_c0_g1_i1:1-1206(+)	45.558	_VPS(ph)EEDDNKLMDFLHTGGHDGSR_	-0.43761	4	659.783
ES_m.110478	341	S	g.110478 ORF g.110478 m.110478 type:5prime_partial len:773 (-) TRINITY_DN70392_c0_g1_i2:2762-5080(-)	125.98	_KQPS(ph)DCDTLEYR_	0.17513	2	796.327
ES_m.110478	345	T	g.110478 ORF g.110478 m.110478 type:5prime_partial len:773 (-) TRINITY_DN70392_c0_g1_i2:2762-5080(-)	41.542	_KQPSDCDT(ph)LEYR_	3.9902	2	796.327
ES_m.110478	568	Y	g.110478 ORF g.110478 m.110478 type:5prime_partial len:773 (-) TRINITY_DN70392_c0_g1_i2:2762-5080(-)	116.71	_EIESHTEGAY(ph)TTR_	1.0654	3	525.223
ES_m.110512	44	S	g.110512 ORF g.110512 m.110512 type:complete len:353 (-) TRINITY_DN70362_c0_g1_i2:1111-2169(-)	124.25	_HSLDS(ph)DEEEDEDEAGGK_	0.10753	3	647.9
ES_m.110553	625	S	g.110553 ORF g.110553 m.110553 type:5prime_partial len:627 (+) TRINITY_DN70326_c1_g1_i1:2-1882(+)	115.57	_LTSGNLES(ph)L_	-1.3885	2	507.231
ES_m.110566	135	S	g.110566 ORF g.110566 m.110566 type:complete len:465 (+) TRINITY_DN70342_c1_g1_i1:135-1529(+)	43.37	_EKDAQVAS(ph)PVNVLR_	-1.3014	3	535.938
ES_m.110629	121	S	g.110629 ORF g.110629 m.110629 type:5prime_partial len:136 (+) TRINITY_DN70377_c0_g9_i1:3-410(+)	85.67	_PAS(ph)LILR_	0.12144	2	425.233
ES_m.110657	162	S	g.110657 ORF g.110657 m.110657 type:internal len:339 (-) TRINITY_DN37101_c0_g1_i1:1-1017(-)	59.171	_DQGSHTRDS(ph)PER_	-0.16257	3	488.867
ES_m.110672	451	S	g.110672 ORF g.110672 m.110672 type:5prime_partial len:470 (-) TRINITY_DN37103_c0_g1_i2:167-1576(-)	66.828	_SEELES(ph)IKANPEPTDTIDSEPCNV_	-1.7894	3	918.728
ES_m.110694	110	S	g.110694 ORF g.110694 m.110694 type:5prime_partial len:687 (-) TRINITY_DN37147_c0_g1_i1:68-2128(-)	62.582	_TSS(ph)GALFLESDILEGS(ph)PK_	0.92234	3	670.962
ES_m.110735	157	S	g.110735 ORF g.110735 m.110735 type:5prime_partial len:205 (-) TRINITY_DN37100_c0_g1_i1:1657-2271(-)	182.35	_WKDEDDS(ph)EDEGEGQNQDLEEMMR_	-1.0171	3	955.688
ES_m.110735	195	S	g.110735 ORF g.110735 m.110735 type:5prime_partial len:205 (-) TRINITY_DN37100_c0_g1_i1:1657-2271(-)	142.65	_QMGGLGGGDSRPTLDDLEDEDS(ph)DDDDLPDLE_	-1.2884	3	1124.45
ES_m.110736	1201	S	g.110736 ORF g.110736 m.110736 type:complete len:1256 (+) TRINITY_DN67957_c1_g1_i1:238-4005(+)	96.745	_RDS(ph)LGS(ph)DVK_	-2.0443	3	379.484
ES_m.110736	1204	S	g.110736 ORF g.110736 m.110736 type:complete len:1256 (+) TRINITY_DN67957_c1_g1_i1:238-4005(+)	69.261	_RDS(ph)LGS(ph)DVK_	-2.0443	3	379.484
ES_m.110736	1248	S	g.110736 ORF g.110736 m.110736 type:complete len:1256 (+) TRINITY_DN67957_c1_g1_i1:238-4005(+)	101.75	_GETSS(ph)NAFATLV_	1.2247	2	638.776
ES_m.110740	1201	S	g.110740 ORF g.110740 m.110740 type:complete len:1262 (+) TRINITY_DN67957_c1_g1_i2:238-4023(+)	152.77	_RDS(ph)LGS(ph)DVK_	-2.0443	3	379.484
ES_m.110740	1204	S	g.110740 ORF g.110740 m.110740 type:complete len:1262 (+) TRINITY_DN67957_c1_g1_i2:238-4023(+)	70.028	_RDS(ph)LGS(ph)DVK_	-2.0443	3	379.484
ES_m.110740	1212	S	g.110740 ORF g.110740 m.110740 type:complete len:1262 (+) TRINITY_DN67957_c1_g1_i2:238-4023(+)	171.02	_NPIES(ph)DTDSMAEYGDGDTGR_	0.18439	2	1105.41
ES_m.110740	1214	T	g.110740 ORF g.110740 m.110740 type:complete len:1262 (+) TRINITY_DN67957_c1_g1_i2:238-4023(+)	110.61	_RDSLGSDVKNPIESDT(ph)DS(ph)MAEYGDGDTGR_	1.3279	3	1083.1
ES_m.110740	1216	S	g.110740 ORF g.110740 m.110740 type:complete len:1262 (+) TRINITY_DN67957_c1_g1_i2:238-4023(+)	171.02	_NPIESDTDS(ph)MAEYGDGDTGR_	0.59038	2	1105.41
ES_m.110740	1233	S	g.110740 ORF g.110740 m.110740 type:complete len:1262 (+) TRINITY_DN67957_c1_g1_i2:238-4023(+)	141.13	_FTEDGS(ph)FIGQYGK_	-1.5675	2	764.821
ES_m.110740	1238	Y	g.110740 ORF g.110740 m.110740 type:complete len:1262 (+) TRINITY_DN67957_c1_g1_i2:238-4023(+)	53.557	_FTEDGSFIGQY(ph)GK_	-2.3134	3	510.217
ES_m.110756	68	S	g.110756 ORF g.110756 m.110756 type:internal len:213 (-) TRINITY_DN67915_c0_g1_i1:2-640(-)	56.29	_GDS(ph)LDSSSGGGGDWR_	-1.9949	2	766.786
ES_m.110830	173	S	g.110830 ORF g.110830 m.110830 type:internal len:482 (-) TRINITY_DN67995_c1_g1_i9:1-1446(-)	72.359	_QSS(ph)LDGTVSTAGR_	2.0592	2	679.801
ES_m.110830	425	S	g.110830 ORF g.110830 m.110830 type:internal len:482 (-) TRINITY_DN67995_c1_g1_i9:1-1446(-)	114.56	_AYGPYDQS(ph)PPQSAR_	0.020823	3	539.563
ES_m.110864	65	S	g.110864 ORF g.110864 m.110864 type:3prime_partial len:489 (-) TRINITY_DN67940_c0_g1_i2:3-1469(-)	145.26	_GVHPAFQES(ph)DEEDVLDLLAANASSK_	0.087071	3	908.08
ES_m.110864	283	S	g.110864 ORF g.110864 m.110864 type:3prime_partial len:489 (-) TRINITY_DN67940_c0_g1_i2:3-1469(-)	52.93	_GRES(ph)PEPLSEQER_	1.0905	3	531.902
ES_m.110882	380	Y	g.110882 ORF g.110882 m.110882 type:3prime_partial len:1140 (+) TRINITY_DN67929_c1_g1_i1:55-3477(+)	38.674	_DNAMEPINLY(ph)HK_	2.5665	3	508.89
ES_m.110882	520	S	g.110882 ORF g.110882 m.110882 type:3prime_partial len:1140 (+) TRINITY_DN67929_c1_g1_i1:55-3477(+)	100.04	_RLS(ph)PSPPTHR_	-0.4565	3	409.871
ES_m.110882	522	S	g.110882 ORF g.110882 m.110882 type:3prime_partial len:1140 (+) TRINITY_DN67929_c1_g1_i1:55-3477(+)	70.889	_RLS(ph)PS(ph)PPTHR_	-0.95935	4	327.647
ES_m.110882	659	S	g.110882 ORF g.110882 m.110882 type:3prime_partial len:1140 (+) TRINITY_DN67929_c1_g1_i1:55-3477(+)	122.39	_VTEEIVS(ph)QPDVAVEVTEVSR_	2.0805	3	756.033
ES_m.110882	685	S	g.110882 ORF g.110882 m.110882 type:3prime_partial len:1140 (+) TRINITY_DN67929_c1_g1_i1:55-3477(+)	96.55	_VAVEATQLIQEES(ph)KTR_	0.39925	3	627.982
ES_m.110882	705	S	g.110882 ORF g.110882 m.110882 type:3prime_partial len:1140 (+) TRINITY_DN67929_c1_g1_i1:55-3477(+)	131.56	_EVQEVES(ph)IEVK_	-0.27435	3	456.881
ES_m.110882	712	S	g.110882 ORF g.110882 m.110882 type:3prime_partial len:1140 (+) TRINITY_DN67929_c1_g1_i1:55-3477(+)	134.32	_DAS(ph)LVS(ph)VES(ph)GVVMGEER_	0.066286	2	1002.38
ES_m.110882	715	S	g.110882 ORF g.110882 m.110882 type:3prime_partial len:1140 (+) TRINITY_DN67929_c1_g1_i1:55-3477(+)	196.1	_DAS(ph)LVS(ph)VES(ph)GVVMGEER_	0.066286	2	1002.38
ES_m.110882	718	S	g.110882 ORF g.110882 m.110882 type:3prime_partial len:1140 (+) TRINITY_DN67929_c1_g1_i1:55-3477(+)	196.1	_DAS(ph)LVS(ph)VES(ph)GVVMGEER_	0.066286	2	1002.38
ES_m.110882	728	S	g.110882 ORF g.110882 m.110882 type:3prime_partial len:1140 (+) TRINITY_DN67929_c1_g1_i1:55-3477(+)	91.313	_ES(ph)SLEIEQPK_	-0.35996	3	413.855
ES_m.110882	729	S	g.110882 ORF g.110882 m.110882 type:3prime_partial len:1140 (+) TRINITY_DN67929_c1_g1_i1:55-3477(+)	143	_ESS(ph)LEIEQPK_	0.80158	2	620.279
ES_m.110882	761	T	g.110882 ORF g.110882 m.110882 type:3prime_partial len:1140 (+) TRINITY_DN67929_c1_g1_i1:55-3477(+)	49.632	_ETST(ph)PERPR_	0.53113	3	384.84
ES_m.110886	37	S	g.110886 ORF g.110886 m.110886 type:internal len:824 (-) TRINITY_DN67971_c0_g1_i1:2-2473(-)	63.473	_KS(ph)SFTNLFR_	-0.58551	3	393.857
ES_m.110886	342	S	g.110886 ORF g.110886 m.110886 type:internal len:824 (-) TRINITY_DN67971_c0_g1_i1:2-2473(-)	78.708	_QQEGADLPLDS(ph)PDVENK_	0.59502	4	484.465
ES_m.110886	395	S	g.110886 ORF g.110886 m.110886 type:internal len:824 (-) TRINITY_DN67971_c0_g1_i1:2-2473(-)	91.62	_LHTMQS(ph)IDRPR_	-0.0085137	3	478.562
ES_m.110886	466	S	g.110886 ORF g.110886 m.110886 type:internal len:824 (-) TRINITY_DN67971_c0_g1_i1:2-2473(-)	56.339	_TWEDFCQEGLRS(ph)PR_	1.367	3	620.929
ES_m.110886	482	S	g.110886 ORF g.110886 m.110886 type:internal len:824 (-) TRINITY_DN67971_c0_g1_i1:2-2473(-)	95.195	_ESSLKQS(ph)EEDIPPPLPPK_	0.18962	4	518.505
ES_m.110886	778	S	g.110886 ORF g.110886 m.110886 type:internal len:824 (-) TRINITY_DN67971_c0_g1_i1:2-2473(-)	43.592	_RDS(ph)SNLLTCPDR_	-2.2694	2	757.327
ES_m.110886	801	S	g.110886 ORF g.110886 m.110886 type:internal len:824 (-) TRINITY_DN67971_c0_g1_i1:2-2473(-)	54.225	_TSILSDSSAEGGGS(ph)PR_	-0.41538	2	800.846
ES_m.110888	228	S	g.110888 ORF g.110888 m.110888 type:3prime_partial len:463 (+) TRINITY_DN67971_c0_g2_i1:36-1427(+)	47.668	_LSS(ph)LGSIGSAR_	2.0536	2	564.276
ES_m.110888	260	S	g.110888 ORF g.110888 m.110888 type:3prime_partial len:463 (+) TRINITY_DN67971_c0_g2_i1:36-1427(+)	46.237	_LETSFCGSRPIQQPS(ph)IDLEDPPVSTTK_	1.7612	4	771.366
ES_m.11095	647	S	g.11095 ORF g.11095 m.11095 type:complete len:1171 (-) TRINITY_DN73604_c0_g1_i3:673-4185(-)	34.755	_RS(ph)SDPNIR_	0.56954	3	342.157
ES_m.11095	648	S	g.11095 ORF g.11095 m.11095 type:complete len:1171 (-) TRINITY_DN73604_c0_g1_i3:673-4185(-)	34.755	_RS(ph)SDPNIR_	0.56954	3	342.157
ES_m.11095	797	S	g.11095 ORF g.11095 m.11095 type:complete len:1171 (-) TRINITY_DN73604_c0_g1_i3:673-4185(-)	38.988	_SLAEQS(ph)IEGSTDTLVAEIGIIATEEK_	0.24217	4	696.841
ES_m.11095	939	S	g.11095 ORF g.11095 m.11095 type:complete len:1171 (-) TRINITY_DN73604_c0_g1_i3:673-4185(-)	59.339	_SAGLMNEGS(ph)VGGGTGR_	0.44653	3	510.552
ES_m.111021	20	S	g.111021 ORF g.111021 m.111021 type:complete len:521 (+) TRINITY_DN67952_c0_g1_i1:193-1755(+)	140.2	_TLEEEDS(ph)DEEDGPQLPDK_	0.044961	3	709.283
ES_m.111085	198	S	g.111085 ORF g.111085 m.111085 type:3prime_partial len:800 (-) TRINITY_DN67943_c0_g1_i4:1-2400(-)	103.92	_TTTATTTSATS(ph)PVPPQEVR_	0.78388	3	675.656
ES_m.111085	276	S	g.111085 ORF g.111085 m.111085 type:3prime_partial len:800 (-) TRINITY_DN67943_c0_g1_i4:1-2400(-)	100.27	_STSS(ph)VSEVSVACLQDR_	2.7015	2	902.893
ES_m.111253	441	S	g.111253 ORF g.111253 m.111253 type:complete len:857 (+) TRINITY_DN58751_c0_g1_i2:946-3516(+)	101.41	_AHS(ph)PAPAHAAQSGS(ph)PR_	1.4299	3	567.901
ES_m.111253	452	S	g.111253 ORF g.111253 m.111253 type:complete len:857 (+) TRINITY_DN58751_c0_g1_i2:946-3516(+)	101.41	_AHS(ph)PAPAHAAQSGS(ph)PR_	1.4299	3	567.901
ES_m.111320	121	S	g.111320 ORF g.111320 m.111320 type:3prime_partial len:227 (+) TRINITY_DN58749_c0_g1_i1:360-1043(+)	89.468	_S(ph)PPPPAAVGK_	0.12592	3	334.167
ES_m.111326	82	S	g.111326 ORF g.111326 m.111326 type:5prime_partial len:328 (+) TRINITY_DN58749_c1_g1_i2:2-985(+)	37.169	_DSFSAS(ph)LEDLVNTFDEK_	2.5448	3	666.286
ES_m.111340	41	S	g.111340 ORF g.111340 m.111340 type:5prime_partial len:148 (+) TRINITY_DN58790_c0_g1_i2:2-445(+)	185.67	_AIS(ph)LS(ph)ELDGVVK_	-2.2067	3	464.214
ES_m.111340	43	S	g.111340 ORF g.111340 m.111340 type:5prime_partial len:148 (+) TRINITY_DN58790_c0_g1_i2:2-445(+)	81.992	_AIS(ph)LS(ph)ELDGVVK_	-2.2067	3	464.214
ES_m.11142	45	S	g.11142 ORF g.11142 m.11142 type:complete len:2263 (-) TRINITY_DN73600_c1_g1_i12:4632-11420(-)	70.272	_AHS(ph)PQPSAAAR_	0.70366	3	391.512
ES_m.11142	63	S	g.11142 ORF g.11142 m.11142 type:complete len:2263 (-) TRINITY_DN73600_c1_g1_i12:4632-11420(-)	87.61	_AAS(ph)PTLALDHGGPYMDPHATMEADR_	0.090997	4	676.794
ES_m.11142	65	T	g.11142 ORF g.11142 m.11142 type:complete len:2263 (-) TRINITY_DN73600_c1_g1_i12:4632-11420(-)	63.203	_AASPT(ph)LALDHGGPYM(ox)DPHATM(ox)EADRR_	-0.22974	4	723.816
ES_m.11142	111	S	g.11142 ORF g.11142 m.11142 type:complete len:2263 (-) TRINITY_DN73600_c1_g1_i12:4632-11420(-)	141.86	_NYHS(ph)LDREVHDR_	-0.26707	2	810.849
ES_m.11142	154	S	g.11142 ORF g.11142 m.11142 type:complete len:2263 (-) TRINITY_DN73600_c1_g1_i12:4632-11420(-)	76.358	_S(ph)LDRGPMLEDDLYR_	-0.30165	3	587.262
ES_m.11142	171	S	g.11142 ORF g.11142 m.11142 type:complete len:2263 (-) TRINITY_DN73600_c1_g1_i12:4632-11420(-)	37.153	_DHHS(ph)MGR_	-0.48984	3	307.113
ES_m.11142	178	S	g.11142 ORF g.11142 m.11142 type:complete len:2263 (-) TRINITY_DN73600_c1_g1_i12:4632-11420(-)	86.288	_AS(ph)PNPDLGGR_	0.36024	3	355.157
ES_m.11142	194	S	g.11142 ORF g.11142 m.11142 type:complete len:2263 (-) TRINITY_DN73600_c1_g1_i12:4632-11420(-)	61.082	_HGQAGLGS(ph)MTR_	0.42876	2	597.758
ES_m.11142	487	S	g.11142 ORF g.11142 m.11142 type:complete len:2263 (-) TRINITY_DN73600_c1_g1_i12:4632-11420(-)	45.14	_ESGGAGLGGVLVGGGLAGS(ph)R_	-0.69036	3	584.288
ES_m.11142	497	T	g.11142 ORF g.11142 m.11142 type:complete len:2263 (-) TRINITY_DN73600_c1_g1_i12:4632-11420(-)	97.823	_ASLVT(ph)PPPTDDSR_	0.40119	3	479.22
ES_m.11142	552	Y	g.11142 ORF g.11142 m.11142 type:complete len:2263 (-) TRINITY_DN73600_c1_g1_i12:4632-11420(-)	51.286	_TLEEQHSDY(ph)QR_	-1.3777	3	495.872
ES_m.111460	42	S	g.111460 ORF g.111460 m.111460 type:complete len:162 (+) TRINITY_DN46808_c0_g1_i1:99-584(+)	131.03	_VEAS(ph)PDPEAEPEQDEDEDLDESIIER_	-0.17324	3	1012.75
ES_m.111467	157	S	g.111467 ORF g.111467 m.111467 type:5prime_partial len:434 (-) TRINITY_DN52110_c0_g1_i1:648-1949(-)	162.11	_S(ph)TGSTPNPALGSEITNLR_	-0.40786	2	947.949
ES_m.111510	69	S	g.111510 ORF g.111510 m.111510 type:3prime_partial len:445 (-) TRINITY_DN52188_c0_g1_i1:3-1337(-)	87.772	_GLHTLSS(ph)DEDDDEDEDQHDHSLASSR_	-1.269	4	748.294
ES_m.111549	205	S	g.111549 ORF g.111549 m.111549 type:complete len:210 (+) TRINITY_DN52105_c0_g1_i2:88-717(+)	119.62	_TNKDAADEDS(ph)DDFM(ox)_	-0.687	2	835.282
ES_m.111570	260	S	g.111570 ORF g.111570 m.111570 type:complete len:482 (+) TRINITY_DN52161_c0_g1_i1:313-1758(+)	59.067	_LVPAVS(ph)LR_	1.1645	2	467.76
ES_m.111570	463	S	g.111570 ORF g.111570 m.111570 type:complete len:482 (+) TRINITY_DN52161_c0_g1_i1:313-1758(+)	125.53	_S(ph)IDEITSIFK_	-1.619	2	616.794
ES_m.111570	469	S	g.111570 ORF g.111570 m.111570 type:complete len:482 (+) TRINITY_DN52161_c0_g1_i1:313-1758(+)	74.611	_SIDEITS(ph)IFK_	-1.2621	3	411.532
ES_m.111570	474	S	g.111570 ORF g.111570 m.111570 type:complete len:482 (+) TRINITY_DN52161_c0_g1_i1:313-1758(+)	139.95	_SIDEITSIFKQS(ph)AYGDSR_	-0.22207	3	699.656
ES_m.111574	22	S	g.111574 ORF g.111574 m.111574 type:complete len:164 (-) TRINITY_DN52169_c0_g1_i1:1803-2294(-)	75.005	_YDHDS(ph)GSRDR_	0.35949	2	644.241
ES_m.111578	28	S	g.111578 ORF g.111578 m.111578 type:complete len:170 (-) TRINITY_DN52169_c0_g1_i2:1803-2312(-)	59.539	_YDHDS(ph)GSRDR_	0.35949	2	644.241
ES_m.111578	30	S	g.111578 ORF g.111578 m.111578 type:complete len:170 (-) TRINITY_DN52169_c0_g1_i2:1803-2312(-)	80.994	_EGGWNDRYDHDSGS(ph)RDR_	-1.1374	3	701.275
ES_m.111578	105	S	g.111574 ORF g.111574 m.111574 type:complete len:164 (-) TRINITY_DN52169_c0_g1_i1:1803-2294(-)	74.987	_CQFHNFS(ph)SR_	-0.20905	2	631.742
ES_m.111592	24	Y	g.111592 ORF g.111592 m.111592 type:complete len:181 (-) TRINITY_DN52130_c0_g1_i3:890-1432(-)	47.499	_TQTSTTTITTTTTPTY(ph)APPPK_	1.4462	4	573.028
ES_m.111592	172	S	g.111592 ORF g.111592 m.111592 type:complete len:181 (-) TRINITY_DN52130_c0_g1_i3:890-1432(-)	78.95	_DSHPHSSFS(ph)GSVLK_	0.43968	3	522.231
ES_m.111592	174	S	g.111592 ORF g.111592 m.111592 type:complete len:181 (-) TRINITY_DN52130_c0_g1_i3:890-1432(-)	127.32	_DSHPHSSFSGS(ph)VLK_	-0.65996	5	313.742
ES_m.111608	191	S	g.111608 ORF g.111608 m.111608 type:complete len:260 (+) TRINITY_DN54011_c0_g1_i1:241-1020(+)	70.959	_EPAYRDPYDRYDS(ph)YDR_	0.16196	4	540.972
ES_m.111608	204	T	g.111608 ORF g.111608 m.111608 type:complete len:260 (+) TRINITY_DN54011_c0_g1_i1:241-1020(+)	85.355	_RT(ph)PPPMDR_	-0.6656	3	350.491
ES_m.111670	78	S	g.111670 ORF g.111670 m.111670 type:complete len:718 (+) TRINITY_DN54061_c0_g6_i1:277-2430(+)	162.01	_LSNDGGEDS(ph)ADDTEDISDIMDSSK_	-0.67893	3	865.997
ES_m.111670	101	T	g.111670 ORF g.111670 m.111670 type:complete len:718 (+) TRINITY_DN54061_c0_g6_i1:277-2430(+)	79.293	_VTDLDQET(ph)PSYEDSR_	1.5531	3	612.251
ES_m.111683	537	S	g.111683 ORF g.111683 m.111683 type:5prime_partial len:888 (+) TRINITY_DN54040_c1_g1_i2:1-2664(+)	86.8	_EGDEDEDEEGVS(ph)PKR_	0.61517	3	590.895
ES_m.111683	673	S	g.111683 ORF g.111683 m.111683 type:5prime_partial len:888 (+) TRINITY_DN54040_c1_g1_i2:1-2664(+)	139.12	_SRPGDEDS(ph)DNEER_	0.66202	2	793.292
ES_m.111735	98	S	g.111735 ORF g.111735 m.111735 type:5prime_partial len:318 (-) TRINITY_DN54043_c0_g1_i2:1167-2120(-)	57.59	_WESVS(ph)PK_	-0.6721	3	304.8
ES_m.111738	148	S	g.111738 ORF g.111738 m.111738 type:5prime_partial len:456 (-) TRINITY_DN54006_c0_g1_i1:347-1714(-)	51.979	_GHYS(ph)HGLNR_	1.0057	2	560.738
ES_m.111755	156	S	g.111755 ORF g.111755 m.111755 type:complete len:629 (+) TRINITY_DN54021_c0_g1_i1:70-1956(+)	58.32	_LNDS(ph)YDSIGTLK_	-4.3746	3	469.213
ES_m.111825	137	Y	g.111825 ORF g.111825 m.111825 type:5prime_partial len:351 (-) TRINITY_DN3942_c0_g1_i1:174-1226(-)	61.235	_AQGQALDQY(ph)AK_	0.42482	2	636.785
ES_m.111825	161	Y	g.111825 ORF g.111825 m.111825 type:5prime_partial len:351 (-) TRINITY_DN3942_c0_g1_i1:174-1226(-)	82.671	_Y(ph)APSIPR_	1.0052	2	442.207
ES_m.111894	1466	S	g.111894 ORF g.111894 m.111894 type:complete len:1483 (-) TRINITY_DN82397_c0_g1_i1:182-4630(-)	93.478	_IVIERENS(ph)DGLR_	0.76703	2	740.861
ES_m.112070	79	S	g.112070 ORF g.112070 m.112070 type:internal len:205 (-) TRINITY_DN42263_c0_g1_i3:2-616(-)	50.891	_ENS(ph)CERDDGVQYSGETGYGEGLDR_	1.445	3	925.028
ES_m.112085	218	S	g.112085 ORF g.112085 m.112085 type:3prime_partial len:253 (+) TRINITY_DN42270_c0_g1_i2:100-861(+)	72.433	_GVSS(ph)FGQAPTAAR_	0.70477	2	664.803
ES_m.112180	88	S	g.112180 ORF g.112180 m.112180 type:5prime_partial len:220 (+) TRINITY_DN54664_c0_g1_i1:1-660(+)	50.305	_QICGVVS(ph)EHTR_	0.73652	3	455.871
ES_m.112308	51	S	g.112308 ORF g.112308 m.112308 type:complete len:338 (+) TRINITY_DN58885_c1_g1_i1:106-1119(+)	110.12	_RNS(ph)FGDGGEVGFK_	0.74815	4	363.159
ES_m.112313	17	S	g.112313 ORF g.112313 m.112313 type:3prime_partial len:347 (-) TRINITY_DN58885_c2_g1_i2:3-1043(-)	52.697	_DAIVPVIS(ph)VDGGTPGEGSDVSGANTPR_	0.4285	3	883.08
ES_m.112351	411	S	g.112351 ORF g.112351 m.112351 type:complete len:453 (+) TRINITY_DN58878_c0_g1_i1:137-1495(+)	94.594	_VLEIPEALTINTGEES(ph)PSRPR_	3.1286	3	796.732
ES_m.11237	157	S	g.11237 ORF g.11237 m.11237 type:3prime_partial len:265 (+) TRINITY_DN73639_c0_g1_i1:419-1216(+)	52.93	_M(ox)M(ox)ES(ph)EDGEVGDER_	-1.1231	2	798.265
ES_m.11237	168	S	g.11237 ORF g.11237 m.11237 type:3prime_partial len:265 (+) TRINITY_DN73639_c0_g1_i1:419-1216(+)	71.002	_MS(ph)DPSGR_	-0.81018	2	415.149
ES_m.112379	162	S	g.112379 ORF g.112379 m.112379 type:internal len:170 (-) TRINITY_DN58801_c0_g1_i1:2-511(-)	57.152	_EKEEEEEEARDS(ph)PVSER_	0.15819	4	532.723
ES_m.112397	160	T	g.112397 ORF g.112397 m.112397 type:complete len:819 (-) TRINITY_DN58896_c0_g1_i1:1253-3709(-)	53.08	_RT(ph)SVNIPR_	1.2809	3	341.51
ES_m.112397	161	S	g.112397 ORF g.112397 m.112397 type:complete len:819 (-) TRINITY_DN58896_c0_g1_i1:1253-3709(-)	100.02	_RTS(ph)VNIPR_	0.27656	3	341.51
ES_m.112397	179	S	g.112397 ORF g.112397 m.112397 type:complete len:819 (-) TRINITY_DN58896_c0_g1_i1:1253-3709(-)	120.15	_SPSDSINSIHTQS(ph)SLEGDAAVVR_	-3.8919	3	817.378
ES_m.112397	180	S	g.112397 ORF g.112397 m.112397 type:complete len:819 (-) TRINITY_DN58896_c0_g1_i1:1253-3709(-)	159.13	_SPS(ph)DSINSIHTQSS(ph)LEGDAAVVR_	1.8013	3	844.033
ES_m.112397	201	S	g.112397 ORF g.112397 m.112397 type:complete len:819 (-) TRINITY_DN58896_c0_g1_i1:1253-3709(-)	90.729	_DMASLTVTNTTS(ph)SPNMR_	0.28552	3	635.941
ES_m.112397	297	S	g.112397 ORF g.112397 m.112397 type:complete len:819 (-) TRINITY_DN58896_c0_g1_i1:1253-3709(-)	73.279	_KDDGDTGS(ph)DGSR_	-0.47531	2	645.236
ES_m.112397	663	S	g.112397 ORF g.112397 m.112397 type:complete len:819 (-) TRINITY_DN58896_c0_g1_i1:1253-3709(-)	50.297	_IIGEKS(ph)FR_	0.43169	3	343.842
ES_m.112397	667	S	g.112397 ORF g.112397 m.112397 type:complete len:819 (-) TRINITY_DN58896_c0_g1_i1:1253-3709(-)	152.13	_S(ph)VVGTPAYLAPEVLR_	-0.88504	2	826.426
ES_m.112397	803	S	g.112397 ORF g.112397 m.112397 type:complete len:819 (-) TRINITY_DN58896_c0_g1_i1:1253-3709(-)	76.049	_HGSS(ph)PLRS(ph)PTEEEDDTLAA_	-0.15166	3	724.623
ES_m.112397	807	S	g.112397 ORF g.112397 m.112397 type:complete len:819 (-) TRINITY_DN58896_c0_g1_i1:1253-3709(-)	101.53	_HGSSPLRS(ph)PTEEEDDTLAA_	-0.27667	3	697.967
ES_m.112397	809	T	g.112397 ORF g.112397 m.112397 type:complete len:819 (-) TRINITY_DN58896_c0_g1_i1:1253-3709(-)	101.53	_S(ph)PTEEEDDTLAA_	-1.1712	2	679.256
ES_m.11252	546	S	g.11252 ORF g.11252 m.11252 type:complete len:784 (+) TRINITY_DN73663_c0_g1_i3:173-2524(+)	92.606	_YGS(ph)STMLDQR_	3.2991	2	619.25
ES_m.11252	547	S	g.11252 ORF g.11252 m.11252 type:complete len:784 (+) TRINITY_DN73663_c0_g1_i3:173-2524(+)	58.172	_YGSS(ph)TM(ox)LDQR_	-0.94153	3	418.5
ES_m.112525	8	S	g.112525 ORF g.112525 m.112525 type:3prime_partial len:215 (+) TRINITY_DN62815_c0_g1_i1:122-769(+)	55.755	_HS(ph)VNGAS(ph)PVR_	-0.51578	3	395.16
ES_m.112525	13	S	g.112525 ORF g.112525 m.112525 type:3prime_partial len:215 (+) TRINITY_DN62815_c0_g1_i1:122-769(+)	55.755	_HS(ph)VNGAS(ph)PVR_	-0.51578	3	395.16
ES_m.112525	193	T	g.112525 ORF g.112525 m.112525 type:3prime_partial len:215 (+) TRINITY_DN62815_c0_g1_i1:122-769(+)	75.96	_AHT(ph)PTPGIYMGR_	0.39229	3	460.876
ES_m.112602	1554	Y	g.112602 ORF g.112602 m.112602 type:5prime_partial len:1680 (-) TRINITY_DN62869_c0_g1_i3:4374-9413(-)	46.37	_IAAY(ph)LYK_	-0.050862	2	461.228
ES_m.112662	92	S	g.112662 ORF g.112662 m.112662 type:internal len:283 (+) TRINITY_DN62842_c0_g1_i1:1-852(+)	43.761	_RPS(ph)LFDCQMK_	-1.6293	3	454.53
ES_m.112662	175	S	g.112662 ORF g.112662 m.112662 type:internal len:283 (+) TRINITY_DN62842_c0_g1_i1:1-852(+)	109.25	_S(ph)HSPHDSGLDEPTTDSENIDSESQK_	0.19209	4	698.785
ES_m.112662	177	S	g.112662 ORF g.112662 m.112662 type:internal len:283 (+) TRINITY_DN62842_c0_g1_i1:1-852(+)	140.9	_SHS(ph)PHDSGLDEPTTDSENIDSESQK_	0.011117	3	931.377
ES_m.112673	216	S	g.112673 ORF g.112673 m.112673 type:internal len:287 (+) TRINITY_DN62852_c0_g1_i1:1-864(+)	117.33	_FKLDPDDNS(ph)DFEELLEELDSGGTR_	-0.92539	3	941.074
ES_m.112683	194	S	g.112683 ORF g.112683 m.112683 type:5prime_partial len:557 (+) TRINITY_DN62886_c0_g1_i3:2-1672(+)	150.36	_AES(ph)FELPLVVPAPPDVSVER_	-1.6271	2	1116.05
ES_m.112710	273	T	g.112710 ORF g.112710 m.112710 type:complete len:282 (-) TRINITY_DN62858_c0_g1_i2:21-866(-)	136.26	_QFQPT(ph)PDGDLLTC_	-0.77818	2	786.326
ES_m.112725	72	T	g.112725 ORF g.112725 m.112725 type:5prime_partial len:462 (-) TRINITY_DN62836_c0_g1_i1:1281-2666(-)	123	_ECSQGLNAEEGQNT(ph)R_	-0.66977	3	591.568
ES_m.112725	93	S	g.112725 ORF g.112725 m.112725 type:5prime_partial len:462 (-) TRINITY_DN62836_c0_g1_i1:1281-2666(-)	70.524	_LS(ph)EDAEDSR_	-2.2085	2	551.208
ES_m.112774	32	S	g.112774 ORF g.112774 m.112774 type:complete len:329 (-) TRINITY_DN26010_c0_g1_i1:410-1396(-)	43.761	_ADS(ph)YIPPLTR_	0.92546	2	606.787
ES_m.112782	66	S	g.112782 ORF g.112782 m.112782 type:3prime_partial len:160 (+) TRINITY_DN26026_c0_g1_i3:275-757(+)	120.56	_TTS(ph)VTIPEEAIQSPTR_	-0.16949	2	905.435
ES_m.112782	76	S	g.112782 ORF g.112782 m.112782 type:3prime_partial len:160 (+) TRINITY_DN26026_c0_g1_i3:275-757(+)	65.111	_TTSVTIPEEAIQS(ph)PTR_	-0.89634	2	905.435
ES_m.113018	79	S	g.113018 ORF g.113018 m.113018 type:internal len:452 (-) TRINITY_DN69219_c1_g2_i2:2-1357(-)	98.898	_S(ph)FDVSNYPK_	0.44239	2	568.737
ES_m.113125	727	S	g.113125 ORF g.113125 m.113125 type:5prime_partial len:876 (-) TRINITY_DN69268_c0_g1_i1:497-3124(-)	95.264	_DLTQGLAS(ph)LK_	-0.9123	3	375.857
ES_m.113135	553	S	g.113135 ORF g.113135 m.113135 type:5prime_partial len:2199 (+) TRINITY_DN69299_c0_g1_i1:1-6597(+)	90.498	_S(ph)VDDPSAVVTHFR_	0.97469	3	503.896
ES_m.113135	1722	S	g.113135 ORF g.113135 m.113135 type:5prime_partial len:2199 (+) TRINITY_DN69299_c0_g1_i1:1-6597(+)	81.09	_HTS(ph)PTAFNR_	2.0896	2	555.74
ES_m.11323	131	S	g.11323 ORF g.11323 m.11323 type:5prime_partial len:144 (+) TRINITY_DN73699_c3_g1_i3:2-433(+)	48.616	_ALLESPS(ph)PSSTPSTSLHAP_	-0.70543	3	653.642
ES_m.113251	82	S	g.113251 ORF g.113251 m.113251 type:5prime_partial len:153 (+) TRINITY_DN69287_c1_g1_i2:3-461(+)	63.624	_SDS(ph)PPHWMK_	0.37786	3	388.823
ES_m.113278	1029	Y	g.113278 ORF g.113278 m.113278 type:complete len:1390 (-) TRINITY_DN69280_c0_g1_i1:3839-8008(-)	60.55	_TPAPPY(ph)VCQGPPEK_	0.11516	3	540.909
ES_m.113278	1125	Y	g.113278 ORF g.113278 m.113278 type:complete len:1390 (-) TRINITY_DN69280_c0_g1_i1:3839-8008(-)	49.081	_RPGDYIAY(ph)SR_	0.99837	3	426.527
ES_m.113278	1132	Y	g.113278 ORF g.113278 m.113278 type:complete len:1390 (-) TRINITY_DN69280_c0_g1_i1:3839-8008(-)	52.683	_HYIPY(ph)KK_	-1.2423	3	343.504
ES_m.113278	1188	S	g.113278 ORF g.113278 m.113278 type:complete len:1390 (-) TRINITY_DN69280_c0_g1_i1:3839-8008(-)	113.99	_RQPS(ph)LPSLSR_	0.04643	3	407.543
ES_m.113286	136	S	g.113286 ORF g.113286 m.113286 type:5prime_partial len:295 (-) TRINITY_DN69292_c1_g2_i1:1129-2013(-)	99.371	_LAS(ph)ESESVAESESSK_	0.20429	3	540.561
ES_m.113286	144	S	g.113286 ORF g.113286 m.113286 type:5prime_partial len:295 (-) TRINITY_DN69292_c1_g2_i1:1129-2013(-)	83.758	_LASESESVAES(ph)ESSK_	0.123	3	540.561
ES_m.113293	927	S	g.113293 ORF g.113293 m.113293 type:internal len:1549 (-) TRINITY_DN69292_c1_g2_i4:3-4649(-)	84.375	_RQES(ph)ESESIGSER_	-0.10187	3	525.221
ES_m.113351	34	S	g.113351 ORF g.113351 m.113351 type:complete len:1227 (-) TRINITY_DN69257_c0_g1_i1:114-3794(-)	86.501	_LTSATS(ph)LPALDDLAESEVFVGDEEEDLEGGDCYLR_	0.44238	4	974.68
ES_m.113351	177	S	g.113351 ORF g.113351 m.113351 type:complete len:1227 (-) TRINITY_DN69257_c0_g1_i1:114-3794(-)	34.614	_TPS(ph)PPQPPTAT(ph)PPPLR_	-0.38965	3	605.281
ES_m.113351	185	T	g.113351 ORF g.113351 m.113351 type:complete len:1227 (-) TRINITY_DN69257_c0_g1_i1:114-3794(-)	34.614	_TPS(ph)PPQPPTAT(ph)PPPLR_	-0.38965	3	605.281
ES_m.113351	403	T	g.113351 ORF g.113351 m.113351 type:complete len:1227 (-) TRINITY_DN69257_c0_g1_i1:114-3794(-)	75.911	_NTLDMYAT(ph)LPR_	-0.31494	2	687.81
ES_m.113351	524	S	g.113351 ORF g.113351 m.113351 type:complete len:1227 (-) TRINITY_DN69257_c0_g1_i1:114-3794(-)	121.7	_QNS(ph)LGTEESDEAPEVTRPHVAIVR_	0.48578	4	679.325
ES_m.113351	548	S	g.113351 ORF g.113351 m.113351 type:complete len:1227 (-) TRINITY_DN69257_c0_g1_i1:114-3794(-)	136.6	_EES(ph)CPEELPPCR_	0.66423	2	791.799
ES_m.113351	1208	S	g.113351 ORF g.113351 m.113351 type:complete len:1227 (-) TRINITY_DN69257_c0_g1_i1:114-3794(-)	119.27	_DLNANPQPVIS(ph)PILNNK_	-0.014539	3	642.994
ES_m.113351	1221	S	g.113351 ORF g.113351 m.113351 type:complete len:1227 (-) TRINITY_DN69257_c0_g1_i1:114-3794(-)	138.35	_LITNQS(ph)SETHL_	0.047437	2	661.803
ES_m.113351	1222	S	g.113351 ORF g.113351 m.113351 type:complete len:1227 (-) TRINITY_DN69257_c0_g1_i1:114-3794(-)	138.35	_LITNQSS(ph)ETHL_	-0.52495	2	661.803
ES_m.113356	918	Y	g.113356 ORF g.113356 m.113356 type:complete len:1106 (-) TRINITY_DN69274_c0_g1_i1:1175-4492(-)	104.88	_EADATNPNLNIY(ph)HSIESLK_	3.1829	3	737.011
ES_m.113356	920	S	g.113356 ORF g.113356 m.113356 type:complete len:1106 (-) TRINITY_DN69274_c0_g1_i1:1175-4492(-)	89.751	_EADATNPNLNIYHS(ph)IES(ph)LKDNR_	0.94898	4	669.294
ES_m.113356	923	S	g.113356 ORF g.113356 m.113356 type:complete len:1106 (-) TRINITY_DN69274_c0_g1_i1:1175-4492(-)	119.37	_EADATNPNLNIYHS(ph)IES(ph)LKDNR_	0.94898	4	669.294
ES_m.113356	934	Y	g.113356 ORF g.113356 m.113356 type:complete len:1106 (-) TRINITY_DN69274_c0_g1_i1:1175-4492(-)	110.39	_LVEHVY(ph)DEIK_	0.68396	3	442.211
ES_m.113356	967	Y	g.113356 ORF g.113356 m.113356 type:complete len:1106 (-) TRINITY_DN69274_c0_g1_i1:1175-4492(-)	64.705	_PLGEVKPHY(ph)YTMASQLHR_	1.8061	4	552.517
ES_m.113356	1046	S	g.113356 ORF g.113356 m.113356 type:complete len:1106 (-) TRINITY_DN69274_c0_g1_i1:1175-4492(-)	82.635	_VSNLNVGAS(ph)DDEYAR_	-0.43228	2	845.359
ES_m.113356	1050	Y	g.113356 ORF g.113356 m.113356 type:complete len:1106 (-) TRINITY_DN69274_c0_g1_i1:1175-4492(-)	86.548	_VSNLNVGASDDEY(ph)AR_	-1.5225	3	563.909
ES_m.11338	404	Y	g.11338 ORF g.11338 m.11338 type:5prime_partial len:418 (-) TRINITY_DN73632_c1_g1_i2:348-1601(-)	68.972	_TGNTY(ph)VQHSVPGSR_	-0.42705	3	528.239
ES_m.113434	38	S	g.113434 ORF g.113434 m.113434 type:5prime_partial len:127 (-) TRINITY_DN69286_c0_g2_i2:864-1244(-)	133.47	_RES(ph)ENS(ph)DSLFITPEAYK_	-0.16715	3	715.964
ES_m.113434	41	S	g.113434 ORF g.113434 m.113434 type:5prime_partial len:127 (-) TRINITY_DN69286_c0_g2_i2:864-1244(-)	133.47	_RES(ph)ENS(ph)DSLFITPEAYK_	1.0153	3	715.964
ES_m.113482	65	S	g.113482 ORF g.113482 m.113482 type:5prime_partial len:617 (+) TRINITY_DN69294_c0_g1_i1:2-1852(+)	56.414	_GIIPISS(ph)SFPR_	0.74094	3	418.548
ES_m.113482	66	S	g.113482 ORF g.113482 m.113482 type:5prime_partial len:617 (+) TRINITY_DN69294_c0_g1_i1:2-1852(+)	73.36	_GIIPISSS(ph)FPR_	0.67855	3	418.548
ES_m.113511	444	S	g.113511 ORF g.113511 m.113511 type:internal len:753 (+) TRINITY_DN69229_c0_g1_i1:2-2263(+)	71.208	_S(ph)PEGLTNSHHR_	-1.4419	3	438.858
ES_m.11353	86	S	g.11353 ORF g.11353 m.11353 type:internal len:300 (+) TRINITY_DN73691_c0_g2_i1:1-903(+)	51.03	_S(ph)HDDTSASALR_	-0.76827	2	620.254
ES_m.113690	16	S	g.113690 ORF g.113690 m.113690 type:5prime_partial len:484 (+) TRINITY_DN18623_c0_g1_i1:1-1452(+)	52.185	_GSGGS(ph)LRGSETTLR_	-0.66963	3	486.563
ES_m.113690	121	S	g.113690 ORF g.113690 m.113690 type:5prime_partial len:484 (+) TRINITY_DN18623_c0_g1_i1:1-1452(+)	73.735	_ESS(ph)TVSSTGGFSSR_	-2.0945	2	734.801
ES_m.113690	143	S	g.113690 ORF g.113690 m.113690 type:5prime_partial len:484 (+) TRINITY_DN18623_c0_g1_i1:1-1452(+)	61.679	_GS(ph)STDIR_	0.10623	2	408.168
ES_m.113690	150	S	g.113690 ORF g.113690 m.113690 type:5prime_partial len:484 (+) TRINITY_DN18623_c0_g1_i1:1-1452(+)	97.904	_GSSTDIRGS(ph)STDIR_	-0.48196	3	511.23
ES_m.113690	164	S	g.113690 ORF g.113690 m.113690 type:5prime_partial len:484 (+) TRINITY_DN18623_c0_g1_i1:1-1452(+)	55.546	_GSGSAIRGS(ph)GTDLR_	-0.46536	3	471.888
ES_m.113690	363	S	g.113690 ORF g.113690 m.113690 type:5prime_partial len:484 (+) TRINITY_DN18623_c0_g1_i1:1-1452(+)	83.182	_STTTIGS(ph)VR_	0.59451	2	501.237
ES_m.113770	157	S	g.113770 ORF g.113770 m.113770 type:3prime_partial len:319 (+) TRINITY_DN44943_c0_g2_i1:198-1157(+)	75.764	_FLPETES(ph)SDGDK_	1.1811	3	468.857
ES_m.113834	199	S	g.113834 ORF g.113834 m.113834 type:internal len:298 (+) TRINITY_DN66768_c0_g1_i3:1-897(+)	183.06	_LVNEADS(ph)PSNEFVER_	0.45984	3	595.928
ES_m.113834	201	S	g.113834 ORF g.113834 m.113834 type:internal len:298 (+) TRINITY_DN66768_c0_g1_i3:1-897(+)	147.25	_LVNEADSPS(ph)NEFVER_	0.026499	2	893.388
ES_m.113862	393	S	g.113862 ORF g.113862 m.113862 type:3prime_partial len:1157 (-) TRINITY_DN66711_c1_g1_i2:3-3473(-)	64.454	_S(ph)PSTQTPGENLAR_	0.83531	2	719.322
ES_m.113899	56	S	g.113899 ORF g.113899 m.113899 type:complete len:493 (-) TRINITY_DN66742_c0_g1_i1:2082-3560(-)	69.276	_RLS(ph)LSNSR_	-0.16333	3	338.169
ES_m.113899	120	S	g.113899 ORF g.113899 m.113899 type:complete len:493 (-) TRINITY_DN66742_c0_g1_i1:2082-3560(-)	113.24	_RLS(ph)LPADLR_	-1.5268	3	374.201
ES_m.113899	138	S	g.113899 ORF g.113899 m.113899 type:complete len:493 (-) TRINITY_DN66742_c0_g1_i1:2082-3560(-)	86.944	_TSIS(ph)PEVPLSR_	0.08281	2	633.31
ES_m.113899	151	S	g.113899 ORF g.113899 m.113899 type:complete len:493 (-) TRINITY_DN66742_c0_g1_i1:2082-3560(-)	122.78	_RQS(ph)LSEIGFGR_	0.15892	3	443.882
ES_m.113903	7	T	g.113903 ORF g.113903 m.113903 type:complete len:470 (-) TRINITY_DN66742_c0_g1_i2:2082-3491(-)	63.923	_SST(ph)FSSFTSGTAK_	-0.083776	3	463.197
ES_m.113922	227	S	g.113922 ORF g.113922 m.113922 type:complete len:1095 (-) TRINITY_DN66757_c0_g1_i1:935-4219(-)	131.82	_S(ph)PEPFQAVEHSLELSK_	1.7031	3	626.628
ES_m.113922	265	S	g.113922 ORF g.113922 m.113922 type:complete len:1095 (-) TRINITY_DN66757_c0_g1_i1:935-4219(-)	97.128	_ESNLMESSITNVGEYLDNTDPPS(ph)SPPAPGS(ph)PR_	-1.3806	3	1173.5
ES_m.113922	266	S	g.113922 ORF g.113922 m.113922 type:complete len:1095 (-) TRINITY_DN66757_c0_g1_i1:935-4219(-)	144.43	_ESNLMESSITNVGEYLDNTDPPSS(ph)PPAPGSPR_	1.2615	3	1146.84
ES_m.113922	272	S	g.113922 ORF g.113922 m.113922 type:complete len:1095 (-) TRINITY_DN66757_c0_g1_i1:935-4219(-)	95.227	_ESNLM(ox)ESSITNVGEYLDNTDPPSS(ph)PPAPGS(ph)PR_	-0.5366	5	707.699
ES_m.113922	483	T	g.113922 ORF g.113922 m.113922 type:complete len:1095 (-) TRINITY_DN66757_c0_g1_i1:935-4219(-)	102.79	_VEDT(ph)PS(ph)PLSPAPER_	1.4824	3	552.23
ES_m.113922	485	S	g.113922 ORF g.113922 m.113922 type:complete len:1095 (-) TRINITY_DN66757_c0_g1_i1:935-4219(-)	130.87	_VEDT(ph)PS(ph)PLSPAPER_	1.4824	3	552.23
ES_m.113922	488	S	g.113922 ORF g.113922 m.113922 type:complete len:1095 (-) TRINITY_DN66757_c0_g1_i1:935-4219(-)	156.06	_VEDTPSPLS(ph)PAPER_	0.7273	3	525.575
ES_m.113922	546	T	g.113922 ORF g.113922 m.113922 type:complete len:1095 (-) TRINITY_DN66757_c0_g1_i1:935-4219(-)	112.44	_PT(ph)SPVAELQAPESPFK_	-1.8799	4	445.216
ES_m.113922	547	S	g.113922 ORF g.113922 m.113922 type:complete len:1095 (-) TRINITY_DN66757_c0_g1_i1:935-4219(-)	149.74	_PTS(ph)PVAELQAPESPFK_	-1.0849	3	593.285
ES_m.113922	1059	S	g.113922 ORF g.113922 m.113922 type:complete len:1095 (-) TRINITY_DN66757_c0_g1_i1:935-4219(-)	117.2	_IAHEETS(ph)VEVIEK_	0.26138	3	521.915
ES_m.113950	232	S	g.113950 ORF g.113950 m.113950 type:complete len:240 (+) TRINITY_DN66756_c0_g2_i4:100-819(+)	105.9	_TSALLQDS(ph)DDDPGQF_	-0.44585	2	844.838
ES_m.113956	111	T	g.113956 ORF g.113956 m.113956 type:5prime_partial len:499 (+) TRINITY_DN66730_c0_g1_i1:1-1497(+)	52.185	_GLVTET(ph)SVLDPEEGIR_	0.53112	3	598.956
ES_m.114039	13	S	g.114039 ORF g.114039 m.114039 type:complete len:378 (+) TRINITY_DN66766_c0_g1_i1:114-1247(+)	56.719	_RVS(ph)ELVTPAFVVDR_	-0.31798	3	556.622
ES_m.114057	449	S	g.114057 ORF g.114057 m.114057 type:complete len:464 (-) TRINITY_DN66750_c0_g1_i1:1105-2496(-)	93.348	_SPS(ph)THILNSEK_	-0.79364	2	646.798
ES_m.114078	406	S	g.114078 ORF g.114078 m.114078 type:complete len:426 (-) TRINITY_DN66713_c0_g1_i4:2832-4109(-)	85.563	_EQQATNS(ph)TPHESPR_	-1.6977	3	554.569
ES_m.114117	48	S	g.114117 ORF g.114117 m.114117 type:5prime_partial len:100 (+) TRINITY_DN3368_c0_g1_i1:3-302(+)	77.744	_DWHS(ph)ACLR_	0.65226	3	375.483
ES_m.114228	16	S	g.114228 ORF g.114228 m.114228 type:5prime_partial len:158 (+) TRINITY_DN7539_c0_g2_i1:2-475(+)	64.776	_EVSLS(ph)PR_	0.22233	2	434.202
ES_m.114476	14	T	g.114476 ORF g.114476 m.114476 type:complete len:188 (+) TRINITY_DN64514_c1_g1_i1:171-734(+)	170.18	_DHT(ph)PDPDEQEEEEEYSVEK_	0.53117	3	795.636
ES_m.114476	175	S	g.114476 ORF g.114476 m.114476 type:complete len:188 (+) TRINITY_DN64514_c1_g1_i1:171-734(+)	53.444	_LTWHSS(ph)TNDEEEGNHDAD_	-2.2441	3	712.931
ES_m.114527	105	S	g.114527 ORF g.114527 m.114527 type:internal len:232 (+) TRINITY_DN59731_c0_g2_i2:1-699(+)	51.346	_DLSS(ph)IPK_	-0.69993	3	280.469
ES_m.114601	482	S	g.114601 ORF g.114601 m.114601 type:complete len:497 (+) TRINITY_DN59762_c0_g1_i5:408-1898(+)	102.98	_SADES(ph)EEECLLDNEEIDLV_	0.51259	3	763.638
ES_m.114615	370	S	g.114615 ORF g.114615 m.114615 type:internal len:707 (+) TRINITY_DN59746_c0_g1_i1:2-2125(+)	46.892	_AAHLES(ph)PVDSSSMR_	0.32597	3	522.892
ES_m.114617	113	S	g.114617 ORF g.114617 m.114617 type:5prime_partial len:622 (+) TRINITY_DN59744_c0_g1_i1:2-1867(+)	117.2	_NVIIEQSWGS(ph)PK_	0.38236	2	719.342
ES_m.114617	274	T	g.114617 ORF g.114617 m.114617 type:5prime_partial len:622 (+) TRINITY_DN59744_c0_g1_i1:2-1867(+)	124.51	_GYISPYFINT(ph)SK_	-0.93607	3	490.562
ES_m.114617	275	S	g.114617 ORF g.114617 m.114617 type:5prime_partial len:622 (+) TRINITY_DN59744_c0_g1_i1:2-1867(+)	124.51	_GYISPYFINTS(ph)K_	0.093672	3	490.562
ES_m.114631	34	S	g.114631 ORF g.114631 m.114631 type:3prime_partial len:110 (+) TRINITY_DN59737_c0_g1_i2:98-430(+)	61.344	_HLS(ph)SGDVLR_	1.2723	2	532.25
ES_m.114636	262	S	g.114636 ORF g.114636 m.114636 type:complete len:271 (+) TRINITY_DN59706_c0_g1_i1:258-1070(+)	72.898	_DFTPDS(ph)CSVSTISC_	-1.2582	2	828.302
ES_m.114745	25	S	g.114745 ORF g.114745 m.114745 type:5prime_partial len:283 (-) TRINITY_DN75328_c0_g1_i1:344-1192(-)	101.45	_YS(ph)SRDGPQTDSDTMSDAER_	-1.0423	3	733.283
ES_m.114745	26	S	g.114745 ORF g.114745 m.114745 type:5prime_partial len:283 (-) TRINITY_DN75328_c0_g1_i1:344-1192(-)	120.33	_YSS(ph)RDGPQTDSDTMSDAER_	-0.66108	3	733.283
ES_m.114764	412	S	g.114764 ORF g.114764 m.114764 type:3prime_partial len:1445 (+) TRINITY_DN75328_c0_g2_i3:333-4670(+)	41.115	_NDNRPANLGS(ph)CQEITK_	-0.58827	3	632.947
ES_m.114764	433	S	g.114764 ORF g.114764 m.114764 type:3prime_partial len:1445 (+) TRINITY_DN75328_c0_g2_i3:333-4670(+)	59.536	_ETPQITS(ph)PVSTVAENAVDQLQANEK_	3.3887	4	688.079
ES_m.114764	496	S	g.114764 ORF g.114764 m.114764 type:3prime_partial len:1445 (+) TRINITY_DN75328_c0_g2_i3:333-4670(+)	54.004	_EDGNTLGIFS(ph)PK_	0.56315	3	453.206
ES_m.114764	612	S	g.114764 ORF g.114764 m.114764 type:3prime_partial len:1445 (+) TRINITY_DN75328_c0_g2_i3:333-4670(+)	116.59	_ETKS(ph)PADTPGSTEPADWQFAQVELLEK_	1.3451	3	1018.8
ES_m.114764	847	S	g.114764 ORF g.114764 m.114764 type:3prime_partial len:1445 (+) TRINITY_DN75328_c0_g2_i3:333-4670(+)	152	_EMYHNEAELS(ph)PTSPDYNIESLTGGDPFYDR_	0.17153	3	1176.49
ES_m.114764	849	T	g.114764 ORF g.114764 m.114764 type:3prime_partial len:1445 (+) TRINITY_DN75328_c0_g2_i3:333-4670(+)	90.773	_EM(ox)YHNEAELS(ph)PT(ph)SPDYNIESLTGGDPFYDR_	-1.2779	3	1208.48
ES_m.114764	850	S	g.114764 ORF g.114764 m.114764 type:3prime_partial len:1445 (+) TRINITY_DN75328_c0_g2_i3:333-4670(+)	102.17	_EMYHNEAELS(ph)PTS(ph)PDYNIESLTGGDPFYDR_	2.9655	3	1203.15
ES_m.114764	952	S	g.114764 ORF g.114764 m.114764 type:3prime_partial len:1445 (+) TRINITY_DN75328_c0_g2_i3:333-4670(+)	109.14	_RGS(ph)LSAQVLEK_	-0.22223	3	423.218
ES_m.114764	981	S	g.114764 ORF g.114764 m.114764 type:3prime_partial len:1445 (+) TRINITY_DN75328_c0_g2_i3:333-4670(+)	47.806	_IVEGQVGPNDS(ph)IKLEDEVCEVDSGR_	-0.62466	4	706.823
ES_m.114764	1146	S	g.114764 ORF g.114764 m.114764 type:3prime_partial len:1445 (+) TRINITY_DN75328_c0_g2_i3:333-4670(+)	69.081	_FGVM(ox)QS(ph)PSTSHVHAR_	1.0839	3	579.591
ES_m.114764	1358	S	g.114764 ORF g.114764 m.114764 type:3prime_partial len:1445 (+) TRINITY_DN75328_c0_g2_i3:333-4670(+)	95.428	_AAEAGS(ph)PGLQR_	0.73024	3	379.508
ES_m.114764	1391	S	g.114764 ORF g.114764 m.114764 type:3prime_partial len:1445 (+) TRINITY_DN75328_c0_g2_i3:333-4670(+)	86.005	_GDS(ph)LIFEHQWELEK_	0.74795	3	604.273
ES_m.114837	146	S	g.114837 ORF g.114837 m.114837 type:complete len:785 (-) TRINITY_DN75391_c0_g2_i3:3354-5708(-)	54.008	_AADQS(ph)RDDNLADSAAR_	-1.4512	3	585.915
ES_m.114837	752	S	g.114837 ORF g.114837 m.114837 type:complete len:785 (-) TRINITY_DN75391_c0_g2_i3:3354-5708(-)	103.04	_SHS(ph)APGSYEFYLER_	-0.22703	3	574.91
ES_m.114837	766	S	g.114837 ORF g.114837 m.114837 type:complete len:785 (-) TRINITY_DN75391_c0_g2_i3:3354-5708(-)	213.51	_S(ph)LDTSLPAVDEIEVIGEDR_	1.9146	3	713.335
ES_m.114862	96	S	g.114862 ORF g.114862 m.114862 type:5prime_partial len:108 (+) TRINITY_DN75338_c0_g1_i3:2-325(+)	88.338	_IMQVIS(ph)PER_	-0.30627	2	576.778
ES_m.114884	489	S	g.114884 ORF g.114884 m.114884 type:3prime_partial len:1072 (-) TRINITY_DN75377_c1_g1_i1:2-3217(-)	93.404	_EIVAAALDPDRHS(ph)ENSEAR_	0.34994	3	720.662
ES_m.114884	782	S	g.114884 ORF g.114884 m.114884 type:3prime_partial len:1072 (-) TRINITY_DN75377_c1_g1_i1:2-3217(-)	71.682	_EAS(ph)PPPSATSAAPAQMANDETPLICIQDPTYR_	-0.37743	4	870.643
ES_m.114907	240	S	g.114907 ORF g.114907 m.114907 type:complete len:1164 (-) TRINITY_DN75366_c0_g1_i2:5601-9092(-)	36.597	_DILSTSGS(ph)T(ph)LT(ph)K_	0.12246	2	731.779
ES_m.114929	189	S	g.114929 ORF g.114929 m.114929 type:5prime_partial len:2073 (-) TRINITY_DN75370_c0_g1_i11:1486-7704(-)	65.184	_HS(ph)SHLSDTPR_	1.3885	3	406.175
ES_m.114929	199	S	g.114929 ORF g.114929 m.114929 type:5prime_partial len:2073 (-) TRINITY_DN75370_c0_g1_i11:1486-7704(-)	157.22	_GS(ph)WASSVFDLR_	-0.2965	2	652.787
ES_m.114954	721	S	g.114954 ORF g.114954 m.114954 type:5prime_partial len:1498 (+) TRINITY_DN75316_c0_g1_i1:2-4495(+)	71.601	_GTVSEGAS(ph)PSESPR_	-0.062707	2	720.804
ES_m.114954	1065	S	g.114954 ORF g.114954 m.114954 type:5prime_partial len:1498 (+) TRINITY_DN75316_c0_g1_i1:2-4495(+)	101.72	_EGTGGDAS(ph)PTTR_	-0.76325	2	614.746
ES_m.114962	673	T	g.114962 ORF g.114962 m.114962 type:5prime_partial len:821 (-) TRINITY_DN75316_c0_g2_i1:186-2648(-)	95.197	_RT(ph)YSTTEAGHEPR_	-1.3397	3	528.898
ES_m.115034	395	S	g.115034 ORF g.115034 m.115034 type:5prime_partial len:1497 (-) TRINITY_DN75306_c0_g1_i4:1572-6062(-)	57.238	_FFNNHERS(ph)PEGTLM(ox)STLTR_	0.14324	4	584.015
ES_m.115034	409	S	g.115034 ORF g.115034 m.115034 type:5prime_partial len:1497 (-) TRINITY_DN75306_c0_g1_i4:1572-6062(-)	128.44	_S(ph)TAEFLPK_	0.12859	2	486.726
ES_m.115034	410	T	g.115034 ORF g.115034 m.115034 type:5prime_partial len:1497 (-) TRINITY_DN75306_c0_g1_i4:1572-6062(-)	117.31	_ST(ph)AEFLPK_	-0.1044	2	486.726
ES_m.115034	665	S	g.115034 ORF g.115034 m.115034 type:5prime_partial len:1497 (-) TRINITY_DN75306_c0_g1_i4:1572-6062(-)	46.249	_RAS(ph)QTVSAGENR_	-0.62836	2	678.307
ES_m.115086	120	S	g.115086 ORF g.115086 m.115086 type:internal len:656 (+) TRINITY_DN75300_c0_g1_i2:3-1973(+)	86.488	_DIVAQPLS(ph)PPPQQK_	0.062328	4	400.205
ES_m.115087	49	S	g.115087 ORF g.115087 m.115087 type:5prime_partial len:1286 (-) TRINITY_DN75300_c0_g2_i1:1561-5418(-)	102.15	_IDFPES(ph)EPEVEREAS(ph)PELIIPEK_	2.0116	4	704.07
ES_m.115087	58	S	g.115087 ORF g.115087 m.115087 type:5prime_partial len:1286 (-) TRINITY_DN75300_c0_g2_i1:1561-5418(-)	97.771	_IDFPES(ph)EPEVEREAS(ph)PELIIPEK_	2.0116	4	704.07
ES_m.115087	255	S	g.115087 ORF g.115087 m.115087 type:5prime_partial len:1286 (-) TRINITY_DN75300_c0_g2_i1:1561-5418(-)	35.678	_WQPPDS(ph)DTEDPSYTK_	0.22412	3	615.912
ES_m.115087	316	S	g.115087 ORF g.115087 m.115087 type:5prime_partial len:1286 (-) TRINITY_DN75300_c0_g2_i1:1561-5418(-)	104.24	_EPS(ph)PEIIVPK_	-0.33791	3	396.869
ES_m.115087	348	S	g.115087 ORF g.115087 m.115087 type:5prime_partial len:1286 (-) TRINITY_DN75300_c0_g2_i1:1561-5418(-)	75.018	_APS(ph)PPLPPPGT(ph)PPEIGVIEQR_	-1.3288	4	578.03
ES_m.115087	356	T	g.115087 ORF g.115087 m.115087 type:5prime_partial len:1286 (-) TRINITY_DN75300_c0_g2_i1:1561-5418(-)	75.018	_APS(ph)PPLPPPGT(ph)PPEIGVIEQR_	-1.3288	4	578.03
ES_m.115087	497	S	g.115087 ORF g.115087 m.115087 type:5prime_partial len:1286 (-) TRINITY_DN75300_c0_g2_i1:1561-5418(-)	49.794	_ESDYDS(ph)DFEAR_	0.8232	2	707.246
ES_m.115087	575	S	g.115087 ORF g.115087 m.115087 type:5prime_partial len:1286 (-) TRINITY_DN75300_c0_g2_i1:1561-5418(-)	85.554	_EPS(ph)PEVFIPK_	-0.41158	3	408.197
ES_m.115087	746	S	g.115087 ORF g.115087 m.115087 type:5prime_partial len:1286 (-) TRINITY_DN75300_c0_g2_i1:1561-5418(-)	91.355	_WVPPDS(ph)EGEGHAYR_	0.80092	3	560.567
ES_m.115087	760	T	g.115087 ORF g.115087 m.115087 type:5prime_partial len:1286 (-) TRINITY_DN75300_c0_g2_i1:1561-5418(-)	92.781	_VAPPT(ph)PEMGR_	-0.46093	2	567.754
ES_m.115087	809	S	g.115087 ORF g.115087 m.115087 type:5prime_partial len:1286 (-) TRINITY_DN75300_c0_g2_i1:1561-5418(-)	178.67	_RES(ph)LEEYSIPR_	-0.43027	3	486.892
ES_m.115099	80	S	g.115099 ORF g.115099 m.115099 type:complete len:609 (-) TRINITY_DN75368_c0_g1_i4:1766-3592(-)	33.89	_GLMDS(ph)PIMK_	2.5423	3	357.825
ES_m.115108	218	S	g.115108 ORF g.115108 m.115108 type:5prime_partial len:394 (+) TRINITY_DN75305_c2_g1_i1:2-1183(+)	63.141	_S(ph)QSSSEETSANSGLAAALAGAK_	-0.5901	4	529.99
ES_m.115108	220	S	g.115108 ORF g.115108 m.115108 type:5prime_partial len:394 (+) TRINITY_DN75305_c2_g1_i1:2-1183(+)	181.43	_SQS(ph)SSEETSANSGLAAALAGAK_	-0.18568	3	706.318
ES_m.115108	334	S	g.115108 ORF g.115108 m.115108 type:5prime_partial len:394 (+) TRINITY_DN75305_c2_g1_i1:2-1183(+)	89.44	_RFGS(ph)TSDDGTPR_	1.0992	3	459.193
ES_m.115113	533	Y	g.115113 ORF g.115113 m.115113 type:internal len:1046 (+) TRINITY_DN75305_c3_g1_i1:2-3142(+)	57.463	_IY(ph)VALQR_	-1.1781	2	471.744
ES_m.115113	611	T	g.115113 ORF g.115113 m.115113 type:internal len:1046 (+) TRINITY_DN75305_c3_g1_i1:2-3142(+)	70.654	_TQT(ph)PPPYQVAQAR_	2.1144	2	768.864
ES_m.115131	502	S	g.115131 ORF g.115131 m.115131 type:internal len:605 (+) TRINITY_DN75382_c0_g3_i2:3-1820(+)	55.353	_WTHAS(ph)PGGR_	0.86434	3	350.15
ES_m.115160	13	S	g.115160 ORF g.115160 m.115160 type:3prime_partial len:484 (-) TRINITY_DN75386_c0_g1_i2:2-1453(-)	76.357	_DSPLRVS(ph)LGR_	0.082923	3	393.868
ES_m.115250	108	T	g.115250 ORF g.115250 m.115250 type:complete len:477 (-) TRINITY_DN75325_c0_g1_i3:2085-3515(-)	56.22	_NFITALTT(ph)ATDPSTPPS(ph)PANTLER_	-0.24723	4	669.555
ES_m.115250	113	S	g.115250 ORF g.115250 m.115250 type:complete len:477 (-) TRINITY_DN75325_c0_g1_i3:2085-3515(-)	102.21	_NFITALTTATDPS(ph)TPPS(ph)PANTLER_	0.031406	3	892.405
ES_m.115250	114	T	g.115250 ORF g.115250 m.115250 type:complete len:477 (-) TRINITY_DN75325_c0_g1_i3:2085-3515(-)	66.711	_NFITALTTATDPS(ph)T(ph)PPSPANTLER_	4.2474	3	892.405
ES_m.115250	117	S	g.115250 ORF g.115250 m.115250 type:complete len:477 (-) TRINITY_DN75325_c0_g1_i3:2085-3515(-)	76.937	_NFITALTT(ph)ATDPSTPPS(ph)PANTLER_	3.8314	4	669.555
ES_m.115335	423	S	g.115335 ORF g.115335 m.115335 type:5prime_partial len:475 (+) TRINITY_DN75358_c4_g4_i2:3-1427(+)	85.362	_SDHGGADS(ph)DEGTGR_	-0.44322	2	720.755
ES_m.115360	747	S	g.115360 ORF g.115360 m.115360 type:complete len:2262 (-) TRINITY_DN75332_c0_g1_i1:583-7368(-)	68.972	_NSQALES(ph)PERR_	1.2518	3	456.209
ES_m.115360	770	S	g.115360 ORF g.115360 m.115360 type:complete len:2262 (-) TRINITY_DN75332_c0_g1_i1:583-7368(-)	51.463	_SPEDERES(ph)R_	1.5141	2	592.733
ES_m.115360	788	S	g.115360 ORF g.115360 m.115360 type:complete len:2262 (-) TRINITY_DN75332_c0_g1_i1:583-7368(-)	55.688	_S(ph)VSHDSYFNMLEGR_	-0.67646	3	574.571
ES_m.115360	790	S	g.115360 ORF g.115360 m.115360 type:complete len:2262 (-) TRINITY_DN75332_c0_g1_i1:583-7368(-)	77.221	_SVS(ph)HDSYFNM(ox)LEGR_	-0.30185	3	579.903
ES_m.115360	934	S	g.115360 ORF g.115360 m.115360 type:complete len:2262 (-) TRINITY_DN75332_c0_g1_i1:583-7368(-)	88.136	_RAS(ph)FTLR_	0.2302	3	310.823
ES_m.115360	2085	S	g.115360 ORF g.115360 m.115360 type:complete len:2262 (-) TRINITY_DN75332_c0_g1_i1:583-7368(-)	82.349	_AS(ph)SSDLEDDINVR_	-0.2175	2	750.814
ES_m.115452	83	S	g.115452 ORF g.115452 m.115452 type:complete len:2152 (-) TRINITY_DN75397_c0_g1_i1:96-6551(-)	47.217	_QTS(ph)ADRDGWQPR_	0.26556	2	748.818
ES_m.115452	738	S	g.115452 ORF g.115452 m.115452 type:complete len:2152 (-) TRINITY_DN75397_c0_g1_i1:96-6551(-)	62.287	_S(ph)LPQNIYDNK_	0.19217	3	424.527
ES_m.115452	828	S	g.115452 ORF g.115452 m.115452 type:complete len:2152 (-) TRINITY_DN75397_c0_g1_i1:96-6551(-)	57.525	_LLWQQPS(ph)DSTVQGR_	-0.18664	2	847.899
ES_m.115452	848	S	g.115452 ORF g.115452 m.115452 type:complete len:2152 (-) TRINITY_DN75397_c0_g1_i1:96-6551(-)	152.88	_EDS(ph)DVDEEVFHDAEELIETEER_	0.34961	4	679.526
ES_m.115452	1559	S	g.115452 ORF g.115452 m.115452 type:complete len:2152 (-) TRINITY_DN75397_c0_g1_i1:96-6551(-)	78.324	_VVEACGHS(ph)IR_	-3.6712	2	604.268
ES_m.115486	84	S	g.115486 ORF g.115486 m.115486 type:internal len:818 (-) TRINITY_DN75350_c0_g1_i1:3-2456(-)	53.968	_VAAS(ph)LPR_	-0.53357	2	397.202
ES_m.11550	123	S	g.11550 ORF g.11550 m.11550 type:3prime_partial len:229 (+) TRINITY_DN35627_c0_g1_i1:117-806(+)	44.238	_KNS(ph)GS(ph)MSGCVSPPR_	-0.84473	3	541.873
ES_m.11550	125	S	g.11550 ORF g.11550 m.11550 type:3prime_partial len:229 (+) TRINITY_DN35627_c0_g1_i1:117-806(+)	44.238	_KNS(ph)GS(ph)MSGCVSPPR_	-0.84473	3	541.873
ES_m.11550	219	T	g.11550 ORF g.11550 m.11550 type:3prime_partial len:229 (+) TRINITY_DN35627_c0_g1_i1:117-806(+)	51.771	_LSSGPAT(ph)PPVPR_	-0.10245	3	420.211
ES_m.115521	54	S	g.115521 ORF g.115521 m.115521 type:3prime_partial len:220 (+) TRINITY_DN75362_c0_g2_i6:375-1037(+)	48.275	_KGS(ph)LEEDESPISVVYNPR_	-0.26737	3	700.328
ES_m.115532	1034	S	g.115532 ORF g.115532 m.115532 type:5prime_partial len:1467 (+) TRINITY_DN75349_c0_g1_i1:2-4402(+)	88.872	_YEDEVNDDEDDDPS(ph)PTPS(ph)LIHR_	0.36554	3	906.676
ES_m.115532	1038	S	g.115532 ORF g.115532 m.115532 type:5prime_partial len:1467 (+) TRINITY_DN75349_c0_g1_i1:2-4402(+)	72.152	_YEDEVNDDEDDDPS(ph)PTPS(ph)LIHR_	1.0672	3	906.676
ES_m.115532	1214	S	g.115532 ORF g.115532 m.115532 type:5prime_partial len:1467 (+) TRINITY_DN75349_c0_g1_i1:2-4402(+)	133.23	_SNS(ph)LDSLTTIR_	0.58854	2	643.803
ES_m.115572	111	S	g.115572 ORF g.115572 m.115572 type:5prime_partial len:312 (-) TRINITY_DN75357_c3_g1_i1:413-1348(-)	74.392	_S(ph)LIICGDSR_	0.62204	2	550.744
ES_m.115572	228	S	g.115572 ORF g.115572 m.115572 type:5prime_partial len:312 (-) TRINITY_DN75357_c3_g1_i1:413-1348(-)	89.507	_RHS(ph)PDGGDGADEGR_	0.33327	3	502.53
ES_m.115629	853	S	g.115629 ORF g.115629 m.115629 type:complete len:3572 (+) TRINITY_DN75322_c0_g1_i2:296-11011(+)	51.971	_FVPDTADM(ox)HS(ph)TPPLLR_	-0.44998	3	631.625
ES_m.115629	854	T	g.115629 ORF g.115629 m.115629 type:complete len:3572 (+) TRINITY_DN75322_c0_g1_i2:296-11011(+)	79.88	_FVPDTADMHST(ph)PPLLR_	-0.76966	3	626.294
ES_m.115629	1179	S	g.115629 ORF g.115629 m.115629 type:complete len:3572 (+) TRINITY_DN75322_c0_g1_i2:296-11011(+)	128.01	_GVDEIDAS(ph)PHTVSPDAALR_	0.38147	3	677.312
ES_m.115629	1416	S	g.115629 ORF g.115629 m.115629 type:complete len:3572 (+) TRINITY_DN75322_c0_g1_i2:296-11011(+)	59.286	_LQAFLTHS(ph)VDIYR_	3.3625	3	548.271
ES_m.115629	2176	S	g.115629 ORF g.115629 m.115629 type:complete len:3572 (+) TRINITY_DN75322_c0_g1_i2:296-11011(+)	55.806	_DWDHLS(ph)LR_	-0.78462	3	374.497
ES_m.115677	138	S	g.115677 ORF g.115677 m.115677 type:internal len:1251 (+) TRINITY_DN75363_c1_g1_i1:1-3756(+)	47.726	_GAFS(ph)LTEEPLANTFR_	3.1647	3	578.27
ES_m.115677	593	S	g.115677 ORF g.115677 m.115677 type:internal len:1251 (+) TRINITY_DN75363_c1_g1_i1:1-3756(+)	131.82	_ESIESIQLQLTS(ph)PTLEAR_	-0.41039	3	699.015
ES_m.115677	844	S	g.115677 ORF g.115677 m.115677 type:internal len:1251 (+) TRINITY_DN75363_c1_g1_i1:1-3756(+)	44.341	_SLSDGGQASSARDS(ph)VDR_	-0.88913	3	596.59
ES_m.115704	785	S	g.115704 ORF g.115704 m.115704 type:5prime_partial len:1094 (-) TRINITY_DN75348_c0_g3_i1:4431-7712(-)	65.374	_RADS(ph)DPATEFR_	-0.14981	3	448.858
ES_m.115704	796	S	g.115704 ORF g.115704 m.115704 type:5prime_partial len:1094 (-) TRINITY_DN75348_c0_g3_i1:4431-7712(-)	85.855	_TGS(ph)IINSPLPPLPSDK_	0.18316	3	572.625
ES_m.115704	1092	S	g.115704 ORF g.115704 m.115704 type:5prime_partial len:1094 (-) TRINITY_DN75348_c0_g3_i1:4431-7712(-)	121.36	_LQPPPPPS(ph)P_	-0.97045	2	505.241
ES_m.115746	329	S	g.115746 ORF g.115746 m.115746 type:5prime_partial len:838 (+) TRINITY_DN75379_c0_g3_i3:1-2514(+)	51.405	_S(ph)QHGDYSYMHR_	-2.3438	3	487.519
ES_m.115746	597	S	g.115746 ORF g.115746 m.115746 type:5prime_partial len:838 (+) TRINITY_DN75379_c0_g3_i3:1-2514(+)	76.492	_GGS(ph)GSGWTFNYDEALR_	-1.1743	2	898.867
ES_m.115796	6	S	g.115796 ORF g.115796 m.115796 type:complete len:1346 (-) TRINITY_DN75364_c0_g1_i1:1155-5192(-)	65.915	_ITS(ph)LVTMSPSGEDEDGRPR_	0.52947	3	709.652
ES_m.115796	25	S	g.115796 ORF g.115796 m.115796 type:complete len:1346 (-) TRINITY_DN75364_c0_g1_i1:1155-5192(-)	72.21	_RLS(ph)TDQMNEDMDR_	-1.4038	2	845.832
ES_m.115796	501	S	g.115796 ORF g.115796 m.115796 type:complete len:1346 (-) TRINITY_DN75364_c0_g1_i1:1155-5192(-)	107.69	_SATAGS(ph)LDGSSNLR_	-0.080554	2	708.312
ES_m.115889	65	S	g.115889 ORF g.115889 m.115889 type:internal len:301 (-) TRINITY_DN75301_c1_g3_i1:1-903(-)	69.846	_M(ox)VS(ph)GDLGASR_	1.017	2	544.726
ES_m.115889	75	S	g.115889 ORF g.115889 m.115889 type:internal len:301 (-) TRINITY_DN75301_c1_g3_i1:1-903(-)	82.705	_VSS(ph)PSQGEAR_	1.3574	2	549.235
ES_m.11589	188	T	g.11589 ORF g.11589 m.11589 type:complete len:199 (+) TRINITY_DN62511_c0_g1_i1:122-718(+)	117.18	_ADPT(ph)GSKEYFSTEN_	0.32882	3	542.55
ES_m.11589	190	S	g.11589 ORF g.11589 m.11589 type:complete len:199 (+) TRINITY_DN62511_c0_g1_i1:122-718(+)	126.8	_ADPTGS(ph)KEYFSTEN_	0.046684	2	813.322
ES_m.11589	195	S	g.11589 ORF g.11589 m.11589 type:complete len:199 (+) TRINITY_DN62511_c0_g1_i1:122-718(+)	71.501	_EYFS(ph)TEN_	-0.22233	2	485.166
ES_m.11589	196	T	g.11589 ORF g.11589 m.11589 type:complete len:199 (+) TRINITY_DN62511_c0_g1_i1:122-718(+)	71.501	_EYFS(ph)TEN_	-0.40261	2	485.166
ES_m.115935	33	S	g.115935 ORF g.115935 m.115935 type:5prime_partial len:420 (-) TRINITY_DN75376_c2_g1_i2:615-1874(-)	95.5	_AQAAGS(ph)DEEM(ox)ETDVPR_	-0.58819	3	601.236
ES_m.115935	316	S	g.115935 ORF g.115935 m.115935 type:5prime_partial len:420 (-) TRINITY_DN75376_c2_g1_i2:615-1874(-)	103.88	_GS(ph)FFLDSEEDVFKR_	-1.9733	3	585.926
ES_m.115935	334	T	g.115935 ORF g.115935 m.115935 type:5prime_partial len:420 (-) TRINITY_DN75376_c2_g1_i2:615-1874(-)	61.265	_DFSGAT(ph)LEDHFDK_	-0.43339	3	521.212
ES_m.116046	179	S	g.116046 ORF g.116046 m.116046 type:internal len:226 (-) TRINITY_DN21016_c0_g1_i1:1-678(-)	49.934	_S(ph)LDSSPFILK_	-0.21304	3	396.197
ES_m.116094	73	S	g.116094 ORF g.116094 m.116094 type:3prime_partial len:147 (-) TRINITY_DN75732_c0_g1_i1:2-442(-)	47.594	_S(ph)MPMLGR_	-1.271	2	436.182
ES_m.11631	105	Y	g.11631 ORF g.11631 m.11631 type:complete len:833 (+) TRINITY_DN62596_c1_g1_i1:218-2716(+)	67.136	_DVSDPY(ph)VTVDTCCGGK_	-2.2261	3	618.242
ES_m.11638	207	S	g.11641 ORF g.11641 m.11641 type:5prime_partial len:311 (-) TRINITY_DN62575_c0_g2_i5:840-1772(-)	77.124	_IWS(ph)QFDVR_	-0.62723	2	565.755
ES_m.11638	287	S	g.11638 ORF g.11638 m.11638 type:5prime_partial len:298 (-) TRINITY_DN62575_c0_g2_i3:1038-1931(-)	76.889	_DCGDNHS(ph)QLS(ph)IDAQNFM_	-0.35794	3	704.579
ES_m.11638	290	S	g.11638 ORF g.11638 m.11638 type:5prime_partial len:298 (-) TRINITY_DN62575_c0_g2_i3:1038-1931(-)	88.574	_DCGDNHS(ph)QLS(ph)IDAQNFM_	-0.35794	3	704.579
ES_m.11641	301	S	g.11641 ORF g.11641 m.11641 type:5prime_partial len:311 (-) TRINITY_DN62575_c0_g2_i5:840-1772(-)	56.632	_VS(ph)VTGSR_	0.96928	2	393.181
ES_m.11656	68	S	g.11656 ORF g.11656 m.11656 type:3prime_partial len:231 (-) TRINITY_DN62534_c0_g1_i1:1-693(-)	46.68	_TTS(ph)VGQTVGIR_	1.1191	2	599.795
ES_m.11692	393	S	g.11692 ORF g.11692 m.11692 type:5prime_partial len:727 (+) TRINITY_DN62505_c0_g1_i1:1-2181(+)	42.21	_HLQS(ph)PTLR_	0.52595	3	344.506
ES_m.1174	250	S	g.1174 ORF g.1174 m.1174 type:5prime_partial len:333 (-) TRINITY_DN69953_c3_g3_i10:83-1081(-)	78.228	_REGS(ph)IVS(ph)FHHVNLR_	0.37735	3	604.277
ES_m.1174	253	S	g.1174 ORF g.1174 m.1174 type:5prime_partial len:333 (-) TRINITY_DN69953_c3_g3_i10:83-1081(-)	78.228	_REGS(ph)IVS(ph)FHHVNLR_	0.37735	3	604.277
ES_m.1175	40	S	g.1175 ORF g.1175 m.1175 type:internal len:241 (-) TRINITY_DN69953_c3_g3_i11:1-723(-)	46.415	_LHRPQGYTADS(ph)FDDTR_	-0.66722	3	653.618
ES_m.1175	85	S	g.1175 ORF g.1175 m.1175 type:internal len:241 (-) TRINITY_DN69953_c3_g3_i11:1-723(-)	71.614	_LLES(ph)VER_	-0.68889	2	463.223
ES_m.119	210	S	g.119 ORF g.119 m.119 type:5prime_partial len:435 (+) TRINITY_DN68248_c1_g1_i1:2-1306(+)	69.261	_SLS(ph)ELLLDR_	-0.11871	2	563.281
ES_m.1204	522	S	g.1204 ORF g.1204 m.1204 type:5prime_partial len:563 (-) TRINITY_DN69901_c0_g1_i1:178-1866(-)	75.764	_GHRLS(ph)EPSTSSR_	0.15804	3	465.212
ES_m.1209	10	S	g.1209 ORF g.1209 m.1209 type:complete len:142 (+) TRINITY_DN69980_c0_g1_i1:74-499(+)	66.467	_TLYDVLGVS(ph)QDASETEIR_	1.8198	3	692.656
ES_m.12136	32	S	g.12136 ORF g.12136 m.12136 type:complete len:235 (-) TRINITY_DN55186_c0_g1_i1:208-912(-)	78.913	_TEEEAAS(ph)GEGEGEGEDKEEEQPPPK_	-0.12919	4	685.276
ES_m.12136	139	S	g.12136 ORF g.12136 m.12136 type:complete len:235 (-) TRINITY_DN55186_c0_g1_i1:208-912(-)	78.249	_SLS(ph)MGLQQSILSR_	0.87651	3	500.581
ES_m.12175	45	T	g.12175 ORF g.12175 m.12175 type:internal len:224 (+) TRINITY_DN55152_c0_g1_i1:2-676(+)	65.175	_GHHT(ph)PDSS(ph)PPSEAR_	-1.5393	3	545.538
ES_m.12175	49	S	g.12175 ORF g.12175 m.12175 type:internal len:224 (+) TRINITY_DN55152_c0_g1_i1:2-676(+)	65.175	_GHHT(ph)PDSS(ph)PPSEAR_	-1.5393	3	545.538
ES_m.12199	234	S	g.12199 ORF g.12199 m.12199 type:3prime_partial len:1465 (+) TRINITY_DN54267_c0_g1_i1:113-4510(+)	98.684	_TDTQVGFGS(ph)EDELAK_	-0.17384	2	838.856
ES_m.12227	408	S	g.12227 ORF g.12227 m.12227 type:complete len:421 (+) TRINITY_DN54212_c0_g1_i1:2-1264(+)	91.889	_GSCVEEIKTEHS(ph)DGGSEVEEASK_	0.50039	4	636.767
ES_m.12227	412	S	g.12227 ORF g.12227 m.12227 type:complete len:421 (+) TRINITY_DN54212_c0_g1_i1:2-1264(+)	91.889	_TEHS(ph)DGGS(ph)EVEEASK_	0.44615	3	574.536
ES_m.12315	306	S	g.12315 ORF g.12315 m.12315 type:complete len:476 (+) TRINITY_DN66248_c0_g1_i5:190-1617(+)	172.5	_AEPSVQS(ph)PEWCDTDR_	-0.22194	2	928.861
ES_m.12315	458	S	g.12315 ORF g.12315 m.12315 type:complete len:476 (+) TRINITY_DN66248_c0_g1_i5:190-1617(+)	131.25	_GQPDYLGRDS(ph)FDNIK_	-0.68019	4	451.953
ES_m.12331	216	S	g.12331 ORF g.12331 m.12331 type:5prime_partial len:337 (-) TRINITY_DN66210_c0_g1_i1:43-1053(-)	39.302	_MLPHAPGVQSIAIPEDGLAEES(ph)EEEDKVSPDER_	-1.549	4	914.418
ES_m.12331	244	S	g.12331 ORF g.12331 m.12331 type:5prime_partial len:337 (-) TRINITY_DN66210_c0_g1_i1:43-1053(-)	163.18	_IAPDNEYS(ph)DSEDEGEGGRR_	0.29526	3	725.954
ES_m.12331	246	S	g.12331 ORF g.12331 m.12331 type:5prime_partial len:337 (-) TRINITY_DN66210_c0_g1_i1:43-1053(-)	32.962	_IAPDNEYS(ph)DS(ph)EDEGEGGRR_	-0.5889	3	752.609
ES_m.12352	207	S	g.12352 ORF g.12352 m.12352 type:5prime_partial len:483 (+) TRINITY_DN66219_c2_g1_i2:1-1449(+)	76.073	_MSLLSQLS(ph)MK_	1.536	3	406.527
ES_m.12352	247	S	g.12352 ORF g.12352 m.12352 type:5prime_partial len:483 (+) TRINITY_DN66219_c2_g1_i2:1-1449(+)	78.324	_EEQDS(ph)FALR_	-1.2289	2	587.742
ES_m.12364	526	S	g.12364 ORF g.12364 m.12364 type:3prime_partial len:589 (-) TRINITY_DN66264_c0_g1_i1:3-1769(-)	87.24	_S(ph)VPDLTAAEDSEVTR_	-0.96921	2	835.369
ES_m.12372	448	S	g.12372 ORF g.12372 m.12372 type:complete len:721 (+) TRINITY_DN66205_c0_g1_i3:425-2587(+)	47.971	_KLS(ph)LNSIR_	0.91079	3	337.518
ES_m.12382	96	S	g.12382 ORF g.12382 m.12382 type:5prime_partial len:318 (-) TRINITY_DN66294_c1_g1_i1:114-1067(-)	102.08	_RPS(ph)LDDNTEEER_	-0.43373	2	770.817
ES_m.12387	11	S	g.12387 ORF g.12387 m.12387 type:complete len:562 (+) TRINITY_DN66281_c0_g1_i1:187-1872(+)	61.691	_SFRES(ph)FR_	-0.37632	3	336.815
ES_m.12387	486	S	g.12387 ORF g.12387 m.12387 type:complete len:562 (+) TRINITY_DN66281_c0_g1_i1:187-1872(+)	32.121	_S(ph)VSLGVTPTYM(ox)GNSR_	-1.3522	3	555.583
ES_m.12387	488	S	g.12387 ORF g.12387 m.12387 type:complete len:562 (+) TRINITY_DN66281_c0_g1_i1:187-1872(+)	69.188	_SVS(ph)LGVTPTYMGNSR_	-1.5725	2	824.874
ES_m.12440	3	S	g.12440 ORF g.12440 m.12440 type:complete len:1300 (-) TRINITY_DN66279_c0_g1_i2:1489-5388(-)	59.547	_VS(ph)GNSTFVSHDGLQPER_	1.6297	3	637.286
ES_m.12503	46	S	g.12503 ORF g.12503 m.12503 type:5prime_partial len:277 (+) TRINITY_DN66211_c1_g1_i1:3-833(+)	79.193	_SAS(ph)FHGTEGM(ox)GASGAGR_	-0.93191	3	559.223
ES_m.12509	253	S	g.12509 ORF g.12509 m.12509 type:complete len:338 (+) TRINITY_DN66226_c0_g1_i2:153-1166(+)	216.29	_SYDS(ph)DIDIEIEGGK_	0.13835	2	810.837
ES_m.12530	110	S	g.12530 ORF g.12530 m.12530 type:internal len:394 (-) TRINITY_DN66256_c0_g2_i5:1-1182(-)	154.33	_DGS(ph)DEEYCATGCNEGQFLCDEIR_	-2.2085	3	935.675
ES_m.12530	114	Y	g.12530 ORF g.12530 m.12530 type:internal len:394 (-) TRINITY_DN66256_c0_g2_i5:1-1182(-)	72.167	_DGSDEEY(ph)CATGCNEGQFLCDEIR_	-0.126	2	1403.01
ES_m.12540	53	S	g.12540 ORF g.12540 m.12540 type:internal len:133 (-) TRINITY_DN66256_c0_g3_i2:3-401(-)	95.122	_CDGLM(ox)QCDDGS(ph)DEDGCPCR_	-0.48831	3	781.576
ES_m.12540	89	S	g.12540 ORF g.12540 m.12540 type:internal len:133 (-) TRINITY_DN66256_c0_g3_i2:3-401(-)	124.19	_CDGTLDCPDRS(ph)DEYECPPR_	1.4745	3	807.964
ES_m.1263	257	S	g.1263 ORF g.1263 m.1263 type:internal len:412 (+) TRINITY_DN69945_c1_g1_i1:2-1240(+)	67.234	_S(ph)M(ox)SM(ox)HTLSDTK_	-1.6536	2	675.259
ES_m.1263	259	S	g.1263 ORF g.1263 m.1263 type:internal len:412 (+) TRINITY_DN69945_c1_g1_i1:2-1240(+)	113.07	_SMS(ph)MHTLSDTK_	0.69785	2	659.264
ES_m.1263	390	T	g.1263 ORF g.1263 m.1263 type:internal len:412 (+) TRINITY_DN69945_c1_g1_i1:2-1240(+)	137.21	_VT(ph)SYSVLAALDTK_	-0.19339	3	483.241
ES_m.1263	391	S	g.1263 ORF g.1263 m.1263 type:internal len:412 (+) TRINITY_DN69945_c1_g1_i1:2-1240(+)	129.29	_VTS(ph)YSVLAALDTK_	0.92452	2	724.358
ES_m.12690	319	T	g.12690 ORF g.12690 m.12690 type:complete len:1483 (+) TRINITY_DN74413_c1_g2_i6:119-4567(+)	93.807	_T(ph)GSQDS(ph)GGAQTPGEWAVPQASK_	0.84531	3	773.649
ES_m.12690	324	S	g.12690 ORF g.12690 m.12690 type:complete len:1483 (+) TRINITY_DN74413_c1_g2_i6:119-4567(+)	93.807	_T(ph)GSQDS(ph)GGAQTPGEWAVPQASK_	0.42399	4	580.489
ES_m.12690	432	S	g.12690 ORF g.12690 m.12690 type:complete len:1483 (+) TRINITY_DN74413_c1_g2_i6:119-4567(+)	99.269	_AS(ph)SIHS(ph)GGS(ph)GGTPVAELMGGINDNSFEDK_	-3.0329	4	769.303
ES_m.12690	433	S	g.12690 ORF g.12690 m.12690 type:complete len:1483 (+) TRINITY_DN74413_c1_g2_i6:119-4567(+)	99.269	_AS(ph)SIHS(ph)GGS(ph)GGTPVAELMGGINDNSFEDK_	-3.0329	4	769.303
ES_m.12690	436	S	g.12690 ORF g.12690 m.12690 type:complete len:1483 (+) TRINITY_DN74413_c1_g2_i6:119-4567(+)	171.29	_ASSIHS(ph)GGS(ph)GGTPVAELMGGINDNSFEDK_	4.4631	3	998.746
ES_m.12690	439	S	g.12690 ORF g.12690 m.12690 type:complete len:1483 (+) TRINITY_DN74413_c1_g2_i6:119-4567(+)	171.29	_ASSIHS(ph)GGS(ph)GGTPVAELMGGINDNSFEDK_	4.4631	3	998.746
ES_m.12690	1247	S	g.12690 ORF g.12690 m.12690 type:complete len:1483 (+) TRINITY_DN74413_c1_g2_i6:119-4567(+)	36.454	_QAEADLQVVANEES(ph)NEEQGK_	-3.7249	3	756.66
ES_m.12690	1263	T	g.12690 ORF g.12690 m.12690 type:complete len:1483 (+) TRINITY_DN74413_c1_g2_i6:119-4567(+)	113.54	_ATTTPATVQT(ph)PDSANLK_	-1.3774	3	599.287
ES_m.12690	1266	S	g.12690 ORF g.12690 m.12690 type:complete len:1483 (+) TRINITY_DN74413_c1_g2_i6:119-4567(+)	98.292	_ATTTPATVQTPDS(ph)ANLK_	-1.6313	3	599.287
ES_m.12690	1360	T	g.12690 ORF g.12690 m.12690 type:complete len:1483 (+) TRINITY_DN74413_c1_g2_i6:119-4567(+)	74.962	_ST(ph)PVSMELTNR_	-0.41428	2	657.792
ES_m.12690	1378	S	g.12690 ORF g.12690 m.12690 type:complete len:1483 (+) TRINITY_DN74413_c1_g2_i6:119-4567(+)	34.734	_EDAPPDQVS(ph)PTSANPLTQVTVT(ph)PPTDEPMK_	1.4515	5	665.295
ES_m.12734	96	S	g.12734 ORF g.12734 m.12734 type:5prime_partial len:960 (-) TRINITY_DN74403_c1_g2_i1:1279-4158(-)	133.28	_RES(ph)DSLFEGLVTK_	1.2485	4	390.938
ES_m.12739	294	S	g.12739 ORF g.12739 m.12739 type:5prime_partial len:300 (-) TRINITY_DN74478_c0_g1_i1:644-1543(-)	65.495	_SHTYKS(ph)YHSDT_	0.058719	3	469.186
ES_m.12739	297	S	g.12739 ORF g.12739 m.12739 type:5prime_partial len:300 (-) TRINITY_DN74478_c0_g1_i1:644-1543(-)	50.088	_SHTYKSYHS(ph)DT_	1.7662	3	469.186
ES_m.12815	3	S	g.12815 ORF g.12815 m.12815 type:complete len:798 (-) TRINITY_DN74424_c0_g1_i1:4796-7189(-)	97.5	_VS(ph)PMDDQDKLLDEAMGAVR_	-0.65088	3	723.99
ES_m.1283	35	S	g.1283 ORF g.1283 m.1283 type:complete len:209 (-) TRINITY_DN69978_c0_g1_i1:3203-3829(-)	69.485	_MLS(ph)LCEESEDAGAK_	-0.92573	3	540.549
ES_m.12852	649	Y	g.12852 ORF g.12852 m.12852 type:internal len:810 (+) TRINITY_DN74440_c0_g1_i1:3-2435(+)	28.283	_ADHTFY(ph)LAFSHR_	-1.8636	4	386.923
ES_m.1287	14	S	g.1283 ORF g.1283 m.1283 type:complete len:209 (-) TRINITY_DN69978_c0_g1_i1:3203-3829(-)	65.234	_S(ph)DLQELQFK_	-0.23543	3	396.516
ES_m.1287	23	S	g.1283 ORF g.1283 m.1283 type:complete len:209 (-) TRINITY_DN69978_c0_g1_i1:3203-3829(-)	135.57	_SDLQELQFKS(ph)NEVTDDTLESTR_	-0.035566	4	659.55
ES_m.1287	33	S	g.1283 ORF g.1283 m.1283 type:complete len:209 (-) TRINITY_DN69978_c0_g1_i1:3203-3829(-)	122.44	_SNEVTDDTLES(ph)TRR_	0.49678	3	568.248
ES_m.1287	39	S	g.1287 ORF g.1287 m.1287 type:complete len:212 (-) TRINITY_DN69978_c0_g1_i5:3325-3960(-)	128.85	_MLS(ph)LCEESK_	-0.78048	2	588.737
ES_m.1287	102	S	g.1283 ORF g.1283 m.1283 type:complete len:209 (-) TRINITY_DN69978_c0_g1_i1:3203-3829(-)	73.279	_TSS(ph)QFKEDESTWK_	0.67686	3	551.566
ES_m.1287	136	S	g.1283 ORF g.1283 m.1283 type:complete len:209 (-) TRINITY_DN69978_c0_g1_i1:3203-3829(-)	79.337	_SGLGAS(ph)GGYIGR_	1.7247	2	587.766
ES_m.1306	828	S	g.1306 ORF g.1306 m.1306 type:5prime_partial len:1099 (+) TRINITY_DN69959_c0_g1_i1:3-3299(+)	59.748	_TMCQDMADEAGS(ph)EDEGEAEHDEMLIEYAGEVVPSLGK_	-3.1403	4	1031.42
ES_m.1306	1095	S	g.1306 ORF g.1306 m.1306 type:5prime_partial len:1099 (+) TRINITY_DN69959_c0_g1_i1:3-3299(+)	76.586	_LQAALAAAPPPAS(ph)PAS_	-0.46717	3	504.92
ES_m.1306	1098	S	g.1306 ORF g.1306 m.1306 type:5prime_partial len:1099 (+) TRINITY_DN69959_c0_g1_i1:3-3299(+)	55.437	_LQAALAAAPPPASPAS(ph)_	0.17834	3	504.92
ES_m.13067	857	S	g.13067 ORF g.13067 m.13067 type:complete len:888 (+) TRINITY_DN74416_c0_g1_i4:229-2892(+)	57.042	_GS(ph)AAGPQYQHR_	0.54707	3	417.847
ES_m.1307	22	S	g.1307 ORF g.1307 m.1307 type:complete len:550 (+) TRINITY_DN69900_c0_g1_i1:270-1919(+)	58.479	_SAPAS(ph)PHR_	0.35544	3	301.468
ES_m.13099	537	S	g.13099 ORF g.13099 m.13099 type:complete len:1014 (-) TRINITY_DN74458_c0_g1_i8:3259-6300(-)	82.635	_LCS(ph)DS(ph)DFEDSRHPSFDYK_	-0.31753	4	591.968
ES_m.13099	539	S	g.13099 ORF g.13099 m.13099 type:complete len:1014 (-) TRINITY_DN74458_c0_g1_i8:3259-6300(-)	136.83	_LCS(ph)DS(ph)DFEDSRHPSFDYK_	-0.31753	4	591.968
ES_m.13099	544	S	g.13099 ORF g.13099 m.13099 type:complete len:1014 (-) TRINITY_DN74458_c0_g1_i8:3259-6300(-)	51.264	_LCSDSDFEDS(ph)RHPS(ph)FDYK_	-1.3859	4	591.968
ES_m.13099	548	S	g.13099 ORF g.13099 m.13099 type:complete len:1014 (-) TRINITY_DN74458_c0_g1_i8:3259-6300(-)	130.83	_HPS(ph)FDYK_	0.12852	3	325.132
ES_m.13099	710	S	g.13099 ORF g.13099 m.13099 type:complete len:1014 (-) TRINITY_DN74458_c0_g1_i8:3259-6300(-)	147.51	_EQDNISPSDPNLIEVTVAETQTS(ph)LPGTPR_	0.72675	3	1063.5
ES_m.13123	803	S	g.13123 ORF g.13123 m.13123 type:5prime_partial len:1382 (-) TRINITY_DN74453_c0_g1_i1:1045-5190(-)	127.2	_LVEQHIEQESSANS(ph)GEDTTLSIAHAR_	0.11722	4	726.336
ES_m.13131	71	S	g.13131 ORF g.13131 m.13131 type:5prime_partial len:657 (-) TRINITY_DN74442_c0_g2_i1:457-2427(-)	39.387	_TPIPPES(ph)PTPHNSPR_	0.57912	3	569.601
ES_m.13159	211	S	g.13159 ORF g.13159 m.13159 type:complete len:908 (-) TRINITY_DN74480_c0_g1_i1:1588-4311(-)	60.636	_S(ph)QDNLGSAGGVGGGHPR_	-1.386	3	549.241
ES_m.13273	252	S	g.13273 ORF g.13273 m.13273 type:3prime_partial len:332 (+) TRINITY_DN74457_c0_g1_i5:105-1103(+)	66.939	_TES(ph)TAEFLPLGDDK_	1.8848	3	534.903
ES_m.13307	1216	S	g.13307 ORF g.13307 m.13307 type:5prime_partial len:1861 (+) TRINITY_DN74472_c0_g1_i2:3-5585(+)	54.253	_ES(ph)LSLGS(ph)LTALDSK_	0.37651	3	527.567
ES_m.13307	1218	S	g.13307 ORF g.13307 m.13307 type:5prime_partial len:1861 (+) TRINITY_DN74472_c0_g1_i2:3-5585(+)	82.349	_ESLS(ph)LGSLTALDSK_	1.0018	3	500.911
ES_m.13307	1221	S	g.13307 ORF g.13307 m.13307 type:5prime_partial len:1861 (+) TRINITY_DN74472_c0_g1_i2:3-5585(+)	122.97	_ESLSLGS(ph)LTALDSK_	0.73956	2	750.863
ES_m.1335	472	S	g.1335 ORF g.1335 m.1335 type:3prime_partial len:836 (+) TRINITY_DN69994_c1_g2_i1:241-2751(+)	71.558	_IS(ph)SPERWELK_	-0.46526	3	442.215
ES_m.1335	473	S	g.1335 ORF g.1335 m.1335 type:3prime_partial len:836 (+) TRINITY_DN69994_c1_g2_i1:241-2751(+)	52.576	_IS(ph)SPERWELK_	0.070807	3	442.215
ES_m.1335	536	S	g.1335 ORF g.1335 m.1335 type:3prime_partial len:836 (+) TRINITY_DN69994_c1_g2_i1:241-2751(+)	72.29	_VREELS(ph)PVR_	0.52149	2	582.792
ES_m.13373	1508	S	g.13373 ORF g.13373 m.13373 type:complete len:1520 (+) TRINITY_DN74456_c1_g1_i6:123-4682(+)	49.188	_HTLAQQS(ph)STNFVEPSR_	2.8434	3	627.955
ES_m.13373	1509	S	g.13373 ORF g.13373 m.13373 type:complete len:1520 (+) TRINITY_DN74456_c1_g1_i6:123-4682(+)	73.688	_HTLAQQSS(ph)TNFVEPSR_	1.0247	3	627.955
ES_m.13418	522	S	g.13418 ORF g.13418 m.13418 type:complete len:1705 (+) TRINITY_DN74456_c1_g1_i13:123-5237(+)	29.564	_LSLPES(ph)PGQDVSAQVEQQPK_	4.6471	3	739.686
ES_m.13418	651	S	g.13418 ORF g.13418 m.13418 type:complete len:1705 (+) TRINITY_DN74456_c1_g1_i13:123-5237(+)	57.583	_PAS(ph)ESDADNR_	-0.42121	2	571.212
ES_m.13418	653	S	g.13418 ORF g.13418 m.13418 type:complete len:1705 (+) TRINITY_DN74456_c1_g1_i13:123-5237(+)	60.345	_PASES(ph)DADNR_	1.01	2	571.212
ES_m.13418	659	S	g.13418 ORF g.13418 m.13418 type:complete len:1705 (+) TRINITY_DN74456_c1_g1_i13:123-5237(+)	63.691	_S(ph)IVS(ph)ESGPSVVVDVK_	1.875	3	554.586
ES_m.13418	662	S	g.13418 ORF g.13418 m.13418 type:complete len:1705 (+) TRINITY_DN74456_c1_g1_i13:123-5237(+)	106.28	_SIVS(ph)ESGPSVVVDVK_	-3.387	2	791.392
ES_m.13418	1358	S	g.13418 ORF g.13418 m.13418 type:complete len:1705 (+) TRINITY_DN74456_c1_g1_i13:123-5237(+)	61.477	_STSQSVTS(ph)LDKESR_	-0.49903	3	535.577
ES_m.13418	1667	S	g.13418 ORF g.13418 m.13418 type:complete len:1705 (+) TRINITY_DN74456_c1_g1_i13:123-5237(+)	143.74	_LRS(ph)LENDAVQAQYVIEK_	-0.92493	3	686.009
ES_m.13431	26	T	g.13431 ORF g.13431 m.13431 type:complete len:1119 (-) TRINITY_DN74463_c0_g3_i2:1077-4433(-)	67.227	_HT(ph)VSVPNSLEGGGGEYR_	0.77337	3	613.607
ES_m.13431	28	S	g.13431 ORF g.13431 m.13431 type:complete len:1119 (-) TRINITY_DN74463_c0_g3_i2:1077-4433(-)	70.538	_HTVS(ph)VPNSLEGGGGEYR_	-0.13701	3	613.607
ES_m.13431	366	S	g.13431 ORF g.13431 m.13431 type:complete len:1119 (-) TRINITY_DN74463_c0_g3_i2:1077-4433(-)	64.798	_NS(ph)FSGM(ox)TLSK_	0.33729	3	389.83
ES_m.13475	269	S	g.13475 ORF g.13475 m.13475 type:complete len:393 (+) TRINITY_DN74421_c4_g1_i1:197-1375(+)	25.448	_YISFTTS(ph)LPLK_	-2.0706	3	450.563
ES_m.13507	127	S	g.13507 ORF g.13507 m.13507 type:internal len:304 (+) TRINITY_DN74461_c1_g1_i1:3-917(+)	98.592	_HS(ph)PTALHPGTR_	0.23011	3	418.531
ES_m.13627	37	S	g.13627 ORF g.13627 m.13627 type:complete len:517 (+) TRINITY_DN32446_c0_g1_i1:236-1786(+)	112.5	_LNS(ph)LTVGPR_	0.88261	2	518.763
ES_m.13627	80	Y	g.13627 ORF g.13627 m.13627 type:complete len:517 (+) TRINITY_DN32446_c0_g1_i1:236-1786(+)	84.753	_GAGAFGY(ph)FEVTHDITK_	1.2367	3	598.27
ES_m.13627	242	S	g.13627 ORF g.13627 m.13627 type:complete len:517 (+) TRINITY_DN32446_c0_g1_i1:236-1786(+)	136.88	_NLS(ph)PERADDLAGSDPDYAIR_	0.039075	3	752.337
ES_m.13627	353	S	g.13627 ORF g.13627 m.13627 type:complete len:517 (+) TRINITY_DN32446_c0_g1_i1:236-1786(+)	60.255	_LFS(ph)YNDTHR_	0.35422	3	411.508
ES_m.13628	34	S	g.13628 ORF g.13628 m.13628 type:complete len:377 (+) TRINITY_DN32476_c0_g1_i1:120-1250(+)	69.345	_AVFPS(ph)IVGRPR_	-0.60285	3	426.895
ES_m.13628	54	Y	g.13628 ORF g.13628 m.13628 type:complete len:377 (+) TRINITY_DN32476_c0_g1_i1:120-1250(+)	100.69	_DSY(ph)VGDEAQSK_	0.68218	3	426.834
ES_m.13628	189	Y	g.13628 ORF g.13628 m.13628 type:complete len:377 (+) TRINITY_DN32476_c0_g1_i1:120-1250(+)	52.786	_DLTDY(ph)LMK_	2.8516	3	360.156
ES_m.13628	199	Y	g.13628 ORF g.13628 m.13628 type:complete len:377 (+) TRINITY_DN32476_c0_g1_i1:120-1250(+)	89.171	_GY(ph)TFTTTAER_	0.81998	2	613.758
ES_m.13628	204	T	g.13628 ORF g.13628 m.13628 type:complete len:377 (+) TRINITY_DN32476_c0_g1_i1:120-1250(+)	90.697	_GYTFTTT(ph)AER_	-0.17419	2	613.758
ES_m.13628	240	S	g.13628 ORF g.13628 m.13628 type:complete len:377 (+) TRINITY_DN32476_c0_g1_i1:120-1250(+)	89.506	_S(ph)YELPDGQVITIGNER_	0.38969	2	935.933
ES_m.13628	250	T	g.13628 ORF g.13628 m.13628 type:complete len:377 (+) TRINITY_DN32476_c0_g1_i1:120-1250(+)	115.42	_SYELPDGQVIT(ph)IGNER_	0.46853	2	935.933
ES_m.13628	324	S	g.13628 ORF g.13628 m.13628 type:complete len:377 (+) TRINITY_DN32476_c0_g1_i1:120-1250(+)	50.088	_EITALAPS(ph)TMK_	0.608	3	414.533
ES_m.13628	366	S	g.13628 ORF g.13628 m.13628 type:complete len:377 (+) TRINITY_DN32476_c0_g1_i1:120-1250(+)	52.862	_QEYDES(ph)GPSIVHR_	-0.039036	3	532.895
ES_m.13649	80	S	g.13649 ORF g.13649 m.13649 type:internal len:363 (-) TRINITY_DN32462_c0_g1_i1:1-1089(-)	101.33	_SVS(ph)PSGDAAPR_	0.51527	2	562.243
ES_m.13649	103	S	g.13649 ORF g.13649 m.13649 type:internal len:363 (-) TRINITY_DN32462_c0_g1_i1:1-1089(-)	122.48	_TAIS(ph)DPTTDIVTPPTPDQANNFYCSQGLSR_	0.83125	3	1116.17
ES_m.13649	130	S	g.13649 ORF g.13649 m.13649 type:internal len:363 (-) TRINITY_DN32462_c0_g1_i1:1-1089(-)	55.604	_S(ph)FYQQPPIGR_	1.0327	3	424.864
ES_m.13649	144	S	g.13649 ORF g.13649 m.13649 type:internal len:363 (-) TRINITY_DN32462_c0_g1_i1:1-1089(-)	106.99	_AS(ph)WHADTGTEPGIDEFFSVR_	-0.15107	3	767.999
ES_m.13699	93	S	g.13699 ORF g.13699 m.13699 type:internal len:253 (+) TRINITY_DN29845_c0_g1_i1:1-762(+)	52.185	_CLS(ph)REEAGEGEAAR_	0.53313	3	538.891
ES_m.13699	191	S	g.13699 ORF g.13699 m.13699 type:internal len:253 (+) TRINITY_DN29845_c0_g1_i1:1-762(+)	118.76	_S(ph)MGALADLGR_	-2.2496	2	535.739
ES_m.13714	175	S	g.13714 ORF g.13714 m.13714 type:internal len:465 (+) TRINITY_DN43883_c0_g1_i1:2-1399(+)	60.735	_RDEVEEKS(ph)PEPEEAVVIK_	0.93503	5	433.41
ES_m.13714	428	S	g.13714 ORF g.13714 m.13714 type:internal len:465 (+) TRINITY_DN43883_c0_g1_i1:2-1399(+)	78.976	_VKEEPES(ph)PEEPQETFQLK_	0.30786	4	556.757
ES_m.13768	199	S	g.13768 ORF g.13768 m.13768 type:5prime_partial len:704 (+) TRINITY_DN43862_c0_g1_i1:3-2114(+)	58.361	_NVFGLLTDS(ph)DS(ph)DSDDTR_	-0.2619	3	672.921
ES_m.13768	201	S	g.13768 ORF g.13768 m.13768 type:5prime_partial len:704 (+) TRINITY_DN43862_c0_g1_i1:3-2114(+)	58.361	_NVFGLLTDS(ph)DS(ph)DSDDTR_	-0.2619	3	672.921
ES_m.13792	190	S	g.13792 ORF g.13792 m.13792 type:complete len:192 (-) TRINITY_DN27358_c0_g1_i1:212-787(-)	112.44	_LLQCDPQSS(ph)Q_	-0.29476	2	628.255
ES_m.13864	463	S	g.13864 ORF g.13864 m.13864 type:complete len:610 (+) TRINITY_DN61360_c0_g1_i1:112-1941(+)	148.85	_GQQS(ph)FDQFYDTDVGR_	1.2929	3	614.916
ES_m.13882	210	S	g.13882 ORF g.13882 m.13882 type:complete len:492 (+) TRINITY_DN61323_c1_g1_i3:121-1596(+)	82.177	_PISRPPTASTGGSVLATS(ph)PR_	-0.13441	4	508.761
ES_m.13882	225	T	g.13882 ORF g.13882 m.13882 type:complete len:492 (+) TRINITY_DN61323_c1_g1_i3:121-1596(+)	71.67	_QAPHHPAPPAPT(ph)SPAAPAALTAEQR_	-0.25256	4	641.816
ES_m.13882	470	S	g.13882 ORF g.13882 m.13882 type:complete len:492 (+) TRINITY_DN61323_c1_g1_i3:121-1596(+)	72.158	_AAAADALPTITAATGS(ph)SGPR_	-1.0893	3	626.97
ES_m.13896	144	S	g.13896 ORF g.13896 m.13896 type:complete len:195 (+) TRINITY_DN61378_c0_g1_i2:663-1247(+)	29.131	_QYESS(ph)LDHR_	-0.61485	3	405.499
ES_m.13977	516	S	g.13977 ORF g.13977 m.13977 type:complete len:762 (+) TRINITY_DN61327_c0_g1_i1:79-2364(+)	72.891	_QLS(ph)LSTEDLR_	-0.49322	2	621.292
ES_m.1406	243	S	g.1406 ORF g.1406 m.1406 type:5prime_partial len:545 (-) TRINITY_DN69972_c0_g1_i2:172-1806(-)	108.45	_ALPQLS(ph)DS(ph)DDEAIR_	1.9048	2	845.342
ES_m.1406	245	S	g.1406 ORF g.1406 m.1406 type:5prime_partial len:545 (-) TRINITY_DN69972_c0_g1_i2:172-1806(-)	108.45	_ALPQLS(ph)DS(ph)DDEAIR_	1.9048	2	845.342
ES_m.14072	599	S	g.14072 ORF g.14072 m.14072 type:5prime_partial len:640 (+) TRINITY_DN56915_c0_g1_i1:3-1922(+)	67.913	_AEEEPMVDAAAASEESPDNAES(ph)DSAK_	-0.35484	4	683.271
ES_m.14076	74	S	g.14076 ORF g.14076 m.14076 type:complete len:552 (-) TRINITY_DN56978_c0_g1_i1:370-2025(-)	89.43	_VLS(ph)IGDGIAR_	0.46702	3	360.853
ES_m.14099	158	S	g.14099 ORF g.14099 m.14099 type:3prime_partial len:429 (+) TRINITY_DN56996_c0_g1_i2:212-1501(+)	164.74	_SSSSSNAEDSGS(ph)PTHR_	1.4543	2	843.324
ES_m.14184	490	S	g.14184 ORF g.14184 m.14184 type:complete len:545 (-) TRINITY_DN55653_c1_g1_i2:331-1965(-)	113.33	_AS(ph)SIQGETPDAPSK_	0.98397	3	489.884
ES_m.14184	491	S	g.14184 ORF g.14184 m.14184 type:complete len:545 (-) TRINITY_DN55653_c1_g1_i2:331-1965(-)	129.2	_ASS(ph)IQGETPDAPSK_	-0.38678	2	734.322
ES_m.14184	514	S	g.14184 ORF g.14184 m.14184 type:complete len:545 (-) TRINITY_DN55653_c1_g1_i2:331-1965(-)	108.56	_ADS(ph)LLPHTR_	-0.7349	2	545.258
ES_m.14184	536	S	g.14184 ORF g.14184 m.14184 type:complete len:545 (-) TRINITY_DN55653_c1_g1_i2:331-1965(-)	169.19	_VTHYHDDDDS(ph)EEES(ph)DKSS_	-0.51914	3	752.249
ES_m.14184	540	S	g.14184 ORF g.14184 m.14184 type:complete len:545 (-) TRINITY_DN55653_c1_g1_i2:331-1965(-)	180.45	_VTHYHDDDDS(ph)EEES(ph)DKSS_	-0.51914	3	752.249
ES_m.14184	543	S	g.14184 ORF g.14184 m.14184 type:complete len:545 (-) TRINITY_DN55653_c1_g1_i2:331-1965(-)	180.45	_VTHYHDDDDS(ph)EEES(ph)DKS(ph)S_	-1.4029	3	778.905
ES_m.14277	173	S	g.14277 ORF g.14277 m.14277 type:internal len:221 (+) TRINITY_DN51909_c0_g1_i1:3-668(+)	75.764	_S(ph)TECLAAILSR_	-0.23316	2	650.802
ES_m.14277	174	T	g.14277 ORF g.14277 m.14277 type:internal len:221 (+) TRINITY_DN51909_c0_g1_i1:3-668(+)	75.764	_S(ph)TECLAAILSR_	1.0501	3	434.204
ES_m.14277	207	S	g.14277 ORF g.14277 m.14277 type:internal len:221 (+) TRINITY_DN51909_c0_g1_i1:3-668(+)	93.424	_TWS(ph)QPIDTSQVR_	-0.9838	2	749.34
ES_m.14278	13	S	g.14278 ORF g.14278 m.14278 type:5prime_partial len:284 (-) TRINITY_DN51909_c0_g2_i1:142-993(-)	62.861	_VPSGESGMS(ph)VDR_	0.31963	2	650.766
ES_m.14278	23	S	g.14278 ORF g.14278 m.14278 type:5prime_partial len:284 (-) TRINITY_DN51909_c0_g2_i1:142-993(-)	89.624	_EESSS(ph)PEESPSR_	0.85754	2	700.764
ES_m.14295	297	S	g.14295 ORF g.14295 m.14295 type:5prime_partial len:311 (-) TRINITY_DN51997_c1_g1_i1:451-1383(-)	71.117	_DGALPEEEDIDLS(ph)DVELDDFDSKDEL_	0.93433	4	751.566
ES_m.14318	154	S	g.14318 ORF g.14318 m.14318 type:complete len:229 (+) TRINITY_DN51983_c0_g1_i2:126-812(+)	128.99	_NLS(ph)FSEENILTSK_	-0.82994	3	521.243
ES_m.14327	229	Y	g.14327 ORF g.14327 m.14327 type:internal len:364 (+) TRINITY_DN51911_c0_g1_i1:1-1095(+)	47.844	_HREDPLY(ph)PYLR_	-0.49529	3	513.577
ES_m.14387	57	S	g.14387 ORF g.14387 m.14387 type:5prime_partial len:365 (+) TRINITY_DN4161_c0_g2_i1:3-1097(+)	56.205	_LYRDPS(ph)LHR_	1.1587	3	412.868
ES_m.14475	163	S	g.14475 ORF g.14475 m.14475 type:complete len:282 (-) TRINITY_DN59621_c1_g1_i1:171-1016(-)	58.107	_TQS(ph)SNEVTLDPTLAM(ox)R_	-0.62597	3	620.28
ES_m.14548	199	S	g.14548 ORF g.14548 m.14548 type:5prime_partial len:215 (-) TRINITY_DN59608_c0_g1_i1:207-851(-)	67.76	_CSTIVALAS(ph)PDDVFAEVK_	0.90236	3	667.979
ES_m.14583	328	S	g.14583 ORF g.14583 m.14583 type:complete len:351 (+) TRINITY_DN30959_c0_g1_i2:124-1176(+)	63.292	_LES(ph)LVGGYLNR_	4.6318	3	434.215
ES_m.14806	72	T	g.14806 ORF g.14806 m.14806 type:5prime_partial len:482 (+) TRINITY_DN56822_c0_g1_i1:1-1446(+)	88	_CNT(ph)AELR_	-0.38237	2	472.189
ES_m.14806	264	T	g.14806 ORF g.14806 m.14806 type:5prime_partial len:482 (+) TRINITY_DN56822_c0_g1_i1:1-1446(+)	152.16	_SGELPADNAEIQLPPIST(ph)EREESPIR_	-0.57052	5	586.486
ES_m.14806	269	S	g.14806 ORF g.14806 m.14806 type:5prime_partial len:482 (+) TRINITY_DN56822_c0_g1_i1:1-1446(+)	131.81	_SGELPADNAEIQLPPISTEREES(ph)PIR_	-0.53873	3	976.804
ES_m.14806	340	S	g.14806 ORF g.14806 m.14806 type:5prime_partial len:482 (+) TRINITY_DN56822_c0_g1_i1:1-1446(+)	70.412	_HLS(ph)ITYPTK_	0.10181	3	380.521
ES_m.14806	418	S	g.14806 ORF g.14806 m.14806 type:5prime_partial len:482 (+) TRINITY_DN56822_c0_g1_i1:1-1446(+)	135.64	_AKS(ph)PFLPEASVTSTPLYR_	0.34214	4	511.759
ES_m.14854	137	T	g.14854 ORF g.14854 m.14854 type:complete len:623 (+) TRINITY_DN70139_c0_g1_i4:87-1955(+)	103.83	_SRT(ph)WDFQPDR_	0.39003	3	463.198
ES_m.14854	389	S	g.14854 ORF g.14854 m.14854 type:complete len:623 (+) TRINITY_DN70139_c0_g1_i4:87-1955(+)	56.632	_LAS(ph)FYER_	-1.127	2	483.21
ES_m.14854	474	Y	g.14854 ORF g.14854 m.14854 type:complete len:623 (+) TRINITY_DN70139_c0_g1_i4:87-1955(+)	47.916	_ALEEHYDANY(ph)PEFMTYR_	-4.8348	3	743.638
ES_m.14865	105	S	g.14865 ORF g.14865 m.14865 type:5prime_partial len:440 (-) TRINITY_DN70188_c1_g1_i2:42-1361(-)	63.257	_LVGIDGGS(ph)IGAR_	1.2632	2	597.798
ES_m.14865	126	S	g.14865 ORF g.14865 m.14865 type:5prime_partial len:440 (-) TRINITY_DN70188_c1_g1_i2:42-1361(-)	95.205	_RPLGTSGS(ph)DTQEVVR_	0.54766	3	561.268
ES_m.14865	291	S	g.14865 ORF g.14865 m.14865 type:5prime_partial len:440 (-) TRINITY_DN70188_c1_g1_i2:42-1361(-)	93.345	_GDGGRFS(ph)LR_	0.84996	2	522.735
ES_m.1499	36	S	g.1499 ORF g.1499 m.1499 type:internal len:340 (+) TRINITY_DN69920_c0_g1_i1:1-1023(+)	37.968	_S(ph)DSPPAPGK_	0.28735	3	312.467
ES_m.1499	38	S	g.1499 ORF g.1499 m.1499 type:internal len:340 (+) TRINITY_DN69920_c0_g1_i1:1-1023(+)	37.968	_SDS(ph)PPAPGK_	-0.58252	3	312.467
ES_m.15024	271	S	g.15024 ORF g.15024 m.15024 type:complete len:1308 (-) TRINITY_DN70144_c1_g2_i13:1842-5765(-)	112.17	_S(ph)LQSGIDDINK_	0.24547	3	423.862
ES_m.15024	452	S	g.15024 ORF g.15024 m.15024 type:complete len:1308 (-) TRINITY_DN70144_c1_g2_i13:1842-5765(-)	72.167	_KALGDETQAS(ph)SSPTPTR_	0.21154	3	609.282
ES_m.15024	454	S	g.15024 ORF g.15024 m.15024 type:complete len:1308 (-) TRINITY_DN70144_c1_g2_i13:1842-5765(-)	166.59	_ALGDETQASSS(ph)PTPTR_	-0.086614	2	849.373
ES_m.15024	522	S	g.15024 ORF g.15024 m.15024 type:complete len:1308 (-) TRINITY_DN70144_c1_g2_i13:1842-5765(-)	54.402	_VS(ph)GSQVEINNFR_	0.24955	3	477.221
ES_m.15024	524	S	g.15024 ORF g.15024 m.15024 type:complete len:1308 (-) TRINITY_DN70144_c1_g2_i13:1842-5765(-)	64.983	_VSGS(ph)QVEINNFR_	0.3765	2	715.327
ES_m.15024	1113	S	g.15024 ORF g.15024 m.15024 type:complete len:1308 (-) TRINITY_DN70144_c1_g2_i13:1842-5765(-)	58.274	_EQGGIS(ph)PR_	-0.8585	2	462.203
ES_m.15024	1191	S	g.15024 ORF g.15024 m.15024 type:complete len:1308 (-) TRINITY_DN70144_c1_g2_i13:1842-5765(-)	104.59	_LTSSLS(ph)LSQR_	0.87682	3	391.195
ES_m.15024	1196	S	g.15024 ORF g.15024 m.15024 type:complete len:1308 (-) TRINITY_DN70144_c1_g2_i13:1842-5765(-)	50.194	_S(ph)TESTELR_	-0.50188	2	501.711
ES_m.15048	140	S	g.15048 ORF g.15048 m.15048 type:complete len:260 (+) TRINITY_DN70155_c0_g1_i1:176-955(+)	40.278	_VLHNPNLS(ph)SER_	-0.070678	2	673.317
ES_m.15048	141	S	g.15048 ORF g.15048 m.15048 type:complete len:260 (+) TRINITY_DN70155_c0_g1_i1:176-955(+)	29.355	_VLHNPNLSS(ph)ER_	0.054704	3	449.214
ES_m.15064	137	S	g.15064 ORF g.15064 m.15064 type:internal len:188 (-) TRINITY_DN70164_c2_g1_i2:2-565(-)	64.665	_IPLM(ox)HANS(ph)FTGER_	-0.58359	2	784.85
ES_m.15083	368	S	g.15083 ORF g.15083 m.15083 type:complete len:806 (-) TRINITY_DN70135_c0_g1_i3:27-2444(-)	64.04	_QAGIPS(ph)PLTTPK_	0.6711	3	430.555
ES_m.15083	551	S	g.15083 ORF g.15083 m.15083 type:complete len:806 (-) TRINITY_DN70135_c0_g1_i3:27-2444(-)	77.597	_QLS(ph)AELLK_	1.1117	2	491.254
ES_m.15087	339	S	g.15087 ORF g.15087 m.15087 type:internal len:426 (-) TRINITY_DN70135_c0_g1_i5:1-1278(-)	72.073	_GAEADVES(ph)IGGNDNEDDCGVSHDPR_	-1.0371	3	899.012
ES_m.15130	143	S	g.15130 ORF g.15130 m.15130 type:internal len:502 (-) TRINITY_DN70116_c0_g2_i3:3-1508(-)	140.2	_GLGS(ph)VESDEIQVPDK_	0.52746	3	551.585
ES_m.15144	16	Y	g.15144 ORF g.15144 m.15144 type:internal len:130 (-) TRINITY_DN70162_c0_g1_i3:3-392(-)	52.579	_GAVY(ph)EATTK_	-0.21452	2	510.226
ES_m.15152	228	S	g.15152 ORF g.15152 m.15152 type:5prime_partial len:247 (+) TRINITY_DN70184_c0_g1_i1:3-743(+)	153.14	_VATNMYSSLIQS(ph)PADLTR_	-0.74175	2	1023.98
ES_m.15154	10	S	g.15154 ORF g.15154 m.15154 type:3prime_partial len:667 (-) TRINITY_DN70184_c0_g3_i1:3-2003(-)	66.457	_S(ph)PLEHVWR_	0.60401	2	552.255
ES_m.15154	379	S	g.15154 ORF g.15154 m.15154 type:3prime_partial len:667 (-) TRINITY_DN70184_c0_g3_i1:3-2003(-)	95.409	_VLLGAGGAS(ph)ISPSTPR_	-1.0571	2	781.901
ES_m.15154	381	S	g.15154 ORF g.15154 m.15154 type:3prime_partial len:667 (-) TRINITY_DN70184_c0_g3_i1:3-2003(-)	115.2	_VLLGAGGASIS(ph)PSTPR_	0.18098	3	521.603
ES_m.15179	47	S	g.15179 ORF g.15179 m.15179 type:5prime_partial len:118 (+) TRINITY_DN70125_c0_g1_i5:2-355(+)	87.429	_GS(ph)GHTAVSTYDADEAPR_	0.7128	3	605.251
ES_m.15179	112	S	g.15179 ORF g.15179 m.15179 type:5prime_partial len:118 (+) TRINITY_DN70125_c0_g1_i5:2-355(+)	119.39	_TM(ox)LLSS(ph)DDEFQ_	1.8325	2	691.265
ES_m.15186	178	S	g.15186 ORF g.15186 m.15186 type:5prime_partial len:484 (+) TRINITY_DN70137_c0_g1_i2:2-1453(+)	79.652	_LLS(ph)LTSSSNPVLR_	0.34845	3	489.592
ES_m.15266	36	S	g.15266 ORF g.15266 m.15266 type:5prime_partial len:501 (-) TRINITY_DN70134_c0_g1_i1:82-1584(-)	123.64	_MS(ph)SSQCVLGIDIGTTSVK_	-0.21872	3	654.969
ES_m.15335	151	S	g.15335 ORF g.15335 m.15335 type:internal len:472 (+) TRINITY_DN70173_c0_g1_i3:1-1419(+)	75.43	_SGAPGGVTHSASHQSS(ph)FTHSR_	0.84458	4	544.49
ES_m.15374	234	S	g.15374 ORF g.15374 m.15374 type:internal len:1827 (+) TRINITY_DN70106_c0_g1_i2:1-5484(+)	94.837	_TEYIPEITCEVEEITVPDAS(ph)PK_	0.23568	4	650.799
ES_m.15374	502	S	g.15374 ORF g.15374 m.15374 type:internal len:1827 (+) TRINITY_DN70106_c0_g1_i2:1-5484(+)	85.185	_RDENIS(ph)PEAFALPSEFEGPK_	-0.88634	3	771.686
ES_m.15374	673	S	g.15374 ORF g.15374 m.15374 type:internal len:1827 (+) TRINITY_DN70106_c0_g1_i2:1-5484(+)	64.842	_IPS(ph)FAEPVEFER_	1.6183	3	500.897
ES_m.15374	1120	S	g.15374 ORF g.15374 m.15374 type:internal len:1827 (+) TRINITY_DN70106_c0_g1_i2:1-5484(+)	69.361	_ES(ph)SPGIAPFPELQEPR_	-0.50294	3	611.952
ES_m.15374	1121	S	g.15374 ORF g.15374 m.15374 type:internal len:1827 (+) TRINITY_DN70106_c0_g1_i2:1-5484(+)	76.118	_ESS(ph)PGIAPFPELQEPR_	2.2134	3	611.952
ES_m.15374	1384	S	g.15374 ORF g.15374 m.15374 type:internal len:1827 (+) TRINITY_DN70106_c0_g1_i2:1-5484(+)	81.526	_LEDISYSTS(ph)PIQEK_	1.066	3	563.925
ES_m.15374	1541	S	g.15374 ORF g.15374 m.15374 type:internal len:1827 (+) TRINITY_DN70106_c0_g1_i2:1-5484(+)	140.41	_DDAPSTAS(ph)EPEKEQIDVTLPR_	-0.070638	4	595.274
ES_m.15572	178	S	g.15572 ORF g.15572 m.15572 type:3prime_partial len:205 (-) TRINITY_DN24153_c0_g3_i1:3-617(-)	50.873	_TVPS(ph)ITSPNSSCTNDGSR_	-0.73165	3	653.942
ES_m.15610	324	S	g.15610 ORF g.15610 m.15610 type:complete len:499 (-) TRINITY_DN66135_c0_g1_i1:479-1975(-)	104.82	_VAS(ph)LQNLR_	0.26521	2	490.75
ES_m.1563	179	S	g.1563 ORF g.1563 m.1563 type:complete len:350 (-) TRINITY_DN69929_c0_g1_i6:1317-2366(-)	72.583	_S(ph)MDGQSSAEAELR_	-0.8965	2	730.79
ES_m.15636	307	T	g.15636 ORF g.15636 m.15636 type:complete len:893 (+) TRINITY_DN66186_c0_g1_i6:543-3221(+)	62.162	_DYT(ph)PPPTCSTR_	-2.004	2	687.773
ES_m.15678	470	S	g.15678 ORF g.15678 m.15678 type:3prime_partial len:713 (+) TRINITY_DN66111_c0_g2_i5:185-2326(+)	52.527	_GQS(ph)IDDSSPR_	1.9107	2	571.23
ES_m.15688	61	T	g.15688 ORF g.15688 m.15688 type:5prime_partial len:481 (+) TRINITY_DN66124_c0_g1_i1:2-1444(+)	51.089	_LQDT(ph)FDDAVEER_	-0.46399	2	759.311
ES_m.15721	287	T	g.15721 ORF g.15721 m.15721 type:5prime_partial len:294 (-) TRINITY_DN66149_c0_g1_i3:484-1365(-)	44.511	_QPT(ph)HGHKDQ_	-0.019223	3	376.493
ES_m.15728	104	S	g.15728 ORF g.15728 m.15728 type:internal len:175 (-) TRINITY_DN66149_c0_g2_i1:3-527(-)	44.641	_S(ph)QTLGPGASSGLDEK_	0.15199	4	382.424
ES_m.15728	106	T	g.15728 ORF g.15728 m.15728 type:internal len:175 (-) TRINITY_DN66149_c0_g2_i1:3-527(-)	139.44	_SQT(ph)LGPGASSGLDEK_	-0.52494	2	763.84
ES_m.15728	139	S	g.15721 ORF g.15721 m.15721 type:5prime_partial len:294 (-) TRINITY_DN66149_c0_g1_i3:484-1365(-)	66.989	_KHS(ph)SGDLHSR_	1.0609	4	301.637
ES_m.15751	34	S	g.15751 ORF g.15751 m.15751 type:complete len:131 (+) TRINITY_DN66174_c0_g1_i5:7-399(+)	72.21	_HVEGS(ph)VVGGDGGGGGR_	1.8675	2	738.815
ES_m.15751	67	S	g.15751 ORF g.15751 m.15751 type:complete len:131 (+) TRINITY_DN66174_c0_g1_i5:7-399(+)	67.312	_DPHSAS(ph)HSS(ph)LNADPR_	0.85164	3	584.224
ES_m.15751	70	S	g.15751 ORF g.15751 m.15751 type:complete len:131 (+) TRINITY_DN66174_c0_g1_i5:7-399(+)	109.04	_DPHSASHSS(ph)LNADPR_	0.33105	3	557.569
ES_m.15777	49	S	g.15777 ORF g.15777 m.15777 type:3prime_partial len:532 (-) TRINITY_DN66188_c0_g2_i8:2-1597(-)	89.911	_AVS(ph)LYEQHEATR_	-0.56182	3	495.224
ES_m.15777	301	S	g.15777 ORF g.15777 m.15777 type:3prime_partial len:532 (-) TRINITY_DN66188_c0_g2_i8:2-1597(-)	82.413	_S(ph)FSHDS(ph)NDEDDLEENVEAQDGR_	-2.0566	3	889.983
ES_m.15777	303	S	g.15777 ORF g.15777 m.15777 type:3prime_partial len:532 (-) TRINITY_DN66188_c0_g2_i8:2-1597(-)	82.413	_S(ph)FSHDS(ph)NDEDDLEENVEAQDGR_	-2.0566	3	889.983
ES_m.15777	306	S	g.15777 ORF g.15777 m.15777 type:3prime_partial len:532 (-) TRINITY_DN66188_c0_g2_i8:2-1597(-)	118.57	_S(ph)FSHDS(ph)NDEDDLEENVEAQDGR_	-2.0566	3	889.983
ES_m.158	147	Y	g.158 ORF g.158 m.158 type:internal len:397 (-) TRINITY_DN68245_c0_g1_i3:2-1192(-)	56.432	_EFIY(ph)DFIEK_	1.1615	2	642.283
ES_m.15816	45	S	g.15816 ORF g.15816 m.15816 type:5prime_partial len:468 (+) TRINITY_DN66154_c0_g1_i1:2-1405(+)	42.843	_AS(ph)STETPIKR_	0.3043	3	390.524
ES_m.15816	46	S	g.15816 ORF g.15816 m.15816 type:5prime_partial len:468 (+) TRINITY_DN66154_c0_g1_i1:2-1405(+)	42.843	_ASS(ph)TETPIKR_	0.52168	2	585.282
ES_m.15816	56	S	g.15816 ORF g.15816 m.15816 type:5prime_partial len:468 (+) TRINITY_DN66154_c0_g1_i1:2-1405(+)	93.371	_SKS(ph)QDKLDGSFSR_	0.066853	2	767.848
ES_m.15816	63	S	g.15816 ORF g.15816 m.15816 type:5prime_partial len:468 (+) TRINITY_DN66154_c0_g1_i1:2-1405(+)	66.299	_LDGS(ph)FSR_	-0.54361	2	431.179
ES_m.15816	178	T	g.15816 ORF g.15816 m.15816 type:5prime_partial len:468 (+) TRINITY_DN66154_c0_g1_i1:2-1405(+)	52.095	_T(ph)PTKGGSSGLSASPECR_	-0.41673	3	591.261
ES_m.15816	180	T	g.15816 ORF g.15816 m.15816 type:5prime_partial len:468 (+) TRINITY_DN66154_c0_g1_i1:2-1405(+)	94.671	_TPT(ph)KGGSSGLSASPECR_	0.42199	3	591.261
ES_m.15816	190	S	g.15816 ORF g.15816 m.15816 type:5prime_partial len:468 (+) TRINITY_DN66154_c0_g1_i1:2-1405(+)	71.241	_GGSSGLSAS(ph)PECR_	-1.3894	2	672.766
ES_m.15816	373	S	g.15816 ORF g.15816 m.15816 type:5prime_partial len:468 (+) TRINITY_DN66154_c0_g1_i1:2-1405(+)	131.04	_GLFGGGVS(ph)SLDREELFGESSGK_	-0.9323	4	577.768
ES_m.15816	374	S	g.15816 ORF g.15816 m.15816 type:5prime_partial len:468 (+) TRINITY_DN66154_c0_g1_i1:2-1405(+)	147.45	_GLFGGGVSS(ph)LDREELFGESSGK_	-0.28797	4	577.768
ES_m.15859	98	T	g.15859 ORF g.15859 m.15859 type:complete len:241 (+) TRINITY_DN66134_c0_g2_i1:173-895(+)	71.176	_YGRPET(ph)PPHR_	-0.6913	4	323.15
ES_m.15859	164	S	g.15859 ORF g.15859 m.15859 type:complete len:241 (+) TRINITY_DN66134_c0_g2_i1:173-895(+)	112.44	_S(ph)IPPEQDQAR_	2.3043	2	610.769
ES_m.15861	126	S	g.15861 ORF g.15861 m.15861 type:internal len:156 (+) TRINITY_DN66134_c0_g2_i2:3-473(+)	96.334	_S(ph)IPSEQDQAR_	0.1693	2	605.759
ES_m.16059	136	S	g.16059 ORF g.16059 m.16059 type:3prime_partial len:613 (+) TRINITY_DN73013_c0_g1_i1:799-2640(+)	78.516	_S(ph)PSFQPR_	-1.3235	2	449.695
ES_m.16100	499	S	g.16100 ORF g.16100 m.16100 type:internal len:917 (-) TRINITY_DN73026_c0_g1_i2:1-2751(-)	159.12	_SIDSVNGS(ph)DDEEETPDEVR_	1.0547	3	724.953
ES_m.16127	266	S	g.16127 ORF g.16127 m.16127 type:internal len:385 (+) TRINITY_DN73062_c1_g2_i1:2-1159(+)	39.364	_SALSLPTS(ph)PSR_	0.80875	3	399.195
ES_m.16136	161	S	g.16136 ORF g.16136 m.16136 type:5prime_partial len:170 (+) TRINITY_DN73062_c1_g3_i2:1-510(+)	53.124	_GLQLS(ph)PHR_	0.61701	3	329.831
ES_m.16141	156	S	g.16141 ORF g.16141 m.16141 type:3prime_partial len:570 (+) TRINITY_DN73078_c0_g1_i1:68-1780(+)	60.738	_EGS(ph)PGAFGGDAEGR_	-0.61954	2	693.77
ES_m.16207	226	S	g.16207 ORF g.16207 m.16207 type:complete len:353 (-) TRINITY_DN73096_c0_g2_i2:1506-2564(-)	42.785	_WTEALYCGHAPS(ph)AK_	0.94079	3	557.573
ES_m.1625	390	S	g.1625 ORF g.1625 m.1625 type:complete len:398 (+) TRINITY_DN65109_c0_g1_i1:359-1552(+)	121.35	_S(ph)LTSETII_	-2.4985	2	472.223
ES_m.16258	44	S	g.16258 ORF g.16258 m.16258 type:complete len:1306 (+) TRINITY_DN73054_c0_g1_i6:281-4198(+)	43.03	_LSLHSIPS(ph)IDR_	1.6255	3	439.89
ES_m.16258	251	S	g.16258 ORF g.16258 m.16258 type:complete len:1306 (+) TRINITY_DN73054_c0_g1_i6:281-4198(+)	66.022	_STLNQFISTS(ph)PK_	-1.9814	3	468.225
ES_m.16280	60	S	g.16280 ORF g.16280 m.16280 type:5prime_partial len:239 (+) TRINITY_DN73054_c0_g1_i10:2-718(+)	65.495	_S(ph)RSLDDVLGR_	-0.29021	3	399.859
ES_m.16280	62	S	g.16280 ORF g.16280 m.16280 type:5prime_partial len:239 (+) TRINITY_DN73054_c0_g1_i10:2-718(+)	93.442	_S(ph)LDDVLGR_	0.60914	2	477.718
ES_m.1630	9	S	g.1630 ORF g.1630 m.1630 type:complete len:370 (+) TRINITY_DN65164_c0_g1_i1:353-1462(+)	107.35	_QVS(ph)IES(ph)PTHK_	0.34903	3	429.179
ES_m.1630	12	S	g.1630 ORF g.1630 m.1630 type:complete len:370 (+) TRINITY_DN65164_c0_g1_i1:353-1462(+)	109	_QVS(ph)IES(ph)PTHK_	-0.13576	3	429.179
ES_m.1630	31	T	g.1630 ORF g.1630 m.1630 type:complete len:370 (+) TRINITY_DN65164_c0_g1_i1:353-1462(+)	57.051	_ECIFNFETPMPDT(ph)PPAGAR_	0.80533	3	743.983
ES_m.1630	53	S	g.1630 ORF g.1630 m.1630 type:complete len:370 (+) TRINITY_DN65164_c0_g1_i1:353-1462(+)	66.393	_SAS(ph)SSSS(ph)IK_	0.67673	2	507.183
ES_m.1630	54	S	g.1630 ORF g.1630 m.1630 type:complete len:370 (+) TRINITY_DN65164_c0_g1_i1:353-1462(+)	80.312	_SASS(ph)SSS(ph)IK_	0.67516	2	507.183
ES_m.1630	57	S	g.1630 ORF g.1630 m.1630 type:complete len:370 (+) TRINITY_DN65164_c0_g1_i1:353-1462(+)	80.312	_SASS(ph)SSS(ph)IK_	0.67516	2	507.183
ES_m.1630	68	S	g.1630 ORF g.1630 m.1630 type:complete len:370 (+) TRINITY_DN65164_c0_g1_i1:353-1462(+)	136.49	_SVEALHCGS(ph)PLHHSVR_	-0.54819	4	467.217
ES_m.1630	73	S	g.1630 ORF g.1630 m.1630 type:complete len:370 (+) TRINITY_DN65164_c0_g1_i1:353-1462(+)	89.462	_SVEALHCGS(ph)PLHHS(ph)VR_	-1.9201	3	649.276
ES_m.1630	260	S	g.1630 ORF g.1630 m.1630 type:complete len:370 (+) TRINITY_DN65164_c0_g1_i1:353-1462(+)	58.952	_DACGGPVDIVIDFS(ph)ATSR_	2.0283	3	653.955
ES_m.1630	367	S	g.1630 ORF g.1630 m.1630 type:complete len:370 (+) TRINITY_DN65164_c0_g1_i1:353-1462(+)	173.33	_AILEFPEVDEES(ph)EE_	-1.4572	2	858.35
ES_m.16431	244	S	g.16431 ORF g.16431 m.16431 type:complete len:246 (-) TRINITY_DN73056_c1_g3_i7:999-1736(-)	126.55	_VALPGVES(ph)P_	0.053963	2	474.726
ES_m.16462	763	S	g.16462 ORF g.16462 m.16462 type:internal len:1148 (+) TRINITY_DN73071_c0_g1_i1:2-3448(+)	47.96	_SHS(ph)PLPR_	0.18658	3	291.804
ES_m.16503	73	S	g.16503 ORF g.16503 m.16503 type:complete len:252 (+) TRINITY_DN73005_c0_g1_i4:252-1007(+)	111.65	_DCEHS(ph)SDEPSCYNCSK_	-0.28059	3	685.557
ES_m.16503	74	S	g.16503 ORF g.16503 m.16503 type:complete len:252 (+) TRINITY_DN73005_c0_g1_i4:252-1007(+)	89.557	_DCEHSS(ph)DEPSCYNCSK_	-0.081117	3	685.557
ES_m.16503	174	S	g.16503 ORF g.16503 m.16503 type:complete len:252 (+) TRINITY_DN73005_c0_g1_i4:252-1007(+)	52.898	_DCPQGESDTTCYRS(ph)PGR_	-1.5625	3	689.263
ES_m.16546	1216	S	g.16546 ORF g.16546 m.16546 type:complete len:1463 (+) TRINITY_DN73050_c4_g1_i4:616-5004(+)	62.203	_NLS(ph)VGGVPSPAER_	0.3646	2	681.824
ES_m.16572	99	S	g.16572 ORF g.16572 m.16572 type:complete len:493 (+) TRINITY_DN73080_c1_g1_i1:344-1822(+)	76.073	_DASHFDS(ph)FHR_	-0.52049	3	433.503
ES_m.16572	131	S	g.16572 ORF g.16572 m.16572 type:complete len:493 (+) TRINITY_DN73080_c1_g1_i1:344-1822(+)	59.864	_SEDDDVMVS(ph)PR_	-1.6562	2	665.255
ES_m.16615	273	S	g.16615 ORF g.16615 m.16615 type:complete len:502 (+) TRINITY_DN73022_c0_g1_i1:110-1615(+)	75.445	_VHFAEGSAPS(ph)SPLR_	0.67671	3	512.24
ES_m.16677	169	S	g.16677 ORF g.16677 m.16677 type:complete len:345 (-) TRINITY_DN39339_c0_g1_i1:131-1165(-)	83.243	_RGS(ph)VDNLSVR_	1.5827	3	394.859
ES_m.1677	44	S	g.1677 ORF g.1677 m.1677 type:complete len:147 (-) TRINITY_DN65179_c0_g1_i2:43-483(-)	42.317	_LENTQPSGS(ph)FK_	-0.68422	3	429.859
ES_m.16838	126	S	g.16838 ORF g.16838 m.16838 type:complete len:233 (+) TRINITY_DN32336_c0_g1_i1:234-932(+)	50.484	_HPPS(ph)LSLTR_	-0.050577	3	363.181
ES_m.16838	128	S	g.16838 ORF g.16838 m.16838 type:complete len:233 (+) TRINITY_DN32336_c0_g1_i1:234-932(+)	36.46	_HPPSLS(ph)LTR_	0.00088155	3	363.181
ES_m.16852	314	S	g.16852 ORF g.16852 m.16852 type:5prime_partial len:424 (+) TRINITY_DN32322_c0_g1_i1:3-1274(+)	48.284	_MNS(ph)ISEK_	-0.73186	2	444.68
ES_m.16945	90	S	g.16945 ORF g.16945 m.16945 type:internal len:205 (-) TRINITY_DN52885_c0_g1_i1:3-617(-)	45.237	_TIRS(ph)TDGTTETTFR_	0.5662	2	833.378
ES_m.16945	145	S	g.16945 ORF g.16945 m.16945 type:internal len:205 (-) TRINITY_DN52885_c0_g1_i1:3-617(-)	112.17	_S(ph)SQLDTHEDER_	0.30882	2	698.772
ES_m.16945	172	S	g.16945 ORF g.16945 m.16945 type:internal len:205 (-) TRINITY_DN52885_c0_g1_i1:3-617(-)	144.97	_ELETRS(ph)DTDIDTR_	0.16493	3	544.237
ES_m.16945	174	T	g.16945 ORF g.16945 m.16945 type:internal len:205 (-) TRINITY_DN52885_c0_g1_i1:3-617(-)	92.8	_ELETRSDT(ph)DIDTR_	0.19643	2	815.851
ES_m.16945	197	S	g.16945 ORF g.16945 m.16945 type:internal len:205 (-) TRINITY_DN52885_c0_g1_i1:3-617(-)	61.11	_DQHETS(ph)SQR_	0.91479	2	584.225
ES_m.16945	198	S	g.16945 ORF g.16945 m.16945 type:internal len:205 (-) TRINITY_DN52885_c0_g1_i1:3-617(-)	50.831	_DQHETSS(ph)QREIDIR_	0.38561	3	598.599
ES_m.16956	79	S	g.16956 ORF g.16956 m.16956 type:internal len:203 (-) TRINITY_DN52885_c0_g2_i3:3-611(-)	78.488	_RS(ph)PEPEPR_	0.59936	2	524.235
ES_m.16956	133	S	g.16956 ORF g.16956 m.16956 type:internal len:203 (-) TRINITY_DN52885_c0_g2_i3:3-611(-)	76.759	_ASVERFS(ph)VEGR_	-0.1372	3	439.538
ES_m.17041	107	S	g.17041 ORF g.17041 m.17041 type:complete len:495 (+) TRINITY_DN43984_c0_g1_i1:134-1618(+)	139.11	_S(ph)FEALDLR_	-0.43378	2	515.734
ES_m.17050	20	S	g.17050 ORF g.17050 m.17050 type:complete len:361 (-) TRINITY_DN30821_c0_g2_i1:112-1194(-)	86.918	_GTASASQELVSAGS(ph)VCESR_	-0.14142	3	659.286
ES_m.17050	85	S	g.17050 ORF g.17050 m.17050 type:complete len:361 (-) TRINITY_DN30821_c0_g2_i1:112-1194(-)	92.258	_QTPSTDNLLHQDS(ph)VQDNSAILR_	-0.25674	3	844.729
ES_m.17186	105	S	g.17186 ORF g.17186 m.17186 type:complete len:121 (+) TRINITY_DN60515_c0_g1_i1:124-486(+)	72.29	_GDS(ph)VIIVVK_	0.55575	2	505.27
ES_m.1731	503	S	g.1731 ORF g.1731 m.1731 type:5prime_partial len:754 (+) TRINITY_DN65107_c0_g1_i1:2-2263(+)	121.38	_LEKEES(ph)VDVLTIDNEEVR_	-1.0291	3	733.014
ES_m.17362	493	S	g.17362 ORF g.17362 m.17362 type:complete len:652 (-) TRINITY_DN46634_c0_g1_i3:45-2000(-)	49.425	_RES(ph)PIFGSSCNSR_	-0.15645	3	526.224
ES_m.17377	186	S	g.17377 ORF g.17377 m.17377 type:5prime_partial len:309 (+) TRINITY_DN46622_c1_g1_i1:2-928(+)	51.827	_SAS(ph)QPVSVRPPADDHVSR_	0.58812	3	662.313
ES_m.17377	286	S	g.17377 ORF g.17377 m.17377 type:5prime_partial len:309 (+) TRINITY_DN46622_c1_g1_i1:2-928(+)	59.342	_GMLEDEILEQASS(ph)PR_	0.097936	3	585.594
ES_m.17410	11	S	g.17410 ORF g.17410 m.17410 type:5prime_partial len:117 (+) TRINITY_DN52426_c0_g1_i1:3-353(+)	99.343	_AHS(ph)PSAALR_	0.72047	3	330.49
ES_m.17410	13	S	g.17410 ORF g.17410 m.17410 type:5prime_partial len:117 (+) TRINITY_DN52426_c0_g1_i1:3-353(+)	50.95	_AHS(ph)PSAALR_	0.43464	2	495.232
ES_m.17511	383	T	g.17511 ORF g.17511 m.17511 type:complete len:687 (+) TRINITY_DN52412_c0_g1_i1:130-2190(+)	89.391	_DQLEDEDET(ph)DGS(ph)EEEDQEGEEKPK_	-0.24077	4	735.764
ES_m.17511	386	S	g.17511 ORF g.17511 m.17511 type:complete len:687 (+) TRINITY_DN52412_c0_g1_i1:130-2190(+)	89.391	_DQLEDEDET(ph)DGS(ph)EEEDQEGEEKPK_	-0.24077	4	735.764
ES_m.17643	149	S	g.17643 ORF g.17643 m.17643 type:internal len:197 (-) TRINITY_DN26124_c0_g1_i1:1-591(-)	50.831	_VSIM(ox)SNS(ph)VEDEGR_	0.62346	2	759.811
ES_m.17696	68	S	g.17696 ORF g.17696 m.17696 type:internal len:313 (+) TRINITY_DN60460_c0_g1_i2:2-943(+)	106.67	_RMS(ph)PPPPLR_	-0.37051	2	565.781
ES_m.17730	46	T	g.17730 ORF g.17730 m.17730 type:5prime_partial len:704 (-) TRINITY_DN60461_c0_g1_i1:66-2177(-)	80.719	_DAHT(ph)PLSGPHAPQR_	-0.45915	3	521.907
ES_m.17730	49	S	g.17730 ORF g.17730 m.17730 type:5prime_partial len:704 (-) TRINITY_DN60461_c0_g1_i1:66-2177(-)	42.633	_DAHTPLS(ph)GPHAPQR_	-0.56598	3	521.907
ES_m.17730	280	S	g.17730 ORF g.17730 m.17730 type:5prime_partial len:704 (-) TRINITY_DN60461_c0_g1_i1:66-2177(-)	45.349	_VS(ph)PLLEDERVEAPYEHYGEGEVGGAR_	1.3192	4	735.337
ES_m.17762	9	T	g.17762 ORF g.17762 m.17762 type:complete len:181 (-) TRINITY_DN60486_c0_g1_i2:110-652(-)	35.809	_NEET(ph)VLVFS(ph)K_	4.8118	3	442.519
ES_m.17762	14	S	g.17762 ORF g.17762 m.17762 type:complete len:181 (-) TRINITY_DN60486_c0_g1_i2:110-652(-)	35.809	_NEET(ph)VLVFS(ph)K_	4.8118	3	442.519
ES_m.17800	921	S	g.17800 ORF g.17800 m.17800 type:complete len:1060 (-) TRINITY_DN60407_c0_g1_i1:774-3953(-)	93.776	_VTDSAPEVEES(ph)PPLRK_	1.2128	3	611.959
ES_m.17800	943	S	g.17800 ORF g.17800 m.17800 type:complete len:1060 (-) TRINITY_DN60407_c0_g1_i1:774-3953(-)	123.35	_LS(ph)LYDDR_	-0.7925	2	481.205
ES_m.17882	111	S	g.17882 ORF g.17882 m.17882 type:5prime_partial len:275 (-) TRINITY_DN57365_c0_g1_i2:108-932(-)	76.492	_TPTGTPHHHVSS(ph)PSQPNYGR_	0.51619	4	560.003
ES_m.17903	28	S	g.17903 ORF g.17903 m.17903 type:complete len:174 (+) TRINITY_DN57381_c0_g1_i2:264-785(+)	61.48	_RAS(ph)NTYER_	0.14719	3	359.489
ES_m.17903	164	S	g.17903 ORF g.17903 m.17903 type:complete len:174 (+) TRINITY_DN57381_c0_g1_i2:264-785(+)	58.32	_GS(ph)GSGCYMLDY_	-2.3181	2	645.214
ES_m.17920	168	S	g.17920 ORF g.17920 m.17920 type:complete len:195 (+) TRINITY_DN57398_c0_g1_i1:105-689(+)	59.68	_S(ph)VDEPLTVASDGSLK_	-0.54219	3	533.25
ES_m.17921	236	S	g.17921 ORF g.17921 m.17921 type:internal len:955 (+) TRINITY_DN57333_c0_g1_i1:2-2869(+)	72.864	_RPSDSS(ph)PEGAECPGAAR_	0.5376	3	608.584
ES_m.17921	350	S	g.17921 ORF g.17921 m.17921 type:internal len:955 (+) TRINITY_DN57333_c0_g1_i1:2-2869(+)	135.09	_WDS(ph)DPSVAALDEELFR_	-1.8841	3	643.947
ES_m.17921	702	S	g.17921 ORF g.17921 m.17921 type:internal len:955 (+) TRINITY_DN57333_c0_g1_i1:2-2869(+)	91.202	_ADHS(ph)LDDDR_	-1.0681	2	562.206
ES_m.18035	87	S	g.18035 ORF g.18035 m.18035 type:internal len:124 (-) TRINITY_DN41536_c0_g2_i1:2-373(-)	56.936	_AEQDPHRS(ph)R_	-0.25246	3	392.503
ES_m.1808	193	T	g.1808 ORF g.1808 m.1808 type:complete len:219 (+) TRINITY_DN57257_c0_g1_i2:155-811(+)	46.494	_IGSGIQYGDAT(ph)LRR_	1.6119	3	529.594
ES_m.181	198	S	g.181 ORF g.181 m.181 type:3prime_partial len:360 (+) TRINITY_DN68215_c5_g1_i4:102-1184(+)	44.968	_TSQES(ph)PATEDR_	1.2258	2	650.756
ES_m.18137	855	S	g.18137 ORF g.18137 m.18137 type:5prime_partial len:891 (-) TRINITY_DN48443_c0_g1_i1:1240-3912(-)	135.49	_EHDS(ph)GEGSHQSGNSEDR_	0.077474	3	636.564
ES_m.18137	859	S	g.18137 ORF g.18137 m.18137 type:5prime_partial len:891 (-) TRINITY_DN48443_c0_g1_i1:1240-3912(-)	97.271	_EHDSGEGS(ph)HQSGNSEDR_	-0.016052	3	636.564
ES_m.18186	26	S	g.18186 ORF g.18186 m.18186 type:internal len:137 (+) TRINITY_DN17536_c0_g1_i1:2-415(+)	97.073	_SATS(ph)LDAISHNR_	0.28207	2	676.304
ES_m.18186	90	S	g.18186 ORF g.18186 m.18186 type:internal len:137 (+) TRINITY_DN17536_c0_g1_i1:2-415(+)	115.66	_TFPNAS(ph)SESDLSR_	-0.77805	2	745.812
ES_m.18186	111	S	g.18186 ORF g.18186 m.18186 type:internal len:137 (+) TRINITY_DN17536_c0_g1_i1:2-415(+)	39.387	_KSPS(ph)LSNLTADGIR_	1.0324	3	513.591
ES_m.18245	94	S	g.18245 ORF g.18245 m.18245 type:internal len:251 (-) TRINITY_DN17184_c0_g1_i1:2-754(-)	92.265	_S(ph)PQATTELPAR_	1.0406	2	625.792
ES_m.18245	107	S	g.18245 ORF g.18245 m.18245 type:internal len:251 (-) TRINITY_DN17184_c0_g1_i1:2-754(-)	44.922	_ESS(ph)GSLDLGR_	0.12015	2	550.735
ES_m.18245	202	S	g.18245 ORF g.18245 m.18245 type:internal len:251 (-) TRINITY_DN17184_c0_g1_i1:2-754(-)	82.885	_QLGS(ph)LDRVDEEDVLGSASK_	-1.673	4	525.248
ES_m.18255	55	S	g.18255 ORF g.18255 m.18255 type:internal len:134 (-) TRINITY_DN17174_c0_g1_i1:1-402(-)	47.062	_AGS(ph)EGGILPR_	-0.44788	2	518.745
ES_m.18306	98	S	g.18306 ORF g.18306 m.18306 type:internal len:133 (+) TRINITY_DN76416_c0_g1_i1:1-402(+)	42.068	_KHS(ph)TEDPAAMPSR_	-2.2995	3	502.885
ES_m.1834	830	S	g.1834 ORF g.1834 m.1834 type:internal len:1151 (+) TRINITY_DN57270_c0_g2_i1:3-3458(+)	76.927	_LILQES(ph)PER_	0.1659	3	388.86
ES_m.1834	1061	S	g.1834 ORF g.1834 m.1834 type:internal len:1151 (+) TRINITY_DN57270_c0_g2_i1:3-3458(+)	102.67	_HDS(ph)DDDEKGVYLDPYR_	-0.37575	4	501.706
ES_m.18431	49	S	g.18431 ORF g.18431 m.18431 type:complete len:242 (+) TRINITY_DN37515_c0_g1_i1:95-820(+)	86.498	_FTLGLSGGS(ph)MTK_	0.91432	3	426.865
ES_m.18478	489	S	g.18478 ORF g.18478 m.18478 type:5prime_partial len:607 (+) TRINITY_DN37530_c0_g1_i1:1-1821(+)	50.353	_SLS(ph)LASK_	0.10513	2	393.194
ES_m.18542	59	S	g.18542 ORF g.18542 m.18542 type:5prime_partial len:581 (+) TRINITY_DN55590_c0_g1_i1:3-1745(+)	125.54	_LSSNM(ox)TSAGASPCLS(ph)PSHHR_	0.049237	3	731.645
ES_m.18542	67	S	g.18542 ORF g.18542 m.18542 type:5prime_partial len:581 (+) TRINITY_DN55590_c0_g1_i1:3-1745(+)	61.096	_PVS(ph)PAHRPPKEEYDR_	0.27791	4	465.222
ES_m.18542	382	S	g.18542 ORF g.18542 m.18542 type:5prime_partial len:581 (+) TRINITY_DN55590_c0_g1_i1:3-1745(+)	38.14	_S(ph)NSITWNPHK_	2.0738	3	421.855
ES_m.18556	142	S	g.18556 ORF g.18556 m.18556 type:3prime_partial len:334 (+) TRINITY_DN55536_c0_g1_i1:608-1612(+)	81.48	_S(ph)KSKDDLLNLDLDPPR_	-0.65665	4	477.238
ES_m.18556	144	S	g.18556 ORF g.18556 m.18556 type:3prime_partial len:334 (+) TRINITY_DN55536_c0_g1_i1:608-1612(+)	81.48	_S(ph)KSKDDLLNLDLDPPR_	-0.65665	4	477.238
ES_m.18638	18	S	g.18638 ORF g.18638 m.18638 type:5prime_partial len:171 (-) TRINITY_DN998_c0_g1_i1:43-555(-)	49.16	_S(ph)PLFSNR_	0.55593	2	450.702
ES_m.18638	130	S	g.18638 ORF g.18638 m.18638 type:5prime_partial len:171 (-) TRINITY_DN998_c0_g1_i1:43-555(-)	60.019	_TFS(ph)AAAR_	-1.0585	2	402.176
ES_m.18662	212	S	g.18662 ORF g.18662 m.18662 type:5prime_partial len:620 (-) TRINITY_DN26835_c0_g1_i1:18-1877(-)	57.293	_IEVSS(ph)PER_	1.0167	2	498.724
ES_m.18707	114	S	g.18707 ORF g.18707 m.18707 type:internal len:165 (+) TRINITY_DN26824_c0_g3_i1:1-498(+)	124.12	_SLS(ph)ALETYHR_	0.11764	3	419.527
ES_m.18782	62	T	g.18782 ORF g.18782 m.18782 type:internal len:252 (-) TRINITY_DN48313_c0_g1_i1:3-758(-)	140.78	_TT(ph)LDLDLGR_	-0.20429	2	542.258
ES_m.18782	124	T	g.18782 ORF g.18782 m.18782 type:internal len:252 (-) TRINITY_DN48313_c0_g1_i1:3-758(-)	75.229	_T(ph)SVEDFLAK_	1.2651	3	363.834
ES_m.18782	125	S	g.18782 ORF g.18782 m.18782 type:internal len:252 (-) TRINITY_DN48313_c0_g1_i1:3-758(-)	75.229	_TS(ph)VEDFLAK_	2.4598	2	545.247
ES_m.18809	167	S	g.18809 ORF g.18809 m.18809 type:complete len:178 (+) TRINITY_DN48326_c0_g1_i1:92-625(+)	113.25	_LLS(ph)FDEDEEEEEC_	-0.31017	2	862.3
ES_m.18823	169	S	g.18823 ORF g.18823 m.18823 type:3prime_partial len:288 (+) TRINITY_DN48323_c0_g1_i1:203-1069(+)	61.186	_SFS(ph)SPSPAPPPVQR_	0.17425	3	511.908
ES_m.18918	234	S	g.18918 ORF g.18918 m.18918 type:internal len:271 (+) TRINITY_DN62344_c0_g1_i2:3-818(+)	62.357	_AS(ph)EPGVGGEELR_	0.44589	2	640.78
ES_m.18948	414	T	g.18948 ORF g.18948 m.18948 type:complete len:496 (+) TRINITY_DN62393_c2_g1_i1:193-1680(+)	103.02	_TPSVADLGVSIET(ph)PSAGLR_	0.23132	3	650.658
ES_m.19001	129	S	g.19001 ORF g.19001 m.19001 type:3prime_partial len:291 (+) TRINITY_DN62387_c0_g1_i6:242-1117(+)	60.196	_S(ph)VPDVLALAAR_	-0.44579	2	596.31
ES_m.19027	206	S	g.19027 ORF g.19027 m.19027 type:5prime_partial len:210 (-) TRINITY_DN62300_c0_g1_i2:85-714(-)	122.78	_VATLYGFS(ph)PAE_	0.17953	2	617.773
ES_m.19078	19	S	g.19078 ORF g.19078 m.19078 type:complete len:848 (+) TRINITY_DN62365_c0_g1_i4:421-2964(+)	60.019	_S(ph)PAHLPR_	-1.0814	3	286.472
ES_m.19078	179	S	g.19078 ORF g.19078 m.19078 type:complete len:848 (+) TRINITY_DN62365_c0_g1_i4:421-2964(+)	77.506	_QVS(ph)IMS(ph)LNLTTK_	-1.0549	3	498.894
ES_m.19078	182	S	g.19078 ORF g.19078 m.19078 type:complete len:848 (+) TRINITY_DN62365_c0_g1_i4:421-2964(+)	77.506	_QVS(ph)IMS(ph)LNLTTK_	-1.0549	3	498.894
ES_m.19078	220	S	g.19078 ORF g.19078 m.19078 type:complete len:848 (+) TRINITY_DN62365_c0_g1_i4:421-2964(+)	27.224	_SLES(ph)CQS(ph)EVVEVK_	-2.7562	3	551.887
ES_m.19078	223	S	g.19078 ORF g.19078 m.19078 type:complete len:848 (+) TRINITY_DN62365_c0_g1_i4:421-2964(+)	27.224	_SLES(ph)CQS(ph)EVVEVK_	-2.7562	3	551.887
ES_m.19078	501	S	g.19078 ORF g.19078 m.19078 type:complete len:848 (+) TRINITY_DN62365_c0_g1_i4:421-2964(+)	42.059	_AS(ph)SHVEEDIEEMR_	0.69673	3	537.883
ES_m.19078	776	S	g.19078 ORF g.19078 m.19078 type:complete len:848 (+) TRINITY_DN62365_c0_g1_i4:421-2964(+)	92.247	_AHQQS(ph)PSAR_	0.34901	3	354.489
ES_m.19078	778	S	g.19078 ORF g.19078 m.19078 type:complete len:848 (+) TRINITY_DN62365_c0_g1_i4:421-2964(+)	51.286	_AHQQSPS(ph)AR_	-1.8224	2	531.23
ES_m.19151	117	S	g.19151 ORF g.19151 m.19151 type:complete len:125 (+) TRINITY_DN62365_c0_g1_i16:3347-3721(+)	49.483	_SGYS(ph)SPGSDLR_	2.9721	2	603.245
ES_m.19175	179	S	g.19175 ORF g.19175 m.19175 type:complete len:351 (+) TRINITY_DN62382_c1_g1_i1:165-1217(+)	52.372	_HHAQASQAPS(ph)PPPTYR_	-1.76	3	608.944
ES_m.19197	18	S	g.19197 ORF g.19197 m.19197 type:complete len:764 (-) TRINITY_DN62347_c0_g1_i2:679-2970(-)	102.63	_AESQMTLAS(ph)AR_	-0.6574	2	622.771
ES_m.19197	21	S	g.19197 ORF g.19197 m.19197 type:complete len:764 (-) TRINITY_DN62347_c0_g1_i2:679-2970(-)	45.384	_S(ph)VSDEKQPGWLGR_	1.5665	3	513.571
ES_m.19209	177	S	g.19209 ORF g.19209 m.19209 type:complete len:379 (+) TRINITY_DN62336_c0_g1_i1:494-1630(+)	114.68	_S(ph)AASLHSAEDNTSETVLSEGQR_	0.52397	3	790.347
ES_m.19209	244	S	g.19209 ORF g.19209 m.19209 type:complete len:379 (+) TRINITY_DN62336_c0_g1_i1:494-1630(+)	57.738	_ADLEDPDDRS(ph)FGPSDSVTISR_	1.3672	3	787.008
ES_m.19218	443	S	g.19218 ORF g.19218 m.19218 type:complete len:1409 (+) TRINITY_DN62341_c0_g1_i1:65-4291(+)	35.657	_HDTPHQGS(ph)SGR_	-0.39197	3	420.17
ES_m.19218	950	S	g.19218 ORF g.19218 m.19218 type:complete len:1409 (+) TRINITY_DN62341_c0_g1_i1:65-4291(+)	52.862	_S(ph)YSVDQLTSPQPK_	-1.6475	3	510.568
ES_m.19218	1012	S	g.19218 ORF g.19218 m.19218 type:complete len:1409 (+) TRINITY_DN62341_c0_g1_i1:65-4291(+)	58.338	_QLS(ph)SSLTNLPR_	-1.1832	3	432.55
ES_m.19218	1078	S	g.19218 ORF g.19218 m.19218 type:complete len:1409 (+) TRINITY_DN62341_c0_g1_i1:65-4291(+)	49.343	_TS(ph)PEDM(ox)SDTLSVR_	-2.2829	2	767.311
ES_m.19426	94	Y	g.19426 ORF g.19426 m.19426 type:internal len:198 (-) TRINITY_DN61100_c0_g1_i1:3-596(-)	82.671	_IY(ph)STTLR_	0.71652	2	467.226
ES_m.19466	139	T	g.19466 ORF g.19466 m.19466 type:complete len:890 (-) TRINITY_DN61150_c0_g1_i1:473-3142(-)	50.874	_SLT(ph)FSGGHADLR_	-0.099386	3	447.538
ES_m.19470	183	T	g.19470 ORF g.19470 m.19470 type:complete len:366 (-) TRINITY_DN61163_c0_g2_i2:3834-4931(-)	182.19	_VADPEHDHTGFLT(ph)EY(ph)VATR_	-0.63095	4	580.244
ES_m.19470	185	Y	g.19470 ORF g.19470 m.19470 type:complete len:366 (-) TRINITY_DN61163_c0_g2_i2:3834-4931(-)	188.96	_VADPEHDHTGFLT(ph)EY(ph)VATR_	-0.03971	3	773.322
ES_m.19471	203	S	g.19471 ORF g.19471 m.19471 type:internal len:274 (-) TRINITY_DN61130_c0_g1_i1:3-824(-)	103.13	_VSSALS(ph)SAEEDER_	-3.0618	2	730.301
ES_m.19500	379	S	g.19500 ORF g.19500 m.19500 type:3prime_partial len:537 (+) TRINITY_DN61145_c0_g1_i1:111-1724(+)	64.249	_EDGKEES(ph)DEEMEEK_	1.3035	3	588.545
ES_m.19505	18	S	g.19505 ORF g.19505 m.19505 type:complete len:195 (-) TRINITY_DN61131_c0_g1_i1:31-615(-)	37.042	_HQSHPITM(ox)S(ph)VEK_	0.32381	3	497.222
ES_m.19550	125	S	g.19550 ORF g.19550 m.19550 type:internal len:216 (-) TRINITY_DN2272_c0_g1_i1:2-649(-)	62.68	_RDS(ph)QVDDPQR_	-0.54823	2	648.272
ES_m.19663	15	S	g.19663 ORF g.19663 m.19663 type:complete len:579 (-) TRINITY_DN60866_c0_g2_i5:684-2420(-)	71.935	_S(ph)RS(ph)PLDDDSR_	0.044194	2	654.237
ES_m.19663	17	S	g.19663 ORF g.19663 m.19663 type:complete len:579 (-) TRINITY_DN60866_c0_g2_i5:684-2420(-)	94.017	_S(ph)PLDDDS(ph)RDR_	-0.30163	2	668.234
ES_m.19663	23	S	g.19663 ORF g.19663 m.19663 type:complete len:579 (-) TRINITY_DN60866_c0_g2_i5:684-2420(-)	94.017	_S(ph)PLDDDS(ph)RDR_	-0.30163	2	668.234
ES_m.19690	631	T	g.19690 ORF g.19690 m.19690 type:complete len:949 (-) TRINITY_DN60871_c0_g3_i1:967-3813(-)	56.514	_AIT(ph)LPEMTSVSR_	0.46534	3	462.223
ES_m.19773	86	S	g.19773 ORF g.19773 m.19773 type:5prime_partial len:105 (-) TRINITY_DN8812_c0_g3_i1:543-857(-)	50.305	_KMGES(ph)DDCLAR_	0.028968	2	681.265
ES_m.19851	201	S	g.19851 ORF g.19851 m.19851 type:complete len:303 (+) TRINITY_DN4948_c0_g1_i1:422-1330(+)	139.81	_CS(ph)PDQAESALQGSGTVTR_	-0.7881	3	648.61
ES_m.19933	109	S	g.19933 ORF g.19933 m.19933 type:5prime_partial len:121 (+) TRINITY_DN24371_c0_g1_i1:1-363(+)	87.831	_QS(ph)PSFVDLR_	0.19785	2	564.758
ES_m.20209	109	S	g.20209 ORF g.20209 m.20209 type:complete len:271 (+) TRINITY_DN52929_c0_g1_i2:402-1214(+)	83.758	_S(ph)PM(ox)GVQSSSGGDGSSLR_	0.6549	3	568.901
ES_m.20299	28	S	g.20299 ORF g.20299 m.20299 type:3prime_partial len:195 (-) TRINITY_DN52985_c0_g1_i4:2-586(-)	46.457	_S(ph)YDGDSR_	1.4644	2	440.148
ES_m.20299	38	S	g.20299 ORF g.20299 m.20299 type:3prime_partial len:195 (-) TRINITY_DN52985_c0_g1_i4:2-586(-)	44.543	_GSGS(ph)SDRFR_	0.14745	2	524.714
ES_m.20356	273	S	g.20356 ORF g.20356 m.20356 type:3prime_partial len:397 (-) TRINITY_DN25889_c0_g1_i1:1-1191(-)	69.864	_EHLS(ph)EEDLQK_	1.2931	3	436.522
ES_m.20356	295	S	g.20356 ORF g.20356 m.20356 type:3prime_partial len:397 (-) TRINITY_DN25889_c0_g1_i1:1-1191(-)	105.14	_GGGTHS(ph)FDESVR_	-0.089766	2	664.767
ES_m.20506	92	S	g.20506 ORF g.20506 m.20506 type:complete len:598 (+) TRINITY_DN65211_c0_g1_i1:351-2144(+)	133.04	_HSLPTSSS(ph)IDK_	-0.066294	2	626.284
ES_m.20506	123	S	g.20506 ORF g.20506 m.20506 type:complete len:598 (+) TRINITY_DN65211_c0_g1_i1:351-2144(+)	107.12	_SVPIVS(ph)PTSR_	-0.38608	3	374.857
ES_m.20520	452	S	g.20520 ORF g.20520 m.20520 type:complete len:470 (-) TRINITY_DN65285_c0_g1_i1:286-1695(-)	67.507	_TLAS(ph)FRR_	-0.025388	3	310.823
ES_m.20536	26	S	g.20536 ORF g.20536 m.20536 type:complete len:523 (-) TRINITY_DN65270_c0_g1_i1:334-1902(-)	126.26	_TS(ph)VTEGLATPLR_	0.023177	2	662.829
ES_m.20536	33	T	g.20536 ORF g.20536 m.20536 type:complete len:523 (-) TRINITY_DN65270_c0_g1_i1:334-1902(-)	126.26	_TS(ph)VTEGLAT(ph)PLR_	-0.97906	3	468.877
ES_m.20536	286	S	g.20536 ORF g.20536 m.20536 type:complete len:523 (-) TRINITY_DN65270_c0_g1_i1:334-1902(-)	122.01	_S(ph)QDDLDTIDMK_	-0.38276	3	454.183
ES_m.20536	304	S	g.20536 ORF g.20536 m.20536 type:complete len:523 (-) TRINITY_DN65270_c0_g1_i1:334-1902(-)	58.32	_SSASGSPS(ph)SPAR_	0.73449	2	585.743
ES_m.20536	317	S	g.20536 ORF g.20536 m.20536 type:complete len:523 (-) TRINITY_DN65270_c0_g1_i1:334-1902(-)	78.326	_SQS(ph)LAGHYNSR_	-0.57523	2	650.278
ES_m.20536	324	S	g.20536 ORF g.20536 m.20536 type:complete len:523 (-) TRINITY_DN65270_c0_g1_i1:334-1902(-)	37.177	_SQSLAGHYNS(ph)R_	0.19554	3	433.854
ES_m.20536	343	S	g.20536 ORF g.20536 m.20536 type:complete len:523 (-) TRINITY_DN65270_c0_g1_i1:334-1902(-)	167.67	_LALRPALS(ph)LESAAPTIQPLPR_	0.20814	3	765.426
ES_m.20571	17	S	g.20571 ORF g.20571 m.20571 type:complete len:160 (-) TRINITY_DN65237_c0_g1_i1:3873-4352(-)	96.059	_RVMS(ph)MTQIDR_	-0.46984	3	439.533
ES_m.20571	60	S	g.20571 ORF g.20571 m.20571 type:complete len:160 (-) TRINITY_DN65237_c0_g1_i1:3873-4352(-)	97.565	_GES(ph)FDDFK_	-0.27053	3	342.127
ES_m.20612	13	S	g.20612 ORF g.20612 m.20612 type:complete len:313 (+) TRINITY_DN65292_c0_g1_i2:51-989(+)	171.56	_ERDDS(ph)FK_	0.67736	2	488.692
ES_m.20624	62	S	g.20624 ORF g.20624 m.20624 type:internal len:422 (-) TRINITY_DN65249_c0_g1_i2:3-1268(-)	103.78	_GKS(ph)LEDDDLESLTSLDTDMAPMSEASR_	-1.9465	3	998.426
ES_m.20624	381	S	g.20624 ORF g.20624 m.20624 type:internal len:422 (-) TRINITY_DN65249_c0_g1_i2:3-1268(-)	78.098	_VTLISQPGS(ph)VEGLAGEGGGR_	0.55629	3	655.321
ES_m.20631	386	S	g.20631 ORF g.20631 m.20631 type:internal len:657 (+) TRINITY_DN65241_c1_g1_i1:2-1975(+)	80.738	_GGLAEGS(ph)NPDLLR_	-0.76121	3	460.217
ES_m.20669	557	S	g.20669 ORF g.20669 m.20669 type:5prime_partial len:726 (-) TRINITY_DN42680_c0_g1_i2:1711-3888(-)	160.22	_GENS(ph)QDSFGSSGYQGNEGSNWR_	-0.11163	3	814.979
ES_m.20669	560	S	g.20669 ORF g.20669 m.20669 type:5prime_partial len:726 (-) TRINITY_DN42680_c0_g1_i2:1711-3888(-)	159.86	_GENSQDS(ph)FGSSGYQGNEGSNWR_	-0.72126	3	814.979
ES_m.20669	563	S	g.20669 ORF g.20669 m.20669 type:5prime_partial len:726 (-) TRINITY_DN42680_c0_g1_i2:1711-3888(-)	153.31	_GENSQDSFGS(ph)SGYQGNEGSNWR_	0.83144	3	814.979
ES_m.20669	564	S	g.20669 ORF g.20669 m.20669 type:5prime_partial len:726 (-) TRINITY_DN42680_c0_g1_i2:1711-3888(-)	122.19	_GENSQDSFGSS(ph)GYQGNEGSNWR_	-1.0086	2	1221.96
ES_m.20669	578	S	g.20669 ORF g.20669 m.20669 type:5prime_partial len:726 (-) TRINITY_DN42680_c0_g1_i2:1711-3888(-)	57.347	_RNS(ph)DSYR_	0.0058586	2	489.195
ES_m.20669	641	S	g.20669 ORF g.20669 m.20669 type:5prime_partial len:726 (-) TRINITY_DN42680_c0_g1_i2:1711-3888(-)	86.32	_GSS(ph)ENELPPPPTTNHASPSIR_	3.4972	3	756.681
ES_m.20712	71	S	g.20712 ORF g.20712 m.20712 type:5prime_partial len:306 (+) TRINITY_DN53673_c0_g1_i1:2-919(+)	110.83	_MLGLDS(ph)QEGSGLGSVASQIAK_	-2.8895	3	710.005
ES_m.20712	103	S	g.20712 ORF g.20712 m.20712 type:5prime_partial len:306 (+) TRINITY_DN53673_c0_g1_i1:2-919(+)	118.68	_NSLSASHAGGS(ph)IGSQGSADVLNR_	0.50205	3	755.68
ES_m.20712	146	S	g.20712 ORF g.20712 m.20712 type:5prime_partial len:306 (+) TRINITY_DN53673_c0_g1_i1:2-919(+)	52.5	_RLDS(ph)LDHGGK_	-0.26263	4	295.139
ES_m.20712	160	S	g.20712 ORF g.20712 m.20712 type:5prime_partial len:306 (+) TRINITY_DN53673_c0_g1_i1:2-919(+)	86.517	_TTVSATTS(ph)TSTPVQNNK_	-0.30494	3	606.282
ES_m.20712	185	S	g.20712 ORF g.20712 m.20712 type:5prime_partial len:306 (+) TRINITY_DN53673_c0_g1_i1:2-919(+)	128.89	_QAEEDDDDDEVDLFGS(ph)DDDEEEDEAAAK_	-0.045377	4	799.787
ES_m.20727	60	S	g.20727 ORF g.20727 m.20727 type:5prime_partial len:122 (-) TRINITY_DN53647_c0_g1_i1:1637-2002(-)	78.814	_VVSELQS(ph)AGAK_	-0.80159	3	390.192
ES_m.20727	74	T	g.20727 ORF g.20727 m.20727 type:5prime_partial len:122 (-) TRINITY_DN53647_c0_g1_i1:1637-2002(-)	54.768	_LT(ph)REGLDDAGLGR_	0.96756	2	726.846
ES_m.20727	99	S	g.20727 ORF g.20727 m.20727 type:5prime_partial len:122 (-) TRINITY_DN53647_c0_g1_i1:1637-2002(-)	72.167	_GGFGAQM(ox)QS(ph)DVDKAGVGGK_	0.54148	4	476.961
ES_m.20755	380	S	g.20755 ORF g.20755 m.20755 type:complete len:388 (-) TRINITY_DN53628_c0_g1_i11:415-1578(-)	63.694	_S(ph)LQSVNYI_	-0.11299	2	502.228
ES_m.20759	313	S	g.20759 ORF g.20759 m.20759 type:complete len:611 (-) TRINITY_DN53682_c0_g1_i1:1809-3641(-)	80.102	_LISHAGS(ph)LTNLAK_	0.75738	3	468.913
ES_m.2080	117	S	g.2080 ORF g.2080 m.2080 type:5prime_partial len:656 (-) TRINITY_DN57263_c1_g1_i1:795-2762(-)	50.473	_PSMAS(ph)LR_	-0.28402	2	421.186
ES_m.2080	127	S	g.2080 ORF g.2080 m.2080 type:5prime_partial len:656 (-) TRINITY_DN57263_c1_g1_i1:795-2762(-)	101.53	_VNS(ph)ELYPER_	0.38437	2	593.761
ES_m.2080	130	Y	g.2080 ORF g.2080 m.2080 type:5prime_partial len:656 (-) TRINITY_DN57263_c1_g1_i1:795-2762(-)	47.302	_VNSELY(ph)PER_	-1.2674	2	593.761
ES_m.20830	197	S	g.20830 ORF g.20830 m.20830 type:internal len:436 (-) TRINITY_DN53621_c1_g1_i1:3-1310(-)	97.776	_TTAVSGASPVTS(ph)LHSDVR_	0.18254	3	622.298
ES_m.20846	142	S	g.20846 ORF g.20846 m.20846 type:complete len:746 (+) TRINITY_DN53601_c0_g1_i1:142-2379(+)	101.42	_WVEPEDGS(ph)VRPR_	-0.043425	3	502.896
ES_m.20846	182	T	g.20846 ORF g.20846 m.20846 type:complete len:746 (+) TRINITY_DN53601_c0_g1_i1:142-2379(+)	92.247	_QPT(ph)FCSHCR_	-0.32454	3	424.827
ES_m.20846	215	S	g.20846 ORF g.20846 m.20846 type:complete len:746 (+) TRINITY_DN53601_c0_g1_i1:142-2379(+)	57.401	_CHQS(ph)VVTR_	0.31377	2	533.729
ES_m.20846	251	S	g.20846 ORF g.20846 m.20846 type:complete len:746 (+) TRINITY_DN53601_c0_g1_i1:142-2379(+)	30.564	_FS(ph)VHS(ph)YK_	0.75205	3	343.128
ES_m.20846	254	S	g.20846 ORF g.20846 m.20846 type:complete len:746 (+) TRINITY_DN53601_c0_g1_i1:142-2379(+)	30.564	_FS(ph)VHS(ph)YK_	0.75205	3	343.128
ES_m.20846	566	T	g.20846 ORF g.20846 m.20846 type:complete len:746 (+) TRINITY_DN53601_c0_g1_i1:142-2379(+)	80.02	_DNATTST(ph)FCGTPDYIAPEILK_	-1.1611	3	798.691
ES_m.20846	710	T	g.20846 ORF g.20846 m.20846 type:complete len:746 (+) TRINITY_DN53601_c0_g1_i1:142-2379(+)	138.96	_EEPILT(ph)PINQEVVR_	0.017269	2	858.932
ES_m.20846	729	S	g.20846 ORF g.20846 m.20846 type:complete len:746 (+) TRINITY_DN53601_c0_g1_i1:142-2379(+)	123.55	_GFS(ph)CVNPAFKPAAAAPCQA_	-1.7549	3	681.965
ES_m.20898	154	S	g.20898 ORF g.20898 m.20898 type:complete len:284 (+) TRINITY_DN49978_c0_g1_i1:124-975(+)	155.25	_VGS(ph)IEDYDPVNEQYGSISQQNANPAGGGYR_	0.85892	3	1089.14
ES_m.20913	34	S	g.20913 ORF g.20913 m.20913 type:internal len:153 (+) TRINITY_DN49993_c0_g1_i1:1-462(+)	136.49	_HNIS(ph)DDES(ph)VEEEK_	0.87294	3	564.201
ES_m.20913	38	S	g.20913 ORF g.20913 m.20913 type:internal len:153 (+) TRINITY_DN49993_c0_g1_i1:1-462(+)	70.986	_HNIS(ph)DDES(ph)VEEEK_	0.87294	3	564.201
ES_m.20913	59	S	g.20913 ORF g.20913 m.20913 type:internal len:153 (+) TRINITY_DN49993_c0_g1_i1:1-462(+)	101.38	_GKHDS(ph)DDEEDAPTR_	0.98664	3	551.213
ES_m.20913	83	S	g.20913 ORF g.20913 m.20913 type:internal len:153 (+) TRINITY_DN49993_c0_g1_i1:1-462(+)	46.569	_HDLS(ph)DDEDGKLEESM(ox)NK_	-0.15736	4	515.206
ES_m.20913	109	S	g.20913 ORF g.20913 m.20913 type:internal len:153 (+) TRINITY_DN49993_c0_g1_i1:1-462(+)	68.189	_NDAMDS(ph)DDDAMPGK_	0.99987	3	521.178
ES_m.20928	295	S	g.20928 ORF g.20928 m.20928 type:3prime_partial len:358 (+) TRINITY_DN49970_c0_g1_i2:460-1536(+)	76.294	_SPENAEGESGIPHS(ph)PSSMSSDR_	-0.21552	3	779.981
ES_m.20962	165	S	g.20962 ORF g.20962 m.20962 type:internal len:200 (+) TRINITY_DN45211_c0_g1_i1:3-605(+)	73.168	_QES(ph)IISTAATM(ox)R_	-0.046485	3	468.546
ES_m.20989	199	S	g.20989 ORF g.20989 m.20989 type:5prime_partial len:268 (+) TRINITY_DN45214_c0_g1_i3:3-806(+)	66.606	_TQHQGMGRPGS(ph)LEYR_	0.26541	3	599.601
ES_m.20989	208	S	g.20989 ORF g.20989 m.20989 type:5prime_partial len:268 (+) TRINITY_DN45214_c0_g1_i3:3-806(+)	78.324	_HS(ph)SPPASYNPR_	0.22726	3	431.519
ES_m.20989	209	S	g.20989 ORF g.20989 m.20989 type:5prime_partial len:268 (+) TRINITY_DN45214_c0_g1_i3:3-806(+)	102.73	_HSS(ph)PPASYNPR_	-1.0024	2	646.775
ES_m.20989	222	T	g.20989 ORF g.20989 m.20989 type:5prime_partial len:268 (+) TRINITY_DN45214_c0_g1_i3:3-806(+)	90.412	_HST(ph)PPASYTPR_	0.099536	2	647.285
ES_m.20993	5	Y	g.20993 ORF g.20993 m.20993 type:complete len:202 (+) TRINITY_DN45237_c0_g1_i1:281-886(+)	47.849	_EY(ph)DHLFK_	0.68567	3	344.479
ES_m.21160	108	S	g.21160 ORF g.21160 m.21160 type:complete len:333 (+) TRINITY_DN73262_c0_g2_i5:934-1932(+)	86.944	_EGESRLS(ph)LVQR_	-0.12609	3	451.889
ES_m.21160	239	Y	g.21160 ORF g.21160 m.21160 type:complete len:333 (+) TRINITY_DN73262_c0_g2_i5:934-1932(+)	102.4	_EVVNSAY(ph)EIIK_	1.129	3	448.886
ES_m.21160	271	Y	g.21160 ORF g.21160 m.21160 type:complete len:333 (+) TRINITY_DN73262_c0_g2_i5:934-1932(+)	67.334	_SCY(ph)AVSVAVK_	-1.3774	3	388.51
ES_m.21181	179	S	g.21181 ORF g.21181 m.21181 type:complete len:469 (+) TRINITY_DN73205_c0_g1_i1:899-2305(+)	81.625	_DSLRPNS(ph)PR_	-0.86188	2	561.259
ES_m.21181	229	S	g.21181 ORF g.21181 m.21181 type:complete len:469 (+) TRINITY_DN73205_c0_g1_i1:899-2305(+)	37.541	_NLTVS(ph)NDIEK_	-0.84057	2	606.779
ES_m.21181	319	Y	g.21181 ORF g.21181 m.21181 type:complete len:469 (+) TRINITY_DN73205_c0_g1_i1:899-2305(+)	45.081	_Y(ph)FIGAVEK_	-2.0236	3	336.16
ES_m.21181	396	T	g.21181 ORF g.21181 m.21181 type:complete len:469 (+) TRINITY_DN73205_c0_g1_i1:899-2305(+)	31.585	_WLQEAEEEET(ph)TEEEEDDGDVEVNVEFDAR_	-0.94223	4	881.103
ES_m.21181	397	T	g.21181 ORF g.21181 m.21181 type:complete len:469 (+) TRINITY_DN73205_c0_g1_i1:899-2305(+)	31.585	_WLQEAEEEET(ph)TEEEEDDGDVEVNVEFDAR_	-0.94223	4	881.103
ES_m.21216	50	S	g.21216 ORF g.21216 m.21216 type:5prime_partial len:536 (-) TRINITY_DN73270_c0_g1_i1:1393-3000(-)	61.409	_NES(ph)PVPTVRPR_	-0.71284	3	444.554
ES_m.21216	81	S	g.21216 ORF g.21216 m.21216 type:5prime_partial len:536 (-) TRINITY_DN73270_c0_g1_i1:1393-3000(-)	55.064	_FSS(ph)MNEK_	-1.3047	2	461.672
ES_m.21255	635	S	g.21255 ORF g.21255 m.21255 type:3prime_partial len:994 (+) TRINITY_DN73299_c0_g1_i2:119-3103(+)	95.57	_RPS(ph)IDTIDNSR_	-0.10285	3	451.877
ES_m.21286	85	S	g.21286 ORF g.21286 m.21286 type:5prime_partial len:470 (-) TRINITY_DN73200_c3_g2_i1:272-1681(-)	67.911	_AEWTDPLFPSLS(ph)YPTWTTLSTGR_	0.03273	3	902.754
ES_m.21315	1284	S	g.21315 ORF g.21315 m.21315 type:complete len:1781 (+) TRINITY_DN73215_c0_g2_i7:507-5849(+)	77.644	_S(ph)ISMSTGNLAK_	0.56848	3	396.849
ES_m.21315	1286	S	g.21315 ORF g.21315 m.21315 type:complete len:1781 (+) TRINITY_DN73215_c0_g2_i7:507-5849(+)	42.958	_SIS(ph)MSTGNLAK_	0.52262	2	594.77
ES_m.21345	733	S	g.21345 ORF g.21345 m.21345 type:complete len:789 (+) TRINITY_DN73241_c0_g1_i1:87-2453(+)	132.62	_S(ph)VEEMMR_	-0.98362	2	481.18
ES_m.21412	120	Y	g.21412 ORF g.21412 m.21412 type:5prime_partial len:154 (+) TRINITY_DN73217_c0_g1_i4:1-462(+)	46.643	_HDHHPEWNNVY(ph)NR_	1.6075	4	450.187
ES_m.21412	151	S	g.21412 ORF g.21412 m.21412 type:5prime_partial len:154 (+) TRINITY_DN73217_c0_g1_i4:1-462(+)	100.02	_DVTLATFCDQALS(ph)TK_	0.71478	3	583.93
ES_m.21506	427	S	g.21506 ORF g.21506 m.21506 type:5prime_partial len:573 (-) TRINITY_DN73216_c2_g2_i3:2079-3797(-)	84.821	_GLPGS(ph)SVVFR_	2.0723	2	549.771
ES_m.21506	428	S	g.21506 ORF g.21506 m.21506 type:5prime_partial len:573 (-) TRINITY_DN73216_c2_g2_i3:2079-3797(-)	72.887	_GLPGS(ph)SVVFR_	2.0723	2	549.771
ES_m.21507	205	S	g.21507 ORF g.21507 m.21507 type:5prime_partial len:321 (+) TRINITY_DN73216_c2_g2_i3:1-963(+)	82.529	_VLS(ph)PVPEEVPVLK_	0.00099742	3	495.937
ES_m.21633	63	S	g.21631 ORF g.21631 m.21631 type:complete len:294 (-) TRINITY_DN73272_c3_g1_i1:2300-3181(-)	36.292	_NIHS(ph)SVSEQLK_	0.76298	3	441.21
ES_m.21633	139	S	g.21633 ORF g.21633 m.21633 type:5prime_partial len:159 (-) TRINITY_DN73272_c3_g1_i3:2451-2927(-)	119.03	_AVVHSAS(ph)LQR_	-1.7428	3	383.192
ES_m.21679	16	T	g.21679 ORF g.21679 m.21679 type:5prime_partial len:132 (+) TRINITY_DN80445_c0_g1_i1:2-397(+)	137.69	_TIT(ph)LEVEPSDTIENVK_	0.62067	3	623.303
ES_m.21679	22	S	g.21679 ORF g.21679 m.21679 type:5prime_partial len:132 (+) TRINITY_DN80445_c0_g1_i1:2-397(+)	111.77	_TITLEVEPS(ph)DTIENVK_	-2.3294	3	623.303
ES_m.21679	59	S	g.21679 ORF g.21679 m.21679 type:5prime_partial len:132 (+) TRINITY_DN80445_c0_g1_i1:2-397(+)	105.65	_TLS(ph)DYNIQK_	-0.9889	2	581.263
ES_m.21788	42	S	g.21788 ORF g.21788 m.21788 type:5prime_partial len:217 (+) TRINITY_DN3732_c0_g2_i1:3-653(+)	155.87	_SSS(ph)PDLASKPVEAPTTAPVIR_	0.86716	2	1102.05
ES_m.21788	105	S	g.21788 ORF g.21788 m.21788 type:5prime_partial len:217 (+) TRINITY_DN3732_c0_g2_i1:3-653(+)	110.6	_AVAFEVRPPDANNES(ph)LIR_	0.077205	3	693.34
ES_m.21788	125	S	g.21788 ORF g.21788 m.21788 type:5prime_partial len:217 (+) TRINITY_DN3732_c0_g2_i1:3-653(+)	111.44	_LEDQQQNS(ph)IITQEQLEEK_	-0.18026	3	751.681
ES_m.2179	38	S	g.2179 ORF g.2179 m.2179 type:5prime_partial len:259 (-) TRINITY_DN19166_c0_g1_i1:361-1137(-)	53.491	_SVAS(ph)LTGTLHTK_	0.080727	3	432.218
ES_m.21862	157	S	g.21862 ORF g.21862 m.21862 type:5prime_partial len:252 (+) TRINITY_DN55902_c0_g1_i1:1-756(+)	88.596	_DFGS(ph)LENLK_	-0.49475	3	368.165
ES_m.21873	240	T	g.21873 ORF g.21873 m.21873 type:5prime_partial len:247 (+) TRINITY_DN55963_c0_g1_i1:3-743(+)	72.789	_T(ph)SPAVPL_	-0.13915	2	382.683
ES_m.21873	241	S	g.21873 ORF g.21873 m.21873 type:5prime_partial len:247 (+) TRINITY_DN55963_c0_g1_i1:3-743(+)	72.789	_T(ph)SPAVPL_	-0.13915	2	382.683
ES_m.21902	23	S	g.21902 ORF g.21902 m.21902 type:complete len:296 (+) TRINITY_DN55917_c0_g1_i1:243-1130(+)	91.62	_TGEFTPYS(ph)PSR_	1.1637	2	661.277
ES_m.21902	53	S	g.21902 ORF g.21902 m.21902 type:complete len:296 (+) TRINITY_DN55917_c0_g1_i1:243-1130(+)	107.78	_ALLQQGS(ph)EEDHDPVILK_	-0.8574	4	493.741
ES_m.2191	153	S	g.2191 ORF g.2191 m.2191 type:internal len:397 (+) TRINITY_DN19137_c0_g1_i1:2-1195(+)	69.765	_KYS(ph)AKEEELNLESER_	-0.27154	4	476.971
ES_m.2191	299	S	g.2191 ORF g.2191 m.2191 type:internal len:397 (+) TRINITY_DN19137_c0_g1_i1:2-1195(+)	56.819	_RGS(ph)LIPPEDGAGGR_	0.049527	2	731.346
ES_m.2191	347	S	g.2191 ORF g.2191 m.2191 type:internal len:397 (+) TRINITY_DN19137_c0_g1_i1:2-1195(+)	89.624	_RPS(ph)MQADDEK_	0.31374	3	419.504
ES_m.22005	36	S	g.22005 ORF g.22005 m.22005 type:5prime_partial len:205 (-) TRINITY_DN46246_c0_g1_i1:43-657(-)	43.904	_S(ph)FPTAGEASGHAR_	-0.78142	3	456.53
ES_m.22021	149	S	g.22021 ORF g.22021 m.22021 type:5prime_partial len:200 (-) TRINITY_DN46253_c0_g1_i3:263-862(-)	30.042	_INMQGVNS(ph)QTGVVDRR_	0.76284	3	618.628
ES_m.22160	169	S	g.22160 ORF g.22160 m.22160 type:complete len:384 (+) TRINITY_DN36674_c0_g1_i1:79-1230(+)	55.649	_LSDS(ph)FDAR_	-0.44155	2	495.7
ES_m.22175	6	Y	g.22175 ORF g.22175 m.22175 type:3prime_partial len:128 (-) TRINITY_DN36646_c0_g1_i1:3-386(-)	72.898	_MDGDFY(ph)APSPDEAPR_	-3.2212	2	874.337
ES_m.22175	9	S	g.22175 ORF g.22175 m.22175 type:3prime_partial len:128 (-) TRINITY_DN36646_c0_g1_i1:3-386(-)	184.83	_MDGDFYAPS(ph)PDEAPR_	-0.19047	2	874.337
ES_m.22275	73	S	g.22275 ORF g.22275 m.22275 type:internal len:117 (+) TRINITY_DN36038_c0_g2_i1:1-354(+)	84.508	_TAPHTS(ph)LDHPGDR_	1.3638	3	495.216
ES_m.22290	1065	S	g.22290 ORF g.22290 m.22290 type:complete len:1201 (-) TRINITY_DN36086_c0_g1_i1:407-4009(-)	127.2	_SDNEDES(ph)EHEEQGTVDNFTGVGIR_	-0.072734	3	915.37
ES_m.22412	74	Y	g.22412 ORF g.22412 m.22412 type:complete len:288 (-) TRINITY_DN82582_c0_g1_i1:1636-2499(-)	152.13	_LDGQSHY(ph)ALVTEHNDLGGGR_	0.77625	4	555.502
ES_m.22430	104	Y	g.22430 ORF g.22430 m.22430 type:5prime_partial len:241 (+) TRINITY_DN82557_c0_g1_i1:1-723(+)	42.914	_VAQQYY(ph)R_	0.42869	2	504.221
ES_m.22550	325	T	g.22550 ORF g.22550 m.22550 type:5prime_partial len:451 (+) TRINITY_DN74100_c1_g1_i2:3-1355(+)	85.813	_YEDT(ph)SLHIHR_	0.19708	3	450.866
ES_m.22550	334	S	g.22550 ORF g.22550 m.22550 type:5prime_partial len:451 (+) TRINITY_DN74100_c1_g1_i2:3-1355(+)	96.489	_ETS(ph)TYSLPQTPR_	0.54338	2	730.327
ES_m.22550	337	S	g.22550 ORF g.22550 m.22550 type:5prime_partial len:451 (+) TRINITY_DN74100_c1_g1_i2:3-1355(+)	58.814	_ETSTYS(ph)LPQTPR_	2.41	2	730.327
ES_m.22550	379	S	g.22550 ORF g.22550 m.22550 type:5prime_partial len:451 (+) TRINITY_DN74100_c1_g1_i2:3-1355(+)	66.264	_AVMESSVTENNNHS(ph)TR_	-0.45298	3	619.26
ES_m.22584	6	S	g.22584 ORF g.22584 m.22584 type:5prime_partial len:526 (+) TRINITY_DN74180_c2_g1_i1:1-1578(+)	113.49	_DDKES(ph)EEEELEEMR_	-0.68843	3	616.568
ES_m.22584	63	S	g.22584 ORF g.22584 m.22584 type:5prime_partial len:526 (+) TRINITY_DN74180_c2_g1_i1:1-1578(+)	80.905	_S(ph)CSFDHIVEDKK_	-0.76557	4	386.917
ES_m.22584	65	S	g.22584 ORF g.22584 m.22584 type:5prime_partial len:526 (+) TRINITY_DN74180_c2_g1_i1:1-1578(+)	114.21	_SCS(ph)FDHIVEDK_	-1.0533	2	708.779
ES_m.22584	80	S	g.22584 ORF g.22584 m.22584 type:5prime_partial len:526 (+) TRINITY_DN74180_c2_g1_i1:1-1578(+)	126.77	_IM(ox)TTNS(ph)FDSLSEK_	-0.34067	2	784.831
ES_m.22584	127	S	g.22584 ORF g.22584 m.22584 type:5prime_partial len:526 (+) TRINITY_DN74180_c2_g1_i1:1-1578(+)	80.142	_KIS(ph)DPGPSTELQQSR_	0.92771	3	574.94
ES_m.22584	496	S	g.22584 ORF g.22584 m.22584 type:5prime_partial len:526 (+) TRINITY_DN74180_c2_g1_i1:1-1578(+)	69.142	_MS(ph)SLPDSEASEDSDGDYADALESIPDETTTL_	1.0043	3	1114.45
ES_m.22584	497	S	g.22584 ORF g.22584 m.22584 type:5prime_partial len:526 (+) TRINITY_DN74180_c2_g1_i1:1-1578(+)	50.396	_M(ox)SS(ph)LPDSEASEDSDGDYADALESIPDETTTL_	0.6833	3	1119.78
ES_m.22594	404	S	g.22594 ORF g.22594 m.22594 type:internal len:551 (-) TRINITY_DN74150_c0_g1_i1:1-1653(-)	27.678	_EQLWS(ph)SEGEGGGMVR_	-0.32337	3	567.903
ES_m.22594	443	S	g.22594 ORF g.22594 m.22594 type:internal len:551 (-) TRINITY_DN74150_c0_g1_i1:1-1653(-)	130.05	_GAEYERS(ph)IEESLQLIR_	2.7424	3	658.317
ES_m.22614	122	S	g.22614 ORF g.22614 m.22614 type:3prime_partial len:322 (+) TRINITY_DN74150_c0_g2_i4:2513-3481(+)	42.947	_RS(ph)QSAVNAAMLR_	3.0174	3	461.89
ES_m.22614	124	S	g.22614 ORF g.22614 m.22614 type:3prime_partial len:322 (+) TRINITY_DN74150_c0_g2_i4:2513-3481(+)	90.966	_SQS(ph)AVNAAMLR_	-0.087258	2	614.281
ES_m.22614	209	S	g.22614 ORF g.22614 m.22614 type:3prime_partial len:322 (+) TRINITY_DN74150_c0_g2_i4:2513-3481(+)	45.614	_AVGYRS(ph)PDSAGR_	2.151	2	658.293
ES_m.22620	385	S	g.22620 ORF g.22620 m.22620 type:3prime_partial len:738 (+) TRINITY_DN74150_c0_g2_i5:235-2451(+)	68.676	_RIS(ph)GVPLSR_	0.63224	3	355.525
ES_m.22620	408	S	g.22620 ORF g.22620 m.22620 type:3prime_partial len:738 (+) TRINITY_DN74150_c0_g2_i5:235-2451(+)	74.364	_LEVSTTTKPPS(ph)PSPSTR_	0.60541	3	622.307
ES_m.22620	619	T	g.22620 ORF g.22620 m.22620 type:3prime_partial len:738 (+) TRINITY_DN74150_c0_g2_i5:235-2451(+)	58.817	_AT(ph)SPLMERPHER_	-0.071169	3	501.897
ES_m.22620	620	S	g.22620 ORF g.22620 m.22620 type:3prime_partial len:738 (+) TRINITY_DN74150_c0_g2_i5:235-2451(+)	58.817	_AT(ph)SPLMERPHER_	-0.48676	4	376.675
ES_m.22639	628	S	g.22639 ORF g.22639 m.22639 type:3prime_partial len:848 (+) TRINITY_DN74136_c0_g1_i1:254-2800(+)	70.856	_S(ph)PSTESQHQYYDSEVR_	0.42092	3	664.937
ES_m.22639	630	S	g.22639 ORF g.22639 m.22639 type:3prime_partial len:848 (+) TRINITY_DN74136_c0_g1_i1:254-2800(+)	105.91	_SPS(ph)TESQHQYYDSEVR_	2.1537	3	664.937
ES_m.22657	210	S	g.22657 ORF g.22657 m.22657 type:complete len:611 (-) TRINITY_DN74152_c1_g2_i1:597-2429(-)	51.276	_YTPS(ph)VHAR_	0.71063	3	337.487
ES_m.22672	467	S	g.22672 ORF g.22672 m.22672 type:5prime_partial len:939 (-) TRINITY_DN74152_c1_g3_i6:2088-4904(-)	59.418	_S(ph)AEHLCER_	3.8049	2	541.21
ES_m.22672	926	S	g.22672 ORF g.22672 m.22672 type:5prime_partial len:939 (-) TRINITY_DN74152_c1_g3_i6:2088-4904(-)	134.61	_S(ph)IGDIETITVTPV_	3.1496	2	712.85
ES_m.22715	110	T	g.22715 ORF g.22715 m.22715 type:3prime_partial len:728 (+) TRINITY_DN74165_c3_g1_i2:1233-3419(+)	89.231	_SGT(ph)WSVATSR_	0.22584	2	566.245
ES_m.22715	137	S	g.22715 ORF g.22715 m.22715 type:3prime_partial len:728 (+) TRINITY_DN74165_c3_g1_i2:1233-3419(+)	139.72	_RKS(ph)GDDILAAGSGGGGGGGGGGGGGVATAR_	-0.20687	3	837.056
ES_m.22715	197	S	g.22715 ORF g.22715 m.22715 type:3prime_partial len:728 (+) TRINITY_DN74165_c3_g1_i2:1233-3419(+)	92.773	_RKS(ph)GDDVLNAAVK_	0.065796	4	363.936
ES_m.22715	257	S	g.22715 ORF g.22715 m.22715 type:3prime_partial len:728 (+) TRINITY_DN74165_c3_g1_i2:1233-3419(+)	73.138	_NAVQHTLVS(ph)PSSTR_	0.89623	3	526.254
ES_m.22715	356	S	g.22715 ORF g.22715 m.22715 type:3prime_partial len:728 (+) TRINITY_DN74165_c3_g1_i2:1233-3419(+)	94.007	_HGS(ph)GNLQPSYVR_	-1.134	3	465.545
ES_m.22721	12	S	g.22721 ORF g.22721 m.22721 type:3prime_partial len:234 (+) TRINITY_DN74165_c3_g2_i3:399-1103(+)	114.33	_S(ph)LDPASLQESGVR_	0.84407	3	480.224
ES_m.22721	103	S	g.22721 ORF g.22721 m.22721 type:3prime_partial len:234 (+) TRINITY_DN74165_c3_g2_i3:399-1103(+)	42.031	_RHS(ph)LTPPAR_	-0.80999	3	372.189
ES_m.22721	164	T	g.22721 ORF g.22721 m.22721 type:3prime_partial len:234 (+) TRINITY_DN74165_c3_g2_i3:399-1103(+)	70.767	_AVLEGAAPPAPHTT(ph)PPQPCR_	-0.72741	3	716.342
ES_m.22721	180	S	g.22721 ORF g.22721 m.22721 type:3prime_partial len:234 (+) TRINITY_DN74165_c3_g2_i3:399-1103(+)	79.652	_S(ph)CSMGEDRPLGVR_	0.14728	3	515.218
ES_m.22721	182	S	g.22721 ORF g.22721 m.22721 type:3prime_partial len:234 (+) TRINITY_DN74165_c3_g2_i3:399-1103(+)	85.493	_SCS(ph)MGEDRPLGVR_	-1.1067	2	772.323
ES_m.22794	15	T	g.22794 ORF g.22794 m.22794 type:internal len:166 (-) TRINITY_DN74106_c1_g9_i1:3-500(-)	58.461	_AHT(ph)PGPTPHTLNPK_	-0.056316	4	387.69
ES_m.22813	64	S	g.22813 ORF g.22813 m.22813 type:internal len:445 (+) TRINITY_DN74187_c3_g1_i2:3-1340(+)	39.12	_GTPTVAHAVS(ph)TVNR_	1.0841	3	497.243
ES_m.22866	30	S	g.22866 ORF g.22866 m.22866 type:internal len:375 (+) TRINITY_DN74166_c0_g3_i2:1-1128(+)	47.971	_S(ph)NSNIGFR_	0.032319	2	487.708
ES_m.22866	32	S	g.22866 ORF g.22866 m.22866 type:internal len:375 (+) TRINITY_DN74166_c0_g3_i2:1-1128(+)	47.971	_S(ph)NSNIGFR_	0.032319	2	487.708
ES_m.22868	518	S	g.22868 ORF g.22868 m.22868 type:complete len:1368 (+) TRINITY_DN74186_c0_g1_i2:59-4162(+)	82.925	_NKS(ph)FEAEEIR_	-0.52409	3	434.862
ES_m.22868	821	S	g.22868 ORF g.22868 m.22868 type:complete len:1368 (+) TRINITY_DN74186_c0_g1_i2:59-4162(+)	119.28	_QAS(ph)LEETVAQQELPGVVR_	0.42842	3	678.668
ES_m.23025	598	S	g.23025 ORF g.23025 m.23025 type:5prime_partial len:663 (+) TRINITY_DN74196_c1_g5_i1:2-1990(+)	145.65	_HESS(ph)VSSPGDSAHAAYSAGR_	-0.92434	3	684.952
ES_m.23025	643	S	g.23025 ORF g.23025 m.23025 type:5prime_partial len:663 (+) TRINITY_DN74196_c1_g5_i1:2-1990(+)	94.309	_TS(ph)LLSAR_	-0.040078	2	414.205
ES_m.23075	362	Y	g.23075 ORF g.23075 m.23075 type:complete len:1034 (+) TRINITY_DN74158_c1_g6_i5:404-3505(+)	56.432	_AMQDY(ph)LVK_	-2.6822	2	524.233
ES_m.23075	522	S	g.23075 ORF g.23075 m.23075 type:complete len:1034 (+) TRINITY_DN74158_c1_g6_i5:404-3505(+)	32.702	_NPYS(ph)PLPHSSR_	0.22711	3	445.534
ES_m.23075	527	S	g.23075 ORF g.23075 m.23075 type:complete len:1034 (+) TRINITY_DN74158_c1_g6_i5:404-3505(+)	49.216	_NPYSPLPHS(ph)SR_	1.4432	2	667.798
ES_m.23075	937	Y	g.23075 ORF g.23075 m.23075 type:complete len:1034 (+) TRINITY_DN74158_c1_g6_i5:404-3505(+)	91.783	_VIY(ph)TPEER_	-1.2172	2	543.747
ES_m.23091	158	S	g.23091 ORF g.23091 m.23091 type:internal len:856 (+) TRINITY_DN74137_c0_g1_i1:3-2573(+)	39.549	_RPCIASPTSPS(ph)GIIQGR_	1.4921	3	626.308
ES_m.23091	187	S	g.23091 ORF g.23091 m.23091 type:internal len:856 (+) TRINITY_DN74137_c0_g1_i1:3-2573(+)	39.91	_GDRHS(ph)PPYPVSGR_	-0.62411	3	502.228
ES_m.23100	10	S	g.23100 ORF g.23100 m.23100 type:internal len:365 (-) TRINITY_DN74117_c1_g1_i1:2-1096(-)	127.66	_EEEGEDS(ph)DDGIYCEIDEDTLEEAR_	0.085091	3	966.694
ES_m.23208	107	S	g.23208 ORF g.23208 m.23208 type:5prime_partial len:112 (+) TRINITY_DN74102_c0_g1_i2:3-338(+)	53.493	_IRS(ph)PSAY_	0.37565	2	437.197
ES_m.23262	882	S	g.23262 ORF g.23262 m.23262 type:5prime_partial len:1029 (+) TRINITY_DN74178_c0_g1_i1:1-3087(+)	130.83	_LQGIIVQGDQVFS(ph)PEAR_	0.50474	3	646.322
ES_m.23289	98	S	g.23289 ORF g.23289 m.23289 type:internal len:988 (-) TRINITY_DN74124_c0_g1_i1:2-2965(-)	104.18	_AACS(ph)PDLQEEQVEAYLDR_	1.1635	3	725.308
ES_m.23301	112	Y	g.23301 ORF g.23301 m.23301 type:internal len:221 (-) TRINITY_DN74129_c0_g2_i2:2-664(-)	95.319	_DFVCVYENPDKQDEDLEQMMGTVFY(ph)TNMK_	-1.0994	5	726.103
ES_m.23317	106	S	g.23317 ORF g.23317 m.23317 type:5prime_partial len:139 (-) TRINITY_DN26736_c0_g2_i1:746-1162(-)	87.429	_AAETLAS(ph)SGIEAR_	-0.42749	2	678.314
ES_m.23393	195	S	g.23393 ORF g.23393 m.23393 type:3prime_partial len:301 (-) TRINITY_DN59848_c0_g1_i1:3-905(-)	88.021	_FNS(ph)LLEER_	-0.27105	2	544.245
ES_m.23393	253	T	g.23393 ORF g.23393 m.23393 type:3prime_partial len:301 (-) TRINITY_DN59848_c0_g1_i1:3-905(-)	91.62	_SAT(ph)AGFTTAK_	0.06344	2	517.731
ES_m.23434	278	S	g.23434 ORF g.23434 m.23434 type:5prime_partial len:287 (+) TRINITY_DN59810_c0_g1_i4:1-861(+)	188.47	_AKAEFEES(ph)DTDQGNDQ_	1.7823	3	621.902
ES_m.23435	278	S	g.23435 ORF g.23435 m.23435 type:5prime_partial len:301 (+) TRINITY_DN59810_c0_g1_i7:1-903(+)	173.98	_AEFEES(ph)DT(ph)DQGNDQK_	-0.70124	3	624.878
ES_m.23435	280	T	g.23435 ORF g.23435 m.23435 type:5prime_partial len:301 (+) TRINITY_DN59810_c0_g1_i7:1-903(+)	98.175	_AEFEES(ph)DT(ph)DQGNDQK_	-0.70124	3	624.878
ES_m.23435	295	S	g.23435 ORF g.23435 m.23435 type:5prime_partial len:301 (+) TRINITY_DN59810_c0_g1_i7:1-903(+)	80.96	_NTDHHKDS(ph)VR_	-0.70051	4	322.891
ES_m.23452	223	S	g.23452 ORF g.23452 m.23452 type:3prime_partial len:395 (-) TRINITY_DN59873_c0_g1_i1:2-1186(-)	46.88	_AVLLDLRGS(ph)K_	-0.79215	3	384.544
ES_m.23476	413	T	g.23476 ORF g.23476 m.23476 type:5prime_partial len:430 (+) TRINITY_DN59819_c0_g1_i2:3-1292(+)	146.6	_TST(ph)PPPKPSVTFGTWAER_	2.877	3	680.326
ES_m.23633	82	S	g.23633 ORF g.23633 m.23633 type:complete len:754 (-) TRINITY_DN73401_c0_g1_i4:77-2338(-)	152.01	_EAS(ph)PDPEDSVLLEELAK_	-1.5931	3	641.294
ES_m.23706	175	S	g.23706 ORF g.23706 m.23706 type:internal len:363 (+) TRINITY_DN73445_c0_g1_i12:2-1093(+)	29.743	_GQS(ph)M(ox)YM(ox)K_	0.36526	3	319.447
ES_m.23706	269	S	g.23706 ORF g.23706 m.23706 type:internal len:363 (+) TRINITY_DN73445_c0_g1_i12:2-1093(+)	125.22	_IVTEVQS(ph)PTGK_	-0.24842	3	413.539
ES_m.23787	401	S	g.23787 ORF g.23787 m.23787 type:5prime_partial len:1095 (+) TRINITY_DN73458_c0_g1_i2:3-3287(+)	87.519	_S(ph)IS(ph)EEFTSEGYK_	-0.44346	2	768.781
ES_m.23787	403	S	g.23787 ORF g.23787 m.23787 type:5prime_partial len:1095 (+) TRINITY_DN73458_c0_g1_i2:3-3287(+)	150.05	_SIS(ph)EEFTSEGYK_	0.96345	2	728.798
ES_m.23787	407	T	g.23787 ORF g.23787 m.23787 type:5prime_partial len:1095 (+) TRINITY_DN73458_c0_g1_i2:3-3287(+)	83.692	_SIS(ph)EEFT(ph)SEGYK_	-0.74999	3	512.856
ES_m.23787	408	S	g.23787 ORF g.23787 m.23787 type:5prime_partial len:1095 (+) TRINITY_DN73458_c0_g1_i2:3-3287(+)	82.59	_SIS(ph)EEFTS(ph)EGYK_	-0.67217	3	512.856
ES_m.23787	1070	T	g.23787 ORF g.23787 m.23787 type:5prime_partial len:1095 (+) TRINITY_DN73458_c0_g1_i2:3-3287(+)	103.13	_RNT(ph)EPSMAGGEVPR_	-0.058265	2	790.848
ES_m.23818	706	S	g.23818 ORF g.23818 m.23818 type:3prime_partial len:926 (+) TRINITY_DN73424_c0_g1_i5:268-3048(+)	70.856	_S(ph)IWRPGR_	-0.33393	3	317.824
ES_m.23818	748	Y	g.23818 ORF g.23818 m.23818 type:3prime_partial len:926 (+) TRINITY_DN73424_c0_g1_i5:268-3048(+)	27.428	_S(ph)Y(ph)YPSFM(ox)QR_	0.91524	2	677.732
ES_m.23867	91	S	g.23867 ORF g.23867 m.23867 type:internal len:186 (+) TRINITY_DN73449_c0_g2_i1:2-562(+)	38.3	_KLS(ph)QGADMK_	1.009	3	353.163
ES_m.23871	6	S	g.23871 ORF g.23871 m.23871 type:3prime_partial len:257 (-) TRINITY_DN73449_c0_g5_i1:1-771(-)	98.009	_GDS(ph)LVQEESSGSSEGHDTSIGYESEMR_	-0.16566	3	985.061
ES_m.23889	307	S	g.23889 ORF g.23889 m.23889 type:complete len:555 (+) TRINITY_DN73400_c0_g3_i1:41-1705(+)	99.53	_MVS(ph)ETSLR_	-0.79737	2	501.72
ES_m.23889	310	S	g.23889 ORF g.23889 m.23889 type:complete len:555 (+) TRINITY_DN73400_c0_g3_i1:41-1705(+)	76.943	_MVSETS(ph)LRR_	-0.17927	2	579.77
ES_m.23971	206	S	g.23971 ORF g.23971 m.23971 type:internal len:283 (-) TRINITY_DN73417_c2_g1_i1:3-851(-)	132.65	_LSASLASTSPAS(ph)PPASAGK_	0.47059	3	593.956
ES_m.2398	418	S	g.2398 ORF g.2398 m.2398 type:5prime_partial len:468 (-) TRINITY_DN66595_c0_g1_i1:199-1602(-)	106.6	_FDTNIHEAS(ph)IK_	-0.43241	4	339.406
ES_m.2398	443	S	g.2398 ORF g.2398 m.2398 type:5prime_partial len:468 (-) TRINITY_DN66595_c0_g1_i1:199-1602(-)	48.655	_GEELEEYHDS(ph)PGGEDEDDDNGLMQGGK_	-3.5604	4	751.284
ES_m.24070	391	S	g.24070 ORF g.24070 m.24070 type:internal len:470 (-) TRINITY_DN73470_c0_g1_i2:2-1411(-)	76.332	_QEMLS(ph)PPRR_	0.52015	3	398.521
ES_m.24093	93	S	g.24093 ORF g.24093 m.24093 type:5prime_partial len:589 (+) TRINITY_DN73418_c1_g1_i2:3-1769(+)	71.806	_RDS(ph)QGGLYK_	0.72946	3	368.501
ES_m.24103	94	S	g.24103 ORF g.24103 m.24103 type:complete len:881 (-) TRINITY_DN73491_c0_g1_i1:93-2735(-)	95.205	_NHELIS(ph)QSAEGNSR_	0.28592	2	811.352
ES_m.24103	101	S	g.24103 ORF g.24103 m.24103 type:complete len:881 (-) TRINITY_DN73491_c0_g1_i1:93-2735(-)	74.744	_NHELISQSAEGNS(ph)R_	-0.99942	3	541.237
ES_m.2411	410	S	g.2411 ORF g.2411 m.2411 type:5prime_partial len:528 (+) TRINITY_DN66512_c4_g8_i1:2-1585(+)	55.261	_NRHS(ph)ICIEPR_	0.093286	3	454.543
ES_m.24167	17	S	g.24167 ORF g.24167 m.24167 type:internal len:1517 (-) TRINITY_DN73452_c0_g1_i1:3-4553(-)	107.65	_EEVLS(ph)VDTSK_	-0.3296	2	593.766
ES_m.24167	31	S	g.24167 ORF g.24167 m.24167 type:internal len:1517 (-) TRINITY_DN73452_c0_g1_i1:3-4553(-)	60.334	_LVS(ph)PKS(ph)DVSVSAK_	-0.49339	3	492.896
ES_m.24167	34	S	g.24167 ORF g.24167 m.24167 type:internal len:1517 (-) TRINITY_DN73452_c0_g1_i1:3-4553(-)	60.334	_LVS(ph)PKS(ph)DVSVSAK_	-0.49339	3	492.896
ES_m.24167	37	S	g.24167 ORF g.24167 m.24167 type:internal len:1517 (-) TRINITY_DN73452_c0_g1_i1:3-4553(-)	54.286	_SDVS(ph)VSAK_	0.05797	2	436.692
ES_m.24167	60	S	g.24167 ORF g.24167 m.24167 type:internal len:1517 (-) TRINITY_DN73452_c0_g1_i1:3-4553(-)	72.315	_TEDERLS(ph)EAESK_	0.62058	3	491.875
ES_m.24167	67	S	g.24167 ORF g.24167 m.24167 type:internal len:1517 (-) TRINITY_DN73452_c0_g1_i1:3-4553(-)	69.071	_LSEAESKQS(ph)DVIVS(ph)PR_	0.62552	3	635.618
ES_m.24167	72	S	g.24167 ORF g.24167 m.24167 type:internal len:1517 (-) TRINITY_DN73452_c0_g1_i1:3-4553(-)	110.78	_QSDVIVS(ph)PR_	-0.91657	2	540.758
ES_m.24167	75	S	g.24167 ORF g.24167 m.24167 type:internal len:1517 (-) TRINITY_DN73452_c0_g1_i1:3-4553(-)	161.48	_S(ph)ELGEEGEAK_	0.38488	2	564.726
ES_m.24167	94	S	g.24167 ORF g.24167 m.24167 type:internal len:1517 (-) TRINITY_DN73452_c0_g1_i1:3-4553(-)	72.568	_ESFGVTTPAS(ph)FSVTM(ox)R_	-0.18356	3	604.934
ES_m.24167	96	S	g.24167 ORF g.24167 m.24167 type:internal len:1517 (-) TRINITY_DN73452_c0_g1_i1:3-4553(-)	82.765	_ESFGVTTPASFS(ph)VTM(ox)R_	-1.172	3	604.934
ES_m.24167	131	S	g.24167 ORF g.24167 m.24167 type:internal len:1517 (-) TRINITY_DN73452_c0_g1_i1:3-4553(-)	50.088	_GDIS(ph)SAEVSSK_	1.1273	3	387.167
ES_m.24167	132	S	g.24167 ORF g.24167 m.24167 type:internal len:1517 (-) TRINITY_DN73452_c0_g1_i1:3-4553(-)	76.357	_GDISS(ph)AEVSSK_	-0.0047588	3	387.167
ES_m.24167	136	S	g.24167 ORF g.24167 m.24167 type:internal len:1517 (-) TRINITY_DN73452_c0_g1_i1:3-4553(-)	108.55	_GDISSAEVS(ph)SKEVSEGILK_	-0.10741	4	504.495
ES_m.24167	137	S	g.24167 ORF g.24167 m.24167 type:internal len:1517 (-) TRINITY_DN73452_c0_g1_i1:3-4553(-)	50.505	_GDISS(ph)AEVS(ph)SKEVS(ph)EGILK_	0.90514	4	544.478
ES_m.24167	141	S	g.24167 ORF g.24167 m.24167 type:internal len:1517 (-) TRINITY_DN73452_c0_g1_i1:3-4553(-)	106.4	_EVS(ph)EGILK_	0.95391	3	318.823
ES_m.24167	158	S	g.24167 ORF g.24167 m.24167 type:internal len:1517 (-) TRINITY_DN73452_c0_g1_i1:3-4553(-)	94.281	_IDTSRPSEVPVS(ph)PK_	-0.63039	4	398.699
ES_m.24167	164	S	g.24167 ORF g.24167 m.24167 type:internal len:1517 (-) TRINITY_DN73452_c0_g1_i1:3-4553(-)	72.922	_SDVS(ph)VSGR_	-1.7702	2	443.687
ES_m.24167	166	S	g.24167 ORF g.24167 m.24167 type:internal len:1517 (-) TRINITY_DN73452_c0_g1_i1:3-4553(-)	53.453	_SDVSVS(ph)GRSDISTR_	-1.9572	2	773.349
ES_m.24167	169	S	g.24167 ORF g.24167 m.24167 type:internal len:1517 (-) TRINITY_DN73452_c0_g1_i1:3-4553(-)	91.518	_SDVSVSGRS(ph)DISTR_	2.0391	3	515.902
ES_m.24167	172	S	g.24167 ORF g.24167 m.24167 type:internal len:1517 (-) TRINITY_DN73452_c0_g1_i1:3-4553(-)	69.765	_SDVSVSGRS(ph)DIS(ph)TR_	0.49824	2	813.332
ES_m.24167	178	S	g.24167 ORF g.24167 m.24167 type:internal len:1517 (-) TRINITY_DN73452_c0_g1_i1:3-4553(-)	128.88	_SELS(ph)SHEIRDEIATTEIAK_	-0.23079	3	737.018
ES_m.24167	232	S	g.24167 ORF g.24167 m.24167 type:internal len:1517 (-) TRINITY_DN73452_c0_g1_i1:3-4553(-)	129.98	_EAPLESS(ph)PSEASVSIK_	0.047982	2	855.895
ES_m.24167	260	S	g.24167 ORF g.24167 m.24167 type:internal len:1517 (-) TRINITY_DN73452_c0_g1_i1:3-4553(-)	82.01	_TPTS(ph)PKSDVSTSIK_	0.51413	2	764.369
ES_m.24167	289	S	g.24167 ORF g.24167 m.24167 type:internal len:1517 (-) TRINITY_DN73452_c0_g1_i1:3-4553(-)	72.34	_AS(ph)PPAIESK_	-1.4292	3	327.155
ES_m.24167	301	S	g.24167 ORF g.24167 m.24167 type:internal len:1517 (-) TRINITY_DN73452_c0_g1_i1:3-4553(-)	63.682	_AEAVS(ph)PK_	-0.40056	3	261.121
ES_m.24167	342	S	g.24167 ORF g.24167 m.24167 type:internal len:1517 (-) TRINITY_DN73452_c0_g1_i1:3-4553(-)	146.2	_AEIVTVS(ph)PDTTPGS(ph)PPPTLR_	0.85895	2	1098.01
ES_m.24167	345	T	g.24167 ORF g.24167 m.24167 type:internal len:1517 (-) TRINITY_DN73452_c0_g1_i1:3-4553(-)	162.47	_AEIVTVSPDT(ph)TPGS(ph)PPPTLR_	0.29567	3	732.339
ES_m.24167	346	T	g.24167 ORF g.24167 m.24167 type:internal len:1517 (-) TRINITY_DN73452_c0_g1_i1:3-4553(-)	144	_AEIVTVSPDT(ph)T(ph)PGS(ph)PPPTLR_	-0.18884	3	758.995
ES_m.24167	349	S	g.24167 ORF g.24167 m.24167 type:internal len:1517 (-) TRINITY_DN73452_c0_g1_i1:3-4553(-)	189.51	_AEIVTVSPDT(ph)TPGS(ph)PPPTLR_	0.24397	2	1098.01
ES_m.24167	366	S	g.24167 ORF g.24167 m.24167 type:internal len:1517 (-) TRINITY_DN73452_c0_g1_i1:3-4553(-)	96.793	_EIGM(ox)AGIALVS(ph)LETSEHM(ox)EEK_	0.96829	3	796.023
ES_m.24167	458	T	g.24167 ORF g.24167 m.24167 type:internal len:1517 (-) TRINITY_DN73452_c0_g1_i1:3-4553(-)	76.301	_TEDIMST(ph)SMYGTLDER_	-0.28703	3	643.593
ES_m.24167	459	S	g.24167 ORF g.24167 m.24167 type:internal len:1517 (-) TRINITY_DN73452_c0_g1_i1:3-4553(-)	64.565	_TEDIM(ox)STS(ph)M(ox)YGTLDER_	-1.4732	3	654.257
ES_m.24167	461	Y	g.24167 ORF g.24167 m.24167 type:internal len:1517 (-) TRINITY_DN73452_c0_g1_i1:3-4553(-)	54.859	_TEDIM(ox)STSM(ox)Y(ph)GTLDER_	-0.90283	2	980.881
ES_m.24167	472	S	g.24167 ORF g.24167 m.24167 type:internal len:1517 (-) TRINITY_DN73452_c0_g1_i1:3-4553(-)	61.345	_VLEDS(ph)QEKVTDDLTSPR_	-1.5443	3	671.312
ES_m.24167	481	T	g.24167 ORF g.24167 m.24167 type:internal len:1517 (-) TRINITY_DN73452_c0_g1_i1:3-4553(-)	72.21	_VTDDLT(ph)SPRS(ph)VTFGK_	-0.31841	3	594.929
ES_m.24167	482	S	g.24167 ORF g.24167 m.24167 type:internal len:1517 (-) TRINITY_DN73452_c0_g1_i1:3-4553(-)	119.74	_VTDDLTS(ph)PR_	1.2627	2	542.24
ES_m.24167	485	S	g.24167 ORF g.24167 m.24167 type:internal len:1517 (-) TRINITY_DN73452_c0_g1_i1:3-4553(-)	118.37	_VTDDLTS(ph)PRS(ph)VTFGK_	2.5812	3	594.929
ES_m.24167	501	S	g.24167 ORF g.24167 m.24167 type:internal len:1517 (-) TRINITY_DN73452_c0_g1_i1:3-4553(-)	118.72	_TQEVEDVKEVS(ph)PR_	-0.31777	2	798.369
ES_m.24167	504	T	g.24167 ORF g.24167 m.24167 type:internal len:1517 (-) TRINITY_DN73452_c0_g1_i1:3-4553(-)	102.79	_T(ph)AEDDGDKYQLVSPR_	-0.84043	3	591.928
ES_m.24167	516	S	g.24167 ORF g.24167 m.24167 type:internal len:1517 (-) TRINITY_DN73452_c0_g1_i1:3-4553(-)	174.04	_TAEDDGDKYQLVS(ph)PR_	0.24166	3	591.928
ES_m.24167	519	S	g.24167 ORF g.24167 m.24167 type:internal len:1517 (-) TRINITY_DN73452_c0_g1_i1:3-4553(-)	80.752	_S(ph)DLSSDVYQMPSISPR_	0.061237	2	931.406
ES_m.24167	522	S	g.24167 ORF g.24167 m.24167 type:internal len:1517 (-) TRINITY_DN73452_c0_g1_i1:3-4553(-)	78.685	_TAEDDGDKYQLVS(ph)PRS(ph)DLS(ph)SDVYQMPSISPR_	1.046	4	924.886
ES_m.24167	523	S	g.24167 ORF g.24167 m.24167 type:internal len:1517 (-) TRINITY_DN73452_c0_g1_i1:3-4553(-)	136.43	_SDLSS(ph)DVYQMPSISPR_	-0.2727	3	621.273
ES_m.24167	526	Y	g.24167 ORF g.24167 m.24167 type:internal len:1517 (-) TRINITY_DN73452_c0_g1_i1:3-4553(-)	88.768	_SDLSSDVY(ph)QM(ox)PSISPR_	-2.4704	3	626.604
ES_m.24167	530	S	g.24167 ORF g.24167 m.24167 type:internal len:1517 (-) TRINITY_DN73452_c0_g1_i1:3-4553(-)	73.834	_SDLSSDVYQM(ox)PS(ph)ISPR_	-0.045275	2	939.403
ES_m.24167	532	S	g.24167 ORF g.24167 m.24167 type:internal len:1517 (-) TRINITY_DN73452_c0_g1_i1:3-4553(-)	148.52	_SDLSSDVYQMPSIS(ph)PR_	1.4019	3	621.273
ES_m.24167	535	S	g.24167 ORF g.24167 m.24167 type:internal len:1517 (-) TRINITY_DN73452_c0_g1_i1:3-4553(-)	223.11	_S(ph)DGYEAELSGQYEER_	-0.26633	2	906.852
ES_m.24167	555	S	g.24167 ORF g.24167 m.24167 type:internal len:1517 (-) TRINITY_DN73452_c0_g1_i1:3-4553(-)	153.27	_SDGYEAELSGQYEERDDQAPS(ph)SPR_	0.36539	4	692.285
ES_m.24167	556	S	g.24167 ORF g.24167 m.24167 type:internal len:1517 (-) TRINITY_DN73452_c0_g1_i1:3-4553(-)	195.38	_DDQAPSS(ph)PR_	-1.477	2	526.706
ES_m.24167	559	S	g.24167 ORF g.24167 m.24167 type:internal len:1517 (-) TRINITY_DN73452_c0_g1_i1:3-4553(-)	155.06	_S(ph)DIS(ph)S(ph)ISDVMR_	-1.7847	2	725.242
ES_m.24167	562	S	g.24167 ORF g.24167 m.24167 type:internal len:1517 (-) TRINITY_DN73452_c0_g1_i1:3-4553(-)	107.35	_S(ph)DIS(ph)S(ph)ISDVMR_	-1.7847	2	725.242
ES_m.24167	563	S	g.24167 ORF g.24167 m.24167 type:internal len:1517 (-) TRINITY_DN73452_c0_g1_i1:3-4553(-)	155.06	_S(ph)DISS(ph)ISDVMR_	0.59285	2	685.259
ES_m.24167	565	S	g.24167 ORF g.24167 m.24167 type:internal len:1517 (-) TRINITY_DN73452_c0_g1_i1:3-4553(-)	134.25	_SDISSIS(ph)DVMR_	0.63538	3	430.52
ES_m.24167	582	S	g.24167 ORF g.24167 m.24167 type:internal len:1517 (-) TRINITY_DN73452_c0_g1_i1:3-4553(-)	67.645	_S(ph)IDTTITTTTFVQR_	0.42835	2	832.401
ES_m.24167	603	S	g.24167 ORF g.24167 m.24167 type:internal len:1517 (-) TRINITY_DN73452_c0_g1_i1:3-4553(-)	69.765	_S(ph)M(ox)SPKS(ph)DTTISDVVAK_	0.44819	4	461.196
ES_m.24167	605	S	g.24167 ORF g.24167 m.24167 type:internal len:1517 (-) TRINITY_DN73452_c0_g1_i1:3-4553(-)	62.303	_SMS(ph)PKS(ph)DTTISDVVAK_	0.0313	3	609.261
ES_m.24167	608	S	g.24167 ORF g.24167 m.24167 type:internal len:1517 (-) TRINITY_DN73452_c0_g1_i1:3-4553(-)	71.208	_SMS(ph)PKS(ph)DTTISDVVAK_	0.0313	3	609.261
ES_m.24167	611	T	g.24167 ORF g.24167 m.24167 type:internal len:1517 (-) TRINITY_DN73452_c0_g1_i1:3-4553(-)	43.592	_SDTT(ph)IS(ph)DVVAK_	0.903	3	432.51
ES_m.24167	613	S	g.24167 ORF g.24167 m.24167 type:internal len:1517 (-) TRINITY_DN73452_c0_g1_i1:3-4553(-)	50.46	_SDTT(ph)IS(ph)DVVAK_	0.903	3	432.51
ES_m.24167	623	S	g.24167 ORF g.24167 m.24167 type:internal len:1517 (-) TRINITY_DN73452_c0_g1_i1:3-4553(-)	120.84	_DGLDS(ph)LESFR_	-0.59606	2	609.756
ES_m.24167	626	S	g.24167 ORF g.24167 m.24167 type:internal len:1517 (-) TRINITY_DN73452_c0_g1_i1:3-4553(-)	120.84	_DGLDSLES(ph)FR_	1.2136	2	609.756
ES_m.24167	646	S	g.24167 ORF g.24167 m.24167 type:internal len:1517 (-) TRINITY_DN73452_c0_g1_i1:3-4553(-)	103.03	_LQPVLGGDKEPDEGKPVS(ph)PR_	0.20872	4	550.277
ES_m.24167	652	S	g.24167 ORF g.24167 m.24167 type:internal len:1517 (-) TRINITY_DN73452_c0_g1_i1:3-4553(-)	64.249	_SDIS(ph)GKDSAFEDRDK_	0.48376	3	583.916
ES_m.24167	665	S	g.24167 ORF g.24167 m.24167 type:internal len:1517 (-) TRINITY_DN73452_c0_g1_i1:3-4553(-)	105.38	_MS(ph)SLESHTMSSLPTDTK_	-1.1667	3	644.609
ES_m.24167	749	S	g.24167 ORF g.24167 m.24167 type:internal len:1517 (-) TRINITY_DN73452_c0_g1_i1:3-4553(-)	56.081	_ASETKEES(ph)ITQETK_	0.89015	3	554.249
ES_m.24167	776	S	g.24167 ORF g.24167 m.24167 type:internal len:1517 (-) TRINITY_DN73452_c0_g1_i1:3-4553(-)	56.172	_QEPATPS(ph)LTQEAIMVS(ph)PK_	-0.6637	3	696.31
ES_m.24167	785	S	g.24167 ORF g.24167 m.24167 type:internal len:1517 (-) TRINITY_DN73452_c0_g1_i1:3-4553(-)	139.69	_QEPATPSLTQEAIMVS(ph)PK_	1.0974	3	669.655
ES_m.24167	800	S	g.24167 ORF g.24167 m.24167 type:internal len:1517 (-) TRINITY_DN73452_c0_g1_i1:3-4553(-)	65.179	_SDVTS(ph)MDAK_	-0.59949	2	517.199
ES_m.24167	811	S	g.24167 ORF g.24167 m.24167 type:internal len:1517 (-) TRINITY_DN73452_c0_g1_i1:3-4553(-)	64.64	_DLPKDPS(ph)LR_	-0.088723	3	374.185
ES_m.24167	876	S	g.24167 ORF g.24167 m.24167 type:internal len:1517 (-) TRINITY_DN73452_c0_g1_i1:3-4553(-)	85.423	_EPAS(ph)PPPS(ph)PEK_	0.38954	3	432.503
ES_m.24167	880	S	g.24167 ORF g.24167 m.24167 type:internal len:1517 (-) TRINITY_DN73452_c0_g1_i1:3-4553(-)	85.423	_EPAS(ph)PPPS(ph)PEK_	0.38954	3	432.503
ES_m.24167	1002	S	g.24167 ORF g.24167 m.24167 type:internal len:1517 (-) TRINITY_DN73452_c0_g1_i1:3-4553(-)	126.07	_RPS(ph)SEVTEITTSK_	0.2598	3	505.575
ES_m.24167	1006	T	g.24167 ORF g.24167 m.24167 type:internal len:1517 (-) TRINITY_DN73452_c0_g1_i1:3-4553(-)	70.41	_RPSSEVT(ph)EITTSK_	0.048953	4	379.433
ES_m.24167	1019	S	g.24167 ORF g.24167 m.24167 type:internal len:1517 (-) TRINITY_DN73452_c0_g1_i1:3-4553(-)	51.591	_TQTEQVS(ph)TAEYK_	-0.53485	3	488.88
ES_m.24167	1033	S	g.24167 ORF g.24167 m.24167 type:internal len:1517 (-) TRINITY_DN73452_c0_g1_i1:3-4553(-)	42.057	_SITAITDKS(ph)VSSTETTATYESTK_	1.4422	4	626.044
ES_m.24167	1035	S	g.24167 ORF g.24167 m.24167 type:internal len:1517 (-) TRINITY_DN73452_c0_g1_i1:3-4553(-)	111.3	_SVS(ph)STETTATYESTK_	-0.28048	3	557.905
ES_m.24167	1108	T	g.24167 ORF g.24167 m.24167 type:internal len:1517 (-) TRINITY_DN73452_c0_g1_i1:3-4553(-)	71.08	_ERLT(ph)EEEDREK_	0.36289	4	379.169
ES_m.24167	1145	S	g.24167 ORF g.24167 m.24167 type:internal len:1517 (-) TRINITY_DN73452_c0_g1_i1:3-4553(-)	80.738	_EVTGES(ph)DETETVTK_	0.17365	3	535.557
ES_m.24167	1276	T	g.24167 ORF g.24167 m.24167 type:internal len:1517 (-) TRINITY_DN73452_c0_g1_i1:3-4553(-)	44.604	_TIIDGVPVETEET(ph)IEGEPDDT(ph)EESPDDQS(ph)PPGTITR_	-0.5317	4	1027.92
ES_m.24167	1284	T	g.24167 ORF g.24167 m.24167 type:internal len:1517 (-) TRINITY_DN73452_c0_g1_i1:3-4553(-)	62.487	_TIIDGVPVETEET(ph)IEGEPDDT(ph)EESPDDQS(ph)PPGTITR_	-0.5317	4	1027.92
ES_m.24167	1287	S	g.24167 ORF g.24167 m.24167 type:internal len:1517 (-) TRINITY_DN73452_c0_g1_i1:3-4553(-)	149.87	_TIIDGVPVETEETIEGEPDDTEES(ph)PDDQS(ph)PPGTITR_	2.1732	3	1343.57
ES_m.24167	1292	S	g.24167 ORF g.24167 m.24167 type:internal len:1517 (-) TRINITY_DN73452_c0_g1_i1:3-4553(-)	159.97	_TIIDGVPVETEETIEGEPDDTEES(ph)PDDQS(ph)PPGTITR_	2.1732	3	1343.57
ES_m.24167	1306	T	g.24167 ORF g.24167 m.24167 type:internal len:1517 (-) TRINITY_DN73452_c0_g1_i1:3-4553(-)	199.46	_T(ph)IVDGEIK_	-0.55137	2	477.731
ES_m.24167	1323	S	g.24167 ORF g.24167 m.24167 type:internal len:1517 (-) TRINITY_DN73452_c0_g1_i1:3-4553(-)	148.69	_ETIETLQEPS(ph)TDTVTR_	-0.64343	2	950.433
ES_m.24167	1324	T	g.24167 ORF g.24167 m.24167 type:internal len:1517 (-) TRINITY_DN73452_c0_g1_i1:3-4553(-)	100.02	_ETIETLQEPST(ph)DTVTR_	-0.37814	3	633.958
ES_m.24167	1356	T	g.24167 ORF g.24167 m.24167 type:internal len:1517 (-) TRINITY_DN73452_c0_g1_i1:3-4553(-)	111.65	_SET(ph)DES(ph)DQEQEDGK_	1.3952	3	586.187
ES_m.24167	1359	S	g.24167 ORF g.24167 m.24167 type:internal len:1517 (-) TRINITY_DN73452_c0_g1_i1:3-4553(-)	196.71	_SETDES(ph)DQEQEDGK_	0.40241	2	838.794
ES_m.24171	211	S	g.24171 ORF g.24171 m.24171 type:5prime_partial len:998 (+) TRINITY_DN73452_c1_g1_i1:3-2996(+)	118.62	_TIVDGVPVETVETMEGEPGS(ph)EPDEEESTTSTVTTTTVK_	-1.446	4	1016.21
ES_m.24171	275	T	g.24171 ORF g.24171 m.24171 type:5prime_partial len:998 (+) TRINITY_DN73452_c1_g1_i1:3-2996(+)	82.774	_TETTT(ph)VTEEEPVTQR_	-0.1582	3	600.935
ES_m.24171	339	S	g.24171 ORF g.24171 m.24171 type:5prime_partial len:998 (+) TRINITY_DN73452_c1_g1_i1:3-2996(+)	93.278	_TITGDS(ph)ETEEVVESSEEPFTSTIEK_	0.12841	4	706.81
ES_m.24171	363	S	g.24171 ORF g.24171 m.24171 type:5prime_partial len:998 (+) TRINITY_DN73452_c1_g1_i1:3-2996(+)	215.65	_LDS(ph)SSS(ph)EPPDIESVPR_	-0.82303	2	937.876
ES_m.24171	364	S	g.24171 ORF g.24171 m.24171 type:5prime_partial len:998 (+) TRINITY_DN73452_c1_g1_i1:3-2996(+)	181.34	_LDSS(ph)S(ph)SEPPDIESVPR_	0.53312	3	625.587
ES_m.24171	365	S	g.24171 ORF g.24171 m.24171 type:5prime_partial len:998 (+) TRINITY_DN73452_c1_g1_i1:3-2996(+)	159.95	_LDSSS(ph)SEPPDIESVPR_	0.97063	3	598.931
ES_m.24171	366	S	g.24171 ORF g.24171 m.24171 type:5prime_partial len:998 (+) TRINITY_DN73452_c1_g1_i1:3-2996(+)	215.65	_LDS(ph)SSS(ph)EPPDIESVPR_	0.013627	2	937.876
ES_m.24171	383	S	g.24171 ORF g.24171 m.24171 type:5prime_partial len:998 (+) TRINITY_DN73452_c1_g1_i1:3-2996(+)	73.499	_SS(ph)IEGGVK_	-0.43269	2	428.694
ES_m.24171	486	T	g.24171 ORF g.24171 m.24171 type:5prime_partial len:998 (+) TRINITY_DN73452_c1_g1_i1:3-2996(+)	55.546	_T(ph)ASHEADIVVTSK_	-0.091767	3	479.892
ES_m.24171	505	S	g.24171 ORF g.24171 m.24171 type:5prime_partial len:998 (+) TRINITY_DN73452_c1_g1_i1:3-2996(+)	68.847	_HAFSEVS(ph)R_	-0.49942	2	506.716
ES_m.24171	507	S	g.24171 ORF g.24171 m.24171 type:5prime_partial len:998 (+) TRINITY_DN73452_c1_g1_i1:3-2996(+)	105.99	_S(ph)AETFQEDVR_	-0.064224	2	631.258
ES_m.24171	518	S	g.24171 ORF g.24171 m.24171 type:5prime_partial len:998 (+) TRINITY_DN73452_c1_g1_i1:3-2996(+)	110.23	_SAETFQEDVRGS(ph)R_	-0.2629	2	781.336
ES_m.24171	521	S	g.24171 ORF g.24171 m.24171 type:5prime_partial len:998 (+) TRINITY_DN73452_c1_g1_i1:3-2996(+)	134.88	_ES(ph)ISAAEESVHER_	0.20709	2	762.322
ES_m.24171	523	S	g.24171 ORF g.24171 m.24171 type:5prime_partial len:998 (+) TRINITY_DN73452_c1_g1_i1:3-2996(+)	105.71	_GS(ph)RESIS(ph)AAEESVHER_	0.51138	3	635.258
ES_m.24171	528	S	g.24171 ORF g.24171 m.24171 type:5prime_partial len:998 (+) TRINITY_DN73452_c1_g1_i1:3-2996(+)	133.96	_ESISAAEES(ph)VHER_	-0.13069	3	508.551
ES_m.24171	540	S	g.24171 ORF g.24171 m.24171 type:5prime_partial len:998 (+) TRINITY_DN73452_c1_g1_i1:3-2996(+)	73.448	_KSS(ph)TS(ph)STEGTPGSPR_	0.31088	3	546.885
ES_m.24171	542	S	g.24171 ORF g.24171 m.24171 type:5prime_partial len:998 (+) TRINITY_DN73452_c1_g1_i1:3-2996(+)	50.226	_KS(ph)STS(ph)STEGTPGSPR_	1.6139	3	546.885
ES_m.24171	543	S	g.24171 ORF g.24171 m.24171 type:5prime_partial len:998 (+) TRINITY_DN73452_c1_g1_i1:3-2996(+)	62.002	_SSTSS(ph)TEGTPGSPR_	2.589	2	715.793
ES_m.24171	550	S	g.24171 ORF g.24171 m.24171 type:5prime_partial len:998 (+) TRINITY_DN73452_c1_g1_i1:3-2996(+)	101.78	_SSTSSTEGTPGS(ph)PR_	0.95324	2	715.793
ES_m.24171	632	T	g.24171 ORF g.24171 m.24171 type:5prime_partial len:998 (+) TRINITY_DN73452_c1_g1_i1:3-2996(+)	185.75	_GFTTWT(ph)S(ph)EESLSGDPTVITR_	-2.4197	4	586.75
ES_m.24171	633	S	g.24171 ORF g.24171 m.24171 type:5prime_partial len:998 (+) TRINITY_DN73452_c1_g1_i1:3-2996(+)	192.27	_GFTTWTS(ph)EES(ph)LSGDPTVITR_	0.39171	2	1172.49
ES_m.24171	636	S	g.24171 ORF g.24171 m.24171 type:5prime_partial len:998 (+) TRINITY_DN73452_c1_g1_i1:3-2996(+)	181.96	_GFTTWTS(ph)EES(ph)LSGDPTVITR_	1.1238	2	1172.49
ES_m.24171	653	S	g.24171 ORF g.24171 m.24171 type:5prime_partial len:998 (+) TRINITY_DN73452_c1_g1_i1:3-2996(+)	145.8	_TTIS(ph)DS(ph)DTDASEGVVTSTVTSVTR_	1.4744	3	863.7
ES_m.24171	655	S	g.24171 ORF g.24171 m.24171 type:5prime_partial len:998 (+) TRINITY_DN73452_c1_g1_i1:3-2996(+)	175.59	_TTIS(ph)DS(ph)DTDASEGVVTSTVTSVTR_	1.3594	3	863.7
ES_m.24171	660	S	g.24171 ORF g.24171 m.24171 type:5prime_partial len:998 (+) TRINITY_DN73452_c1_g1_i1:3-2996(+)	81.28	_TTIS(ph)DSDTDAS(ph)EGVVTSTVTSVTR_	1.3815	3	863.7
ES_m.24171	689	S	g.24171 ORF g.24171 m.24171 type:5prime_partial len:998 (+) TRINITY_DN73452_c1_g1_i1:3-2996(+)	30.223	_S(ph)ASSDAS(ph)GYDPFPTPQK_	-0.33132	3	638.911
ES_m.24171	691	S	g.24171 ORF g.24171 m.24171 type:5prime_partial len:998 (+) TRINITY_DN73452_c1_g1_i1:3-2996(+)	141.6	_SAS(ph)SDASGYDPFPTPQK_	1.4636	3	612.256
ES_m.24171	777	S	g.24171 ORF g.24171 m.24171 type:5prime_partial len:998 (+) TRINITY_DN73452_c1_g1_i1:3-2996(+)	73.435	_VPS(ph)VTEAEDK_	0.0001697	2	577.752
ES_m.24203	278	S	g.24203 ORF g.24203 m.24203 type:5prime_partial len:462 (+) TRINITY_DN73438_c0_g1_i1:1-1386(+)	125.31	_SDKGDDGAPSSTS(ph)PANAPR_	0.085505	3	637.269
ES_m.24203	292	S	g.24203 ORF g.24203 m.24203 type:5prime_partial len:462 (+) TRINITY_DN73438_c0_g1_i1:1-1386(+)	122.34	_LNS(ph)ITSSFR_	0.1303	2	552.758
ES_m.24213	943	S	g.24207 ORF g.24207 m.24207 type:5prime_partial len:1626 (-) TRINITY_DN73487_c3_g1_i1:277-5154(-)	152.93	_EQDAASSEGASSAGVEGAGGPGTAS(ph)PR_	-0.59716	3	828.349
ES_m.24213	949	S	g.24207 ORF g.24207 m.24207 type:5prime_partial len:1626 (-) TRINITY_DN73487_c3_g1_i1:277-5154(-)	104.95	_SLS(ph)LSAADTSHLAGWK_	-0.99587	3	575.273
ES_m.24213	991	S	g.24213 ORF g.24213 m.24213 type:5prime_partial len:1618 (-) TRINITY_DN73487_c3_g1_i2:277-5130(-)	101.3	_S(ph)PSVIFSQSSELER_	-0.41308	2	823.377
ES_m.24213	993	S	g.24213 ORF g.24213 m.24213 type:5prime_partial len:1618 (-) TRINITY_DN73487_c3_g1_i2:277-5130(-)	101.3	_S(ph)PSVIFSQSSELER_	-0.52245	3	549.254
ES_m.24213	1434	T	g.24207 ORF g.24207 m.24207 type:5prime_partial len:1626 (-) TRINITY_DN73487_c3_g1_i1:277-5154(-)	159.06	_LVAAAETLDST(ph)PPT(ph)TPTR_	-0.26429	3	667.637
ES_m.24213	1437	T	g.24207 ORF g.24207 m.24207 type:5prime_partial len:1626 (-) TRINITY_DN73487_c3_g1_i1:277-5154(-)	153.25	_LVAAAETLDST(ph)PPT(ph)TPTR_	-0.26429	3	667.637
ES_m.24213	1438	T	g.24207 ORF g.24207 m.24207 type:5prime_partial len:1626 (-) TRINITY_DN73487_c3_g1_i1:277-5154(-)	148.01	_LVAAAETLDST(ph)PPTT(ph)PTR_	0.041416	3	667.637
ES_m.24213	1462	S	g.24207 ORF g.24207 m.24207 type:5prime_partial len:1626 (-) TRINITY_DN73487_c3_g1_i1:277-5154(-)	74.369	_ELPEGEEGECES(ph)VGGEESEVGSACESSLGR_	-0.41948	3	1079.09
ES_m.24250	65	Y	g.24250 ORF g.24250 m.24250 type:complete len:219 (+) TRINITY_DN69004_c2_g1_i3:153-809(+)	76.82	_LLELPVLATEQY(ph)PQGLGK_	2.5405	3	683.694
ES_m.24329	308	S	g.24329 ORF g.24329 m.24329 type:5prime_partial len:738 (+) TRINITY_DN69071_c0_g1_i6:2-2215(+)	84.214	_LAQS(ph)LDQVTPQAEFEAYESR_	1.6602	3	788.025
ES_m.24351	252	S	g.24351 ORF g.24351 m.24351 type:complete len:346 (+) TRINITY_DN69077_c1_g4_i2:163-1200(+)	47.68	_ASHVHTVHTM(ox)HQS(ph)CNK_	-1.35	5	394.769
ES_m.24351	293	S	g.24351 ORF g.24351 m.24351 type:complete len:346 (+) TRINITY_DN69077_c1_g4_i2:163-1200(+)	83.404	_GLGVLTS(ph)LPLSGVER_	0.93016	3	526.615
ES_m.24351	304	T	g.24351 ORF g.24351 m.24351 type:complete len:346 (+) TRINITY_DN69077_c1_g4_i2:163-1200(+)	115.1	_T(ph)FSGSSTDEESRPR_	0.061477	3	545.893
ES_m.24351	306	S	g.24351 ORF g.24351 m.24351 type:complete len:346 (+) TRINITY_DN69077_c1_g4_i2:163-1200(+)	134.76	_TFS(ph)GSSTDEESRPR_	0.24851	4	409.672
ES_m.24351	308	S	g.24351 ORF g.24351 m.24351 type:complete len:346 (+) TRINITY_DN69077_c1_g4_i2:163-1200(+)	129.38	_TFSGS(ph)S(ph)TDEESRPR_	0.058786	2	858.319
ES_m.24351	309	S	g.24351 ORF g.24351 m.24351 type:complete len:346 (+) TRINITY_DN69077_c1_g4_i2:163-1200(+)	236.75	_TFSGSS(ph)TDEESRPR_	0.59295	2	818.336
ES_m.24351	310	T	g.24351 ORF g.24351 m.24351 type:complete len:346 (+) TRINITY_DN69077_c1_g4_i2:163-1200(+)	117	_TFSGSST(ph)DEESRPR_	0.21858	3	545.893
ES_m.24351	314	S	g.24351 ORF g.24351 m.24351 type:complete len:346 (+) TRINITY_DN69077_c1_g4_i2:163-1200(+)	103.88	_TFSGSSTDEES(ph)RPR_	0.50051	2	818.336
ES_m.24351	321	T	g.24351 ORF g.24351 m.24351 type:complete len:346 (+) TRINITY_DN69077_c1_g4_i2:163-1200(+)	239.16	_T(ph)MS(ph)MEEYDTPNLR_	-0.94554	3	582.877
ES_m.24351	323	S	g.24351 ORF g.24351 m.24351 type:complete len:346 (+) TRINITY_DN69077_c1_g4_i2:163-1200(+)	214.54	_T(ph)MS(ph)MEEYDTPNLR_	-1.1507	2	873.811
ES_m.24351	327	Y	g.24351 ORF g.24351 m.24351 type:complete len:346 (+) TRINITY_DN69077_c1_g4_i2:163-1200(+)	32.43	_TMSM(ox)EEY(ph)DTPNLR_	0.67793	2	841.826
ES_m.24351	336	S	g.24351 ORF g.24351 m.24351 type:complete len:346 (+) TRINITY_DN69077_c1_g4_i2:163-1200(+)	166.62	_RFS(ph)FSSTQTAAN_	-1.092	2	698.798
ES_m.24351	338	S	g.24351 ORF g.24351 m.24351 type:complete len:346 (+) TRINITY_DN69077_c1_g4_i2:163-1200(+)	58.712	_RFS(ph)FS(ph)STQTAAN_	0.36128	3	492.857
ES_m.24351	339	S	g.24351 ORF g.24351 m.24351 type:complete len:346 (+) TRINITY_DN69077_c1_g4_i2:163-1200(+)	122.46	_FSFSS(ph)TQTAAN_	-1.8139	2	620.748
ES_m.24372	24	S	g.24372 ORF g.24372 m.24372 type:internal len:369 (+) TRINITY_DN69009_c0_g1_i4:3-1112(+)	101.45	_APIAS(ph)LDCMEEFQGCADPLLGR_	1.3852	4	633.276
ES_m.24372	283	T	g.24372 ORF g.24372 m.24372 type:internal len:369 (+) TRINITY_DN69009_c0_g1_i4:3-1112(+)	69.345	_IDDGT(ph)PVFTR_	-0.70914	2	600.768
ES_m.24405	186	S	g.24405 ORF g.24405 m.24405 type:complete len:614 (-) TRINITY_DN69018_c1_g1_i2:424-2265(-)	152.48	_S(ph)SQMDLVQQDASDYSK_	0.19225	2	941.382
ES_m.24405	187	S	g.24405 ORF g.24405 m.24405 type:complete len:614 (-) TRINITY_DN69018_c1_g1_i2:424-2265(-)	152.48	_S(ph)SQMDLVQQDASDYSK_	0.19225	2	941.382
ES_m.24405	199	Y	g.24405 ORF g.24405 m.24405 type:complete len:614 (-) TRINITY_DN69018_c1_g1_i2:424-2265(-)	57.525	_SSQMDLVQQDASDY(ph)SK_	2.4258	3	627.924
ES_m.24405	210	S	g.24405 ORF g.24405 m.24405 type:complete len:614 (-) TRINITY_DN69018_c1_g1_i2:424-2265(-)	110.01	_VEPYPS(ph)LDNLS(ph)TITTVANPSTK_	-0.94293	4	627.539
ES_m.24405	215	S	g.24405 ORF g.24405 m.24405 type:complete len:614 (-) TRINITY_DN69018_c1_g1_i2:424-2265(-)	122.94	_VEPYPSLDNLS(ph)TITTVANPSTK_	1.419	3	809.728
ES_m.24405	218	T	g.24405 ORF g.24405 m.24405 type:complete len:614 (-) TRINITY_DN69018_c1_g1_i2:424-2265(-)	102.98	_VEPYPSLDNLSTIT(ph)TVANPSTK_	0.84159	4	607.548
ES_m.24468	158	S	g.24468 ORF g.24468 m.24468 type:3prime_partial len:223 (-) TRINITY_DN69097_c0_g1_i1:3-671(-)	87.498	_S(ph)LLYIDDTPDSLLEEEGTTFSPQSVGR_	2.9889	3	1017.14
ES_m.24521	35	S	g.24521 ORF g.24521 m.24521 type:complete len:287 (-) TRINITY_DN69020_c0_g1_i1:438-1298(-)	94.532	_NQLANAS(ph)SEAR_	-2.2393	2	620.77
ES_m.24521	36	S	g.24521 ORF g.24521 m.24521 type:complete len:287 (-) TRINITY_DN69020_c0_g1_i1:438-1298(-)	94.532	_NQLANASS(ph)EAR_	-0.20404	2	620.77
ES_m.24521	187	S	g.24521 ORF g.24521 m.24521 type:complete len:287 (-) TRINITY_DN69020_c0_g1_i1:438-1298(-)	104.24	_DFGS(ph)FQSFK_	0.15802	2	571.731
ES_m.24543	279	Y	g.24543 ORF g.24543 m.24543 type:5prime_partial len:387 (+) TRINITY_DN69011_c1_g2_i3:1-1161(+)	77.871	_EKDSEPIY(ph)ETIDESTLAK_	-0.14753	4	537.746
ES_m.24545	488	S	g.24545 ORF g.24545 m.24545 type:complete len:557 (+) TRINITY_DN69086_c0_g1_i1:214-1884(+)	145.2	_GEVNAADAFDIGS(ph)FDEEDTK_	-0.076108	3	737.298
ES_m.24734	184	S	g.24734 ORF g.24734 m.24734 type:5prime_partial len:199 (+) TRINITY_DN14554_c0_g1_i1:3-599(+)	96.848	_LLKPGEQPTEYS(ph)DEEDAKDTK_	-0.2962	5	495.426
ES_m.24912	14	S	g.24912 ORF g.24912 m.24912 type:complete len:130 (+) TRINITY_DN9459_c0_g1_i1:8-397(+)	49.485	_S(ph)YHSLNTMGEGGGGEDGGER_	-0.24474	3	697.269
ES_m.24912	17	S	g.24912 ORF g.24912 m.24912 type:complete len:130 (+) TRINITY_DN9459_c0_g1_i1:8-397(+)	119.45	_SYHS(ph)LNTM(ox)GEGGGGEDGGER_	-0.07437	3	702.6
ES_m.24912	108	S	g.24912 ORF g.24912 m.24912 type:complete len:130 (+) TRINITY_DN9459_c0_g1_i1:8-397(+)	76.807	_ELDDEWRIS(ph)EDAPEGDR_	0.32006	3	704.623
ES_m.250	388	S	g.250 ORF g.250 m.250 type:internal len:441 (-) TRINITY_DN68286_c1_g1_i1:1-1323(-)	111.46	_S(ph)M(ox)DALGR_	-1.2419	2	423.165
ES_m.250	422	S	g.250 ORF g.250 m.250 type:internal len:441 (-) TRINITY_DN68286_c1_g1_i1:1-1323(-)	66.568	_S(ph)QEEEEAESAK_	-0.71616	3	439.501
ES_m.25054	151	S	g.25054 ORF g.25054 m.25054 type:complete len:535 (+) TRINITY_DN56095_c0_g1_i1:110-1714(+)	63.225	_SVASGALEPNVM(ox)M(ox)S(ph)PER_	-1.1528	3	629.606
ES_m.251	368	S	g.250 ORF g.250 m.250 type:internal len:441 (-) TRINITY_DN68286_c1_g1_i1:1-1323(-)	59.067	_MAANIS(ph)QR_	0.41879	2	485.712
ES_m.251	378	S	g.250 ORF g.250 m.250 type:internal len:441 (-) TRINITY_DN68286_c1_g1_i1:1-1323(-)	62.287	_NNPEFERS(ph)LSR_	1.09	3	476.88
ES_m.251	388	S	g.251 ORF g.251 m.251 type:internal len:435 (-) TRINITY_DN68286_c1_g1_i2:3-1307(-)	152.11	_S(ph)M(ox)DAYSILDALGR_	-1.0848	3	503.221
ES_m.251	401	S	g.251 ORF g.251 m.251 type:internal len:435 (-) TRINITY_DN68286_c1_g1_i2:3-1307(-)	98.033	_S(ph)MDAYSILDALGRS(ph)GESPEVSK_	1.5058	4	618.765
ES_m.25258	12	S	g.25258 ORF g.25258 m.25258 type:complete len:206 (-) TRINITY_DN53722_c0_g1_i1:1227-1844(-)	58.274	_AVHS(ph)LTM(ox)AAK_	0.0075588	3	375.511
ES_m.25258	192	S	g.25258 ORF g.25258 m.25258 type:complete len:206 (-) TRINITY_DN53722_c0_g1_i1:1227-1844(-)	51.771	_S(ph)ADEIFSDVEK_	1.9636	2	660.274
ES_m.25258	198	S	g.25258 ORF g.25258 m.25258 type:complete len:206 (-) TRINITY_DN53722_c0_g1_i1:1227-1844(-)	54.898	_SADEIFS(ph)DVEK_	0.47158	3	440.518
ES_m.25267	705	S	g.25267 ORF g.25267 m.25267 type:complete len:786 (-) TRINITY_DN53752_c0_g1_i1:678-3035(-)	41.227	_IDDSTGS(ph)IGRR_	1.2981	3	419.526
ES_m.25289	9	S	g.25289 ORF g.25289 m.25289 type:complete len:174 (+) TRINITY_DN53761_c0_g1_i1:141-662(+)	62.162	_RAS(ph)ITSVGGK_	-0.22924	3	352.513
ES_m.25289	19	S	g.25289 ORF g.25289 m.25289 type:complete len:174 (+) TRINITY_DN53761_c0_g1_i1:141-662(+)	52.862	_S(ph)GSTKFELTEEQK_	-0.76328	3	521.903
ES_m.25309	363	S	g.25309 ORF g.25309 m.25309 type:5prime_partial len:1124 (-) TRINITY_DN53776_c0_g1_i1:329-3700(-)	157.22	_HHEGMS(ph)DDESEENVTR_	-1.721	3	651.242
ES_m.25353	112	S	g.25353 ORF g.25353 m.25353 type:5prime_partial len:572 (+) TRINITY_DN34698_c0_g2_i1:1-1716(+)	38.96	_RLDS(ph)FSSK_	0.17546	3	340.49
ES_m.25403	16	S	g.25403 ORF g.25403 m.25403 type:3prime_partial len:218 (+) TRINITY_DN81562_c0_g1_i1:216-872(+)	47.548	_AS(ph)DEQVPSAQAR_	1.9499	2	669.788
ES_m.25403	37	S	g.25403 ORF g.25403 m.25403 type:3prime_partial len:218 (+) TRINITY_DN81562_c0_g1_i1:216-872(+)	117.36	_ASS(ph)FDCGDHGAAGEEGAR_	-0.041687	2	937.344
ES_m.2552	237	S	g.2552 ORF g.2552 m.2552 type:3prime_partial len:366 (+) TRINITY_DN66561_c0_g1_i1:439-1539(+)	94.09	_SLS(ph)LVSSSPTR_	-0.65676	2	607.295
ES_m.25585	179	S	g.25585 ORF g.25585 m.25585 type:5prime_partial len:735 (-) TRINITY_DN64969_c0_g2_i1:2518-4722(-)	73.072	_SSPAASVASPQRPVS(ph)PQDSPSR_	1.2196	4	572.772
ES_m.25590	402	S	g.25590 ORF g.25590 m.25590 type:complete len:1359 (-) TRINITY_DN64906_c0_g1_i1:3631-7707(-)	55.337	_LECS(ph)TDWDGDAVM(ox)ASR_	0.20516	3	636.91
ES_m.25590	440	S	g.25590 ORF g.25590 m.25590 type:complete len:1359 (-) TRINITY_DN64906_c0_g1_i1:3631-7707(-)	202.65	_LS(ph)SVDTAADDVDMNVEPASK_	3.0166	3	715.308
ES_m.25590	441	S	g.25590 ORF g.25590 m.25590 type:complete len:1359 (-) TRINITY_DN64906_c0_g1_i1:3631-7707(-)	147.41	_LSS(ph)VDTAADDVDM(ox)NVEPASK_	-0.14831	4	540.732
ES_m.25590	586	S	g.25590 ORF g.25590 m.25590 type:complete len:1359 (-) TRINITY_DN64906_c0_g1_i1:3631-7707(-)	41.621	_ADNLQS(ph)PEHK_	-0.11184	3	406.843
ES_m.25590	597	S	g.25590 ORF g.25590 m.25590 type:complete len:1359 (-) TRINITY_DN64906_c0_g1_i1:3631-7707(-)	78.548	_ITLVS(ph)PSSR_	-0.14646	3	347.178
ES_m.25590	673	S	g.25590 ORF g.25590 m.25590 type:complete len:1359 (-) TRINITY_DN64906_c0_g1_i1:3631-7707(-)	171.78	_AS(ph)GGAEEAADSLPVER_	-0.49869	2	819.854
ES_m.25590	682	S	g.25590 ORF g.25590 m.25590 type:complete len:1359 (-) TRINITY_DN64906_c0_g1_i1:3631-7707(-)	171.78	_ASGGAEEAADS(ph)LPVER_	0.34135	3	546.905
ES_m.25590	707	S	g.25590 ORF g.25590 m.25590 type:complete len:1359 (-) TRINITY_DN64906_c0_g1_i1:3631-7707(-)	42.314	_AWS(ph)NPQLSSHIR_	-0.3438	3	492.565
ES_m.25590	760	S	g.25590 ORF g.25590 m.25590 type:complete len:1359 (-) TRINITY_DN64906_c0_g1_i1:3631-7707(-)	124.25	_RQS(ph)M(ox)PEIGVCETEECGETDAVVGGK_	-0.051343	3	945.394
ES_m.25590	863	S	g.25590 ORF g.25590 m.25590 type:complete len:1359 (-) TRINITY_DN64906_c0_g1_i1:3631-7707(-)	42.716	_SASLQSS(ph)PHTHPEER_	0.027888	3	581.588
ES_m.25590	1018	S	g.25590 ORF g.25590 m.25590 type:complete len:1359 (-) TRINITY_DN64906_c0_g1_i1:3631-7707(-)	89.358	_RKS(ph)LEYLLEDK_	0.66709	4	369.189
ES_m.25590	1064	S	g.25590 ORF g.25590 m.25590 type:complete len:1359 (-) TRINITY_DN64906_c0_g1_i1:3631-7707(-)	63.864	_TVTPSVS(ph)PR_	-0.58872	2	512.247
ES_m.25590	1087	S	g.25590 ORF g.25590 m.25590 type:complete len:1359 (-) TRINITY_DN64906_c0_g1_i1:3631-7707(-)	142.94	_S(ph)CEDLLEEGSEESSK_	0.59796	3	593.561
ES_m.25590	1193	S	g.25590 ORF g.25590 m.25590 type:complete len:1359 (-) TRINITY_DN64906_c0_g1_i1:3631-7707(-)	88.781	_VAS(ph)PGNEEDSLSTR_	0.28268	2	771.328
ES_m.25590	1205	S	g.25590 ORF g.25590 m.25590 type:complete len:1359 (-) TRINITY_DN64906_c0_g1_i1:3631-7707(-)	49.527	_S(ph)GVSEHR_	-1.0343	2	426.174
ES_m.25590	1229	S	g.25590 ORF g.25590 m.25590 type:complete len:1359 (-) TRINITY_DN64906_c0_g1_i1:3631-7707(-)	143.25	_S(ph)GSQEDHSEDLADLTPALR_	0.018931	3	707.643
ES_m.25590	1231	S	g.25590 ORF g.25590 m.25590 type:complete len:1359 (-) TRINITY_DN64906_c0_g1_i1:3631-7707(-)	122.68	_SGS(ph)QEDHSEDLADLTPALR_	0.15402	2	1060.96
ES_m.25590	1236	S	g.25590 ORF g.25590 m.25590 type:complete len:1359 (-) TRINITY_DN64906_c0_g1_i1:3631-7707(-)	122.68	_SGS(ph)QEDHS(ph)EDLADLTPALR_	-0.14356	3	734.298
ES_m.25635	48	S	g.25635 ORF g.25635 m.25635 type:complete len:268 (+) TRINITY_DN64911_c0_g1_i1:63-866(+)	38.889	_S(ph)QQGLDSTVASVK_	-0.4257	3	467.22
ES_m.25650	117	S	g.25650 ORF g.25650 m.25650 type:complete len:1064 (+) TRINITY_DN64967_c0_g2_i3:240-3431(+)	87.519	_MVEYVLASS(ph)PTGK_	1.7644	3	487.895
ES_m.25650	604	S	g.25650 ORF g.25650 m.25650 type:complete len:1064 (+) TRINITY_DN64967_c0_g2_i3:240-3431(+)	89.502	_TTSVLS(ph)PLSQDFR_	0.1599	2	765.864
ES_m.25650	701	S	g.25650 ORF g.25650 m.25650 type:complete len:1064 (+) TRINITY_DN64967_c0_g2_i3:240-3431(+)	59.227	_NLS(ph)LDKCTGR_	0.48056	3	415.188
ES_m.25710	96	Y	g.25710 ORF g.25710 m.25710 type:internal len:176 (+) TRINITY_DN64915_c0_g1_i2:3-533(+)	74.789	_QVELEQPVFGANY(ph)IK_	2.7936	3	605.629
ES_m.25755	451	S	g.25755 ORF g.25755 m.25755 type:complete len:926 (+) TRINITY_DN64938_c1_g1_i1:652-3429(+)	89.043	_KQES(ph)VNEETTDVTETR_	0.48737	3	649.284
ES_m.25759	7	T	g.25759 ORF g.25759 m.25759 type:complete len:215 (+) TRINITY_DN64956_c1_g1_i1:192-836(+)	77.08	_T(ph)ASTRNEQDMMASAR_	1.1506	3	583.575
ES_m.25759	9	S	g.25759 ORF g.25759 m.25759 type:complete len:215 (+) TRINITY_DN64956_c1_g1_i1:192-836(+)	110.6	_TAS(ph)TRNEQDMMASAR_	-0.12627	3	583.575
ES_m.25759	19	S	g.25759 ORF g.25759 m.25759 type:complete len:215 (+) TRINITY_DN64956_c1_g1_i1:192-836(+)	85.837	_NEQDMMAS(ph)ARR_	-1.1275	3	463.52
ES_m.25759	79	S	g.25759 ORF g.25759 m.25759 type:complete len:215 (+) TRINITY_DN64956_c1_g1_i1:192-836(+)	146.3	_ETGLS(ph)LSDEDTEK_	-1.6278	2	752.309
ES_m.25759	155	S	g.25759 ORF g.25759 m.25759 type:complete len:215 (+) TRINITY_DN64956_c1_g1_i1:192-836(+)	49.209	_GVYTVTSHPQYQS(ph)GEM(ox)TEEDILNTIIK_	0.36775	4	788.115
ES_m.25759	175	T	g.25759 ORF g.25759 m.25759 type:complete len:215 (+) TRINITY_DN64956_c1_g1_i1:192-836(+)	83.692	_FEHNT(ph)SVDGK_	-0.60473	2	607.248
ES_m.25759	176	S	g.25759 ORF g.25759 m.25759 type:complete len:215 (+) TRINITY_DN64956_c1_g1_i1:192-836(+)	79.089	_KFEHNTS(ph)VDGK_	0.15926	3	447.866
ES_m.25761	528	S	g.25761 ORF g.25761 m.25761 type:internal len:686 (+) TRINITY_DN64956_c2_g1_i1:3-2063(+)	52.455	_FRFDS(ph)EEDFNDAEEGVT(ph)SDENEAECSER_	-0.25343	3	1158.42
ES_m.25761	540	T	g.25761 ORF g.25761 m.25761 type:internal len:686 (+) TRINITY_DN64956_c2_g1_i1:3-2063(+)	78.645	_FDSEEDFNDAEEGVT(ph)SDENEAECSER_	-0.016651	3	1030.7
ES_m.25761	541	S	g.25761 ORF g.25761 m.25761 type:internal len:686 (+) TRINITY_DN64956_c2_g1_i1:3-2063(+)	114.9	_FDSEEDFNDAEEGVTS(ph)DENEAECSER_	-2.0411	3	1030.7
ES_m.25811	69	S	g.25811 ORF g.25811 m.25811 type:internal len:307 (-) TRINITY_DN16463_c0_g1_i1:1-921(-)	82.705	_S(ph)PEPSAPQAHR_	-1.1985	3	419.519
ES_m.25824	140	S	g.25824 ORF g.25824 m.25824 type:complete len:1013 (+) TRINITY_DN64674_c0_g1_i9:139-3177(+)	48.616	_KVES(ph)AAPAPPGPSAK_	1.4047	3	496.248
ES_m.25824	760	S	g.25824 ORF g.25824 m.25824 type:complete len:1013 (+) TRINITY_DN64674_c0_g1_i9:139-3177(+)	119.8	_ALQVATQTAQS(ph)PEPK_	1.111	3	550.27
ES_m.25844	458	S	g.25854 ORF g.25854 m.25854 type:5prime_partial len:164 (+) TRINITY_DN64669_c0_g1_i8:2-493(+)	88.395	_S(ph)QDDVLSGIASSVIGGLVGGGGSGGSQPR_	0.23803	3	898.763
ES_m.25844	488	S	g.25854 ORF g.25854 m.25854 type:5prime_partial len:164 (+) TRINITY_DN64669_c0_g1_i8:2-493(+)	109.07	_HS(ph)GGAIASNIIGK_	-0.14345	3	435.55
ES_m.25844	1020	S	g.25844 ORF g.25844 m.25844 type:5prime_partial len:1264 (+) TRINITY_DN64669_c0_g1_i3:2-3793(+)	73.499	_S(ph)PSFINMR_	1.2791	2	516.223
ES_m.25854	146	S	g.25854 ORF g.25854 m.25854 type:5prime_partial len:164 (+) TRINITY_DN64669_c0_g1_i8:2-493(+)	36.079	_IVS(ph)DGGGASDDLISQINVHG_	1.1251	3	678.644
ES_m.25854	152	S	g.25854 ORF g.25854 m.25854 type:5prime_partial len:164 (+) TRINITY_DN64669_c0_g1_i8:2-493(+)	56.684	_IVSDGGGAS(ph)DDLISQINVHG_	0.4574	3	678.644
ES_m.25934	14	S	g.25934 ORF g.25934 m.25934 type:complete len:294 (+) TRINITY_DN64619_c1_g2_i7:134-1015(+)	86.366	_AAQS(ph)DEDDVGPDDVAVNVDGNVGYM(ox)DDFFNEVEEIR_	0.24213	4	1011.17
ES_m.25934	167	S	g.25934 ORF g.25934 m.25934 type:complete len:294 (+) TRINITY_DN64619_c1_g2_i7:134-1015(+)	83.876	_NTTS(ph)DELEDMLEQGNPAVFTQGIIMETQQAK_	3.4557	4	880.398
ES_m.25993	223	S	g.25993 ORF g.25993 m.25993 type:complete len:305 (-) TRINITY_DN64670_c1_g2_i1:282-1196(-)	40.92	_GGDDS(ph)DENWEIPS(ph)DDEHLPFK_	-0.83619	3	854.651
ES_m.25993	231	S	g.25993 ORF g.25993 m.25993 type:complete len:305 (-) TRINITY_DN64670_c1_g2_i1:282-1196(-)	40.92	_GGDDS(ph)DENWEIPS(ph)DDEHLPFK_	-0.83619	3	854.651
ES_m.26034	82	T	g.26034 ORF g.26034 m.26034 type:complete len:149 (+) TRINITY_DN64636_c0_g4_i3:164-610(+)	50.04	_RT(ph)PPSTLR_	-1.4522	3	336.506
ES_m.26040	129	S	g.26040 ORF g.26040 m.26040 type:complete len:143 (+) TRINITY_DN64636_c0_g4_i5:1265-1693(+)	58.699	_S(ph)HMVERPR_	1.4863	2	546.244
ES_m.26088	98	T	g.26088 ORF g.26088 m.26088 type:3prime_partial len:291 (-) TRINITY_DN64640_c1_g1_i6:1-873(-)	149.16	_VVASIVT(ph)PQTNTAFS(ph)PASR_	1.0437	3	702.66
ES_m.26088	106	S	g.26088 ORF g.26088 m.26088 type:3prime_partial len:291 (-) TRINITY_DN64640_c1_g1_i6:1-873(-)	149.16	_VVASIVTPQTNTAFS(ph)PAS(ph)R_	1.9742	3	702.66
ES_m.26088	109	S	g.26088 ORF g.26088 m.26088 type:3prime_partial len:291 (-) TRINITY_DN64640_c1_g1_i6:1-873(-)	75.868	_VVASIVTPQTNTAFS(ph)PAS(ph)R_	1.9742	3	702.66
ES_m.26088	113	S	g.26088 ORF g.26088 m.26088 type:3prime_partial len:291 (-) TRINITY_DN64640_c1_g1_i6:1-873(-)	56.121	_ANS(ph)PSKPAS(ph)PAR_	-1.2357	2	671.781
ES_m.26088	119	S	g.26088 ORF g.26088 m.26088 type:3prime_partial len:291 (-) TRINITY_DN64640_c1_g1_i6:1-873(-)	56.121	_ANS(ph)PSKPAS(ph)PAR_	-1.2357	2	671.781
ES_m.26101	817	S	g.26101 ORF g.26101 m.26101 type:3prime_partial len:881 (+) TRINITY_DN64625_c0_g1_i1:176-2821(+)	83.998	_S(ph)ITETLR_	0.0069853	2	450.215
ES_m.26101	819	T	g.26101 ORF g.26101 m.26101 type:3prime_partial len:881 (+) TRINITY_DN64625_c0_g1_i1:176-2821(+)	82.287	_SIT(ph)ETLR_	0.32757	2	450.215
ES_m.26111	30	S	g.26111 ORF g.26111 m.26111 type:3prime_partial len:385 (-) TRINITY_DN64654_c0_g1_i3:3-1157(-)	24.918	_NEVMYNS(ph)EMLVNR_	2.9923	3	560.237
ES_m.26120	318	S	g.26120 ORF g.26120 m.26120 type:3prime_partial len:330 (+) TRINITY_DN64642_c0_g1_i1:94-1086(+)	156.9	_EVAGDDDEDEEEEGMGELAVDS(ph)EEEEEGKKK_	0.45943	5	702.08
ES_m.26164	112	S	g.26164 ORF g.26164 m.26164 type:3prime_partial len:202 (+) TRINITY_DN51236_c0_g1_i1:69-677(+)	59.198	_GSAS(ph)LDATR_	1.4643	2	479.205
ES_m.26219	93	S	g.26219 ORF g.26219 m.26219 type:internal len:232 (+) TRINITY_DN80946_c0_g1_i1:2-700(+)	81.335	_AVS(ph)LDLTR_	0.19599	2	477.736
ES_m.26219	158	S	g.26219 ORF g.26219 m.26219 type:internal len:232 (+) TRINITY_DN80946_c0_g1_i1:2-700(+)	39.585	_RVS(ph)ESSLAEAVSPR_	-0.026855	3	523.254
ES_m.26247	56	T	g.26247 ORF g.26247 m.26247 type:internal len:204 (+) TRINITY_DN80907_c0_g1_i1:2-616(+)	71.376	_GT(ph)SPHPDLTDEDEER_	-0.76173	3	593.235
ES_m.26273	37	S	g.26273 ORF g.26273 m.26273 type:complete len:328 (+) TRINITY_DN37664_c0_g1_i4:178-1161(+)	123.75	_FHS(ph)ISEFR_	0.4346	3	368.162
ES_m.26300	213	S	g.26300 ORF g.26300 m.26300 type:3prime_partial len:381 (+) TRINITY_DN37690_c0_g2_i2:342-1487(+)	88.282	_TTS(ph)PIQEGDR_	-0.44729	2	592.253
ES_m.26304	273	S	g.26304 ORF g.26304 m.26304 type:3prime_partial len:299 (+) TRINITY_DN37690_c0_g2_i3:342-1241(+)	78.319	_AS(ph)PTNDQSECDFHCCSLHEEGGR_	-1.1168	4	694.007
ES_m.26304	275	T	g.26304 ORF g.26304 m.26304 type:3prime_partial len:299 (+) TRINITY_DN37690_c0_g2_i3:342-1241(+)	116.45	_ASPT(ph)NDQSECDFHCCSLHEEGGR_	-0.18306	4	694.007
ES_m.26334	318	S	g.26334 ORF g.26334 m.26334 type:complete len:716 (-) TRINITY_DN37695_c0_g1_i2:253-2400(-)	81.918	_TS(ph)TDSTILSR_	0.13273	2	580.763
ES_m.26394	275	S	g.26394 ORF g.26394 m.26394 type:5prime_partial len:303 (+) TRINITY_DN36786_c0_g1_i1:2-910(+)	110.43	_DNLTLWTSDMQGES(ph)ESGAGAGGEGEQR_	-1.3382	3	954.722
ES_m.26394	277	S	g.26394 ORF g.26394 m.26394 type:5prime_partial len:303 (+) TRINITY_DN36786_c0_g1_i1:2-910(+)	70.217	_DNLTLWTSDMQGESES(ph)GAGAGGEGEQR_	-0.47941	4	716.293
ES_m.26396	134	S	g.26394 ORF g.26394 m.26394 type:5prime_partial len:303 (+) TRINITY_DN36786_c0_g1_i1:2-910(+)	109.07	_DICS(ph)DILGLLDK_	-3.1827	3	481.226
ES_m.26396	167	Y	g.26394 ORF g.26394 m.26394 type:5prime_partial len:303 (+) TRINITY_DN36786_c0_g1_i1:2-910(+)	53.567	_Y(ph)LAEFATSNDRK_	-1.1278	3	498.892
ES_m.26396	246	S	g.26394 ORF g.26394 m.26394 type:5prime_partial len:303 (+) TRINITY_DN36786_c0_g1_i1:2-910(+)	165.1	_AAFDDAIAELDTLS(ph)EESYK_	3.031	4	542.738
ES_m.26396	275	S	g.26396 ORF g.26396 m.26396 type:5prime_partial len:296 (+) TRINITY_DN36786_c0_g1_i2:2-889(+)	183.58	_DNLTLWTSDMQGES(ph)GEGEQR_	-0.05634	3	778.318
ES_m.264	70	S	g.264 ORF g.264 m.264 type:complete len:288 (+) TRINITY_DN68283_c2_g1_i1:180-1043(+)	109.18	_GSADGDEDAASQHS(ph)GATEGADS(ph)NPPS(ph)ETEEEQEAK_	-0.92461	4	936.582
ES_m.264	78	S	g.264 ORF g.264 m.264 type:complete len:288 (+) TRINITY_DN68283_c2_g1_i1:180-1043(+)	109.18	_GSADGDEDAASQHS(ph)GATEGADS(ph)NPPS(ph)ETEEEQEAK_	-0.92461	4	936.582
ES_m.264	82	S	g.264 ORF g.264 m.264 type:complete len:288 (+) TRINITY_DN68283_c2_g1_i1:180-1043(+)	109.18	_GSADGDEDAASQHS(ph)GATEGADS(ph)NPPS(ph)ETEEEQEAK_	-0.92461	4	936.582
ES_m.264	84	T	g.264 ORF g.264 m.264 type:complete len:288 (+) TRINITY_DN68283_c2_g1_i1:180-1043(+)	38.714	_GSADGDEDAAS(ph)QHSGATEGADS(ph)NPPS(ph)ETEEEQEAK_	0.44559	5	749.467
ES_m.26417	95	S	g.26417 ORF g.26417 m.26417 type:complete len:416 (+) TRINITY_DN36782_c0_g1_i2:113-1360(+)	64.069	_SGSSWSGAEATDEAKS(ph)PQQR_	-0.39271	3	720.306
ES_m.26417	302	S	g.26417 ORF g.26417 m.26417 type:complete len:416 (+) TRINITY_DN36782_c0_g1_i2:113-1360(+)	163.46	_KIEES(ph)DEEEEEEEEEEVHHGR_	-0.81106	3	893.019
ES_m.26523	255	S	g.26523 ORF g.26523 m.26523 type:complete len:487 (+) TRINITY_DN73176_c0_g1_i1:254-1714(+)	157.28	_IS(ph)PSVSEADLTSPVESLK_	1.324	4	485.488
ES_m.26566	317	T	g.26566 ORF g.26566 m.26566 type:5prime_partial len:401 (-) TRINITY_DN73122_c0_g1_i1:309-1511(-)	74.744	_TAPQSIT(ph)SPEIDTR_	1.7541	2	798.369
ES_m.26589	82	S	g.26589 ORF g.26589 m.26589 type:5prime_partial len:560 (-) TRINITY_DN73171_c0_g2_i2:1863-3542(-)	66.485	_TAS(ph)INESLSR_	-1.3828	2	579.264
ES_m.26728	560	Y	g.26728 ORF g.26728 m.26728 type:internal len:806 (+) TRINITY_DN73118_c0_g3_i1:3-2423(+)	23.32	_Y(ph)QECWGADK_	0.29188	4	309.865
ES_m.26804	90	S	g.26804 ORF g.26804 m.26804 type:internal len:145 (+) TRINITY_DN73124_c0_g2_i1:1-438(+)	66.989	_SIS(ph)FDKTAER_	-0.3843	3	411.855
ES_m.26806	11	S	g.26806 ORF g.26806 m.26806 type:5prime_partial len:446 (-) TRINITY_DN73124_c0_g3_i1:1878-3215(-)	57.288	_AGLGGQDAS(ph)IRR_	-1.0505	2	640.809
ES_m.26806	15	S	g.26806 ORF g.26806 m.26806 type:5prime_partial len:446 (-) TRINITY_DN73124_c0_g3_i1:1878-3215(-)	128.4	_S(ph)LPEETRPPTIEETSDDILAK_	0.48947	3	807.719
ES_m.26871	719	S	g.26871 ORF g.26871 m.26871 type:3prime_partial len:729 (+) TRINITY_DN73135_c1_g2_i4:18-2207(+)	65.219	_GFSCGFAS(ph)APIR_	-1.0489	3	450.528
ES_m.26921	41	T	g.26921 ORF g.26921 m.26921 type:complete len:874 (+) TRINITY_DN73173_c0_g1_i4:421-3042(+)	62.466	_RAQT(ph)DVHLR_	-0.61665	3	392.528
ES_m.26921	818	S	g.26921 ORF g.26921 m.26921 type:complete len:874 (+) TRINITY_DN73173_c0_g1_i4:421-3042(+)	74.789	_QDS(ph)HNAASPR_	-0.042227	2	581.735
ES_m.26921	841	S	g.26921 ORF g.26921 m.26921 type:complete len:874 (+) TRINITY_DN73173_c0_g1_i4:421-3042(+)	123.28	_ASS(ph)FVFSDNK_	0.2016	2	591.247
ES_m.26933	513	S	g.26933 ORF g.26933 m.26933 type:complete len:556 (+) TRINITY_DN73190_c0_g1_i1:111-1778(+)	26.532	_GGHHS(ph)QALLAK_	-0.74641	3	400.196
ES_m.26958	200	S	g.26958 ORF g.26958 m.26958 type:complete len:512 (+) TRINITY_DN73149_c1_g1_i1:152-1687(+)	92.231	_YAIDSPGSPMS(ph)VDVPPDDYDLADNDER_	-0.61898	3	1011.75
ES_m.26961	238	S	g.26961 ORF g.26961 m.26961 type:3prime_partial len:1426 (-) TRINITY_DN73164_c0_g2_i1:3-4280(-)	69.61	_SVS(ph)VSGTVADVVFR_	-1.5098	2	751.866
ES_m.26961	240	S	g.26961 ORF g.26961 m.26961 type:3prime_partial len:1426 (-) TRINITY_DN73164_c0_g2_i1:3-4280(-)	124.78	_SVSVS(ph)GTVADVVFR_	-0.99806	3	501.58
ES_m.26961	767	S	g.26961 ORF g.26961 m.26961 type:3prime_partial len:1426 (-) TRINITY_DN73164_c0_g2_i1:3-4280(-)	41.475	_SS(ph)AT(ph)PPELETFPTDPLEDFLR_	-0.49152	3	841.364
ES_m.26961	769	T	g.26961 ORF g.26961 m.26961 type:3prime_partial len:1426 (-) TRINITY_DN73164_c0_g2_i1:3-4280(-)	78.451	_SS(ph)AT(ph)PPELETFPTDPLEDFLR_	-0.49152	3	841.364
ES_m.26961	1252	S	g.26961 ORF g.26961 m.26961 type:3prime_partial len:1426 (-) TRINITY_DN73164_c0_g2_i1:3-4280(-)	108.75	_AEES(ph)DDDEVAISDNWR_	-0.79563	3	644.249
ES_m.26982	74	S	g.26982 ORF g.26982 m.26982 type:5prime_partial len:113 (-) TRINITY_DN73186_c1_g1_i1:391-729(-)	75.535	_GTVS(ph)PFGASTELR_	0.94376	2	701.324
ES_m.27001	43	S	g.27001 ORF g.27001 m.27001 type:complete len:519 (+) TRINITY_DN73196_c0_g1_i3:1629-3185(+)	122.69	_RFS(ph)LPAGPR_	-0.21706	3	360.85
ES_m.27022	402	S	g.27022 ORF g.27022 m.27022 type:3prime_partial len:668 (+) TRINITY_DN73153_c0_g1_i2:396-2402(+)	130.83	_KYQS(ph)EDAGIGFHSPEDAR_	0.85729	4	522.477
ES_m.27022	550	S	g.27022 ORF g.27022 m.27022 type:3prime_partial len:668 (+) TRINITY_DN73153_c0_g1_i2:396-2402(+)	126.91	_AS(ph)LPQLPGLNNQQVILQR_	2.1944	3	690.368
ES_m.27057	100	S	g.27057 ORF g.27057 m.27057 type:complete len:211 (-) TRINITY_DN73110_c0_g1_i1:960-1592(-)	85.185	_HHHS(ph)EDDEEQDPEPEDATHQDAK_	0.99709	5	556.014
ES_m.2706	109	S	g.2706 ORF g.2706 m.2706 type:complete len:407 (+) TRINITY_DN66506_c2_g1_i1:109-1329(+)	75.911	_VNS(ph)FTGTSADGFR_	-1.0925	3	480.205
ES_m.27093	437	S	g.27093 ORF g.27093 m.27093 type:complete len:445 (+) TRINITY_DN73157_c0_g2_i5:66-1400(+)	86.756	_PAWATTS(ph)PSPR_	-0.69439	3	417.524
ES_m.27093	439	S	g.27093 ORF g.27093 m.27093 type:complete len:445 (+) TRINITY_DN73157_c0_g2_i5:66-1400(+)	88.282	_PAWATTSPS(ph)PR_	-0.78315	3	417.524
ES_m.2716	51	S	g.2716 ORF g.2716 m.2716 type:3prime_partial len:371 (+) TRINITY_DN66506_c2_g2_i7:99-1214(+)	45.363	_AAEHDPNCFPVLNAS(ph)R_	-0.29876	3	626.605
ES_m.2716	141	S	g.2716 ORF g.2716 m.2716 type:3prime_partial len:371 (+) TRINITY_DN66506_c2_g2_i7:99-1214(+)	73.574	_AEDS(ph)PDRLAADFVCSNSMLK_	1.3033	4	577.251
ES_m.2716	284	S	g.2716 ORF g.2716 m.2716 type:3prime_partial len:371 (+) TRINITY_DN66506_c2_g2_i7:99-1214(+)	58.848	_KDS(ph)TYQLADCNYR_	0.32121	3	571.903
ES_m.2716	285	T	g.2716 ORF g.2716 m.2716 type:3prime_partial len:371 (+) TRINITY_DN66506_c2_g2_i7:99-1214(+)	94.845	_KDST(ph)YQLADCNYR_	0.41323	3	571.903
ES_m.27170	194	S	g.27170 ORF g.27170 m.27170 type:internal len:823 (+) TRINITY_DN24858_c0_g1_i1:1-2472(+)	171	_EELVTLIAELESES(ph)PPGAS(ph)R_	1.7113	3	763.01
ES_m.27170	199	S	g.27170 ORF g.27170 m.27170 type:internal len:823 (+) TRINITY_DN24858_c0_g1_i1:1-2472(+)	171	_EELVTLIAELESES(ph)PPGAS(ph)R_	1.7113	3	763.01
ES_m.27235	33	S	g.27235 ORF g.27235 m.27235 type:complete len:361 (-) TRINITY_DN47750_c0_g1_i1:828-1910(-)	54.343	_QFRDDES(ph)R_	-0.2724	2	566.725
ES_m.27235	154	Y	g.27235 ORF g.27235 m.27235 type:complete len:361 (-) TRINITY_DN47750_c0_g1_i1:828-1910(-)	101.3	_AYDKDNSGY(ph)IEADELK_	1.1293	4	478.457
ES_m.27289	178	S	g.27289 ORF g.27289 m.27289 type:internal len:442 (-) TRINITY_DN47713_c0_g1_i2:1-1326(-)	39.215	_GGDCLLSPQGDS(ph)LSPSSSR_	0.80508	3	667.286
ES_m.27289	355	S	g.27289 ORF g.27289 m.27289 type:internal len:442 (-) TRINITY_DN47713_c0_g1_i2:1-1326(-)	50.088	_PAS(ph)PTKGEAAR_	1.227	2	582.774
ES_m.27294	107	S	g.27294 ORF g.27294 m.27294 type:internal len:158 (-) TRINITY_DN1160_c0_g1_i1:2-475(-)	62.466	_LAS(ph)PELER_	-1.2652	2	497.734
ES_m.27368	368	S	g.27368 ORF g.27368 m.27368 type:complete len:382 (-) TRINITY_DN26330_c0_g1_i1:1969-3114(-)	109.23	_EIETANSNS(ph)PYNSGGLYSSSSV_	3.5494	2	1171.99
ES_m.27368	370	Y	g.27368 ORF g.27368 m.27368 type:complete len:382 (-) TRINITY_DN26330_c0_g1_i1:1969-3114(-)	65.184	_EIETANSNSPY(ph)NSGGLYSSSSV_	-0.26628	2	1171.99
ES_m.27368	372	S	g.27368 ORF g.27368 m.27368 type:complete len:382 (-) TRINITY_DN26330_c0_g1_i1:1969-3114(-)	57.673	_EIETANSNSPYNS(ph)GGLYSSSS(ph)V_	2.8309	3	808.316
ES_m.27368	380	S	g.27368 ORF g.27368 m.27368 type:complete len:382 (-) TRINITY_DN26330_c0_g1_i1:1969-3114(-)	74.876	_EIETANSNSPYNSGGLYSSSS(ph)V_	2.111	3	781.66
ES_m.27397	175	Y	g.27397 ORF g.27397 m.27397 type:complete len:330 (-) TRINITY_DN26351_c0_g1_i1:528-1517(-)	54.982	_AHIPY(ph)REDK_	-0.10845	3	403.52
ES_m.27452	137	Y	g.27452 ORF g.27452 m.27452 type:5prime_partial len:540 (+) TRINITY_DN69155_c0_g1_i1:2-1621(+)	38.303	_IAHDY(ph)QFLK_	-2.9518	3	405.525
ES_m.27463	336	Y	g.27463 ORF g.27463 m.27463 type:complete len:822 (-) TRINITY_DN69159_c0_g2_i1:1863-4328(-)	48.561	_DAY(ph)DVPR_	-0.77241	2	458.184
ES_m.27463	649	S	g.27463 ORF g.27463 m.27463 type:complete len:822 (-) TRINITY_DN69159_c0_g2_i1:1863-4328(-)	100.88	_S(ph)FDNLVK_	0.13929	3	301.472
ES_m.27495	205	S	g.27495 ORF g.27495 m.27495 type:5prime_partial len:488 (-) TRINITY_DN69143_c0_g1_i1:841-2304(-)	52.576	_SLTPLS(ph)PFAHK_	1.1276	3	426.548
ES_m.27495	366	S	g.27495 ORF g.27495 m.27495 type:5prime_partial len:488 (-) TRINITY_DN69143_c0_g1_i1:841-2304(-)	32.353	_EEPVEGSS(ph)LSTSSLVR_	-0.35539	3	586.272
ES_m.27532	6	T	g.27532 ORF g.27532 m.27532 type:5prime_partial len:101 (+) TRINITY_DN69190_c1_g3_i5:2-304(+)	67.385	_HILTHT(ph)GER_	-0.0034853	3	381.848
ES_m.27551	19	S	g.27551 ORF g.27551 m.27551 type:5prime_partial len:117 (+) TRINITY_DN69122_c0_g4_i4:3-353(+)	55.37	_GLAAS(ph)WR_	0.41851	2	420.692
ES_m.27557	299	S	g.27557 ORF g.27557 m.27557 type:complete len:615 (-) TRINITY_DN69168_c0_g1_i2:436-2280(-)	52.903	_TTSTRIS(ph)LR_	1.4425	3	372.192
ES_m.27557	475	S	g.27557 ORF g.27557 m.27557 type:complete len:615 (-) TRINITY_DN69168_c0_g1_i2:436-2280(-)	58.246	_RS(ph)LGSLMLITGGK_	0.78241	3	471.583
ES_m.27557	571	S	g.27557 ORF g.27557 m.27557 type:complete len:615 (-) TRINITY_DN69168_c0_g1_i2:436-2280(-)	70.089	_KFS(ph)APNLTR_	0.13018	3	371.853
ES_m.27557	580	S	g.27557 ORF g.27557 m.27557 type:complete len:615 (-) TRINITY_DN69168_c0_g1_i2:436-2280(-)	134.34	_ANS(ph)ESQMNTSVVNPADLR_	0.73497	3	671.63
ES_m.27557	597	S	g.27557 ORF g.27557 m.27557 type:complete len:615 (-) TRINITY_DN69168_c0_g1_i2:436-2280(-)	56.817	_S(ph)ASVYTLGEWEDPR_	2.1543	3	563.91
ES_m.27557	599	S	g.27557 ORF g.27557 m.27557 type:complete len:615 (-) TRINITY_DN69168_c0_g1_i2:436-2280(-)	132.51	_SAS(ph)VYTLGEWEDPR_	-1.2378	2	845.361
ES_m.27557	602	T	g.27557 ORF g.27557 m.27557 type:complete len:615 (-) TRINITY_DN69168_c0_g1_i2:436-2280(-)	76.301	_SAS(ph)VYT(ph)LGEWEDPR_	0.38144	2	885.345
ES_m.2758	52	S	g.2758 ORF g.2758 m.2758 type:5prime_partial len:161 (+) TRINITY_DN68696_c0_g1_i1:2-484(+)	149.3	_LLQIPS(ph)PIVTR_	-1.3707	2	658.871
ES_m.27607	801	S	g.27607 ORF g.27607 m.27607 type:complete len:1124 (+) TRINITY_DN69176_c0_g1_i4:85-3456(+)	87.083	_GRQS(ph)PSTVSGLPR_	-0.69749	3	474.568
ES_m.27607	813	S	g.27607 ORF g.27607 m.27607 type:complete len:1124 (+) TRINITY_DN69176_c0_g1_i4:85-3456(+)	72.705	_AES(ph)VSSLEFR_	-0.79323	2	602.766
ES_m.27607	815	S	g.27607 ORF g.27607 m.27607 type:complete len:1124 (+) TRINITY_DN69176_c0_g1_i4:85-3456(+)	80.69	_AESVS(ph)SLEFR_	1.8177	2	602.766
ES_m.27638	351	S	g.27638 ORF g.27638 m.27638 type:3prime_partial len:429 (+) TRINITY_DN69166_c0_g1_i1:109-1398(+)	44.054	_GSETDS(ph)MGLPVNLDYR_	-0.29773	3	611.929
ES_m.27663	207	S	g.27663 ORF g.27663 m.27663 type:internal len:281 (-) TRINITY_DN69119_c0_g3_i1:2-844(-)	49.662	_SLS(ph)TENLPHSGACTSR_	0.15432	3	599.593
ES_m.27701	143	S	g.27701 ORF g.27701 m.27701 type:internal len:354 (+) TRINITY_DN69127_c0_g1_i1:1-1065(+)	57.164	_RAS(ph)DFEVK_	-0.4801	2	516.232
ES_m.27755	55	T	g.27755 ORF g.27755 m.27755 type:complete len:181 (+) TRINITY_DN69164_c0_g1_i2:128-670(+)	178.43	_ATT(ph)PTDEEEADWVLVDR_	0.57541	3	676.293
ES_m.27755	72	S	g.27755 ORF g.27755 m.27755 type:complete len:181 (+) TRINITY_DN69164_c0_g1_i2:128-670(+)	119.92	_TAS(ph)PSSQPVLVER_	0.083513	2	725.851
ES_m.27831	98	S	g.27831 ORF g.27831 m.27831 type:complete len:631 (-) TRINITY_DN69135_c0_g1_i1:701-2593(-)	60.657	_TVPLQDS(ph)LDNR_	0.51702	2	669.308
ES_m.27831	173	S	g.27831 ORF g.27831 m.27831 type:complete len:631 (-) TRINITY_DN69135_c0_g1_i1:701-2593(-)	67.478	_ASPGGVPSCPICGLQETS(ph)PR_	-0.091702	3	717.318
ES_m.27831	189	T	g.27831 ORF g.27831 m.27831 type:complete len:631 (-) TRINITY_DN69135_c0_g1_i1:701-2593(-)	52.185	_AHFDLT(ph)SPSFPAVTVR_	-1.1654	3	608.961
ES_m.27987	39	T	g.27987 ORF g.27987 m.27987 type:complete len:104 (+) TRINITY_DN60072_c0_g1_i1:120-431(+)	44.44	_QFGT(ph)PVNPSIR_	0.23825	3	432.543
ES_m.27987	44	S	g.27987 ORF g.27987 m.27987 type:complete len:104 (+) TRINITY_DN60072_c0_g1_i1:120-431(+)	101.72	_QFGTPVNPS(ph)IR_	1.41	2	648.311
ES_m.27987	55	S	g.27987 ORF g.27987 m.27987 type:complete len:104 (+) TRINITY_DN60072_c0_g1_i1:120-431(+)	131.56	_VVDS(ph)VDIEDLGNK_	0.54024	3	494.896
ES_m.28064	196	S	g.28064 ORF g.28064 m.28064 type:5prime_partial len:479 (-) TRINITY_DN60051_c0_g1_i1:114-1550(-)	49.595	_HPGGPTS(ph)PTHSTR_	-0.76827	3	471.209
ES_m.2812	393	S	g.2812 ORF g.2812 m.2812 type:5prime_partial len:458 (-) TRINITY_DN68627_c2_g1_i2:251-1624(-)	86.791	_CDVIAQGVIAAAEELS(ph)LR_	-1.0758	3	665.659
ES_m.2829	104	S	g.2829 ORF g.2829 m.2829 type:5prime_partial len:331 (+) TRINITY_DN68685_c0_g1_i2:2-994(+)	58.885	_GLLHELS(ph)NEGAR_	-0.20922	2	688.322
ES_m.2829	251	S	g.2829 ORF g.2829 m.2829 type:5prime_partial len:331 (+) TRINITY_DN68685_c0_g1_i2:2-994(+)	107.88	_SKS(ph)VTDLAEATADPALDR_	0.21571	3	647.305
ES_m.28349	161	S	g.28349 ORF g.28349 m.28349 type:5prime_partial len:168 (+) TRINITY_DN42010_c0_g1_i2:1-504(+)	58.592	_S(ph)TDNLFR_	1.4198	2	466.697
ES_m.28381	89	S	g.28381 ORF g.28381 m.28381 type:3prime_partial len:225 (+) TRINITY_DN72515_c0_g1_i1:101-778(+)	96.171	_HLS(ph)AIVER_	-0.20442	2	502.75
ES_m.28391	30	S	g.28381 ORF g.28381 m.28381 type:3prime_partial len:225 (+) TRINITY_DN72515_c0_g1_i1:101-778(+)	52.866	_REDGS(ph)ES(ph)PVFGHGGFR_	0.050587	2	947.369
ES_m.28391	32	S	g.28381 ORF g.28381 m.28381 type:3prime_partial len:225 (+) TRINITY_DN72515_c0_g1_i1:101-778(+)	123	_REDGS(ph)ES(ph)PVFGHGGFR_	0.050587	2	947.369
ES_m.28391	55	S	g.28381 ORF g.28381 m.28381 type:3prime_partial len:225 (+) TRINITY_DN72515_c0_g1_i1:101-778(+)	51.621	_VDPALQDIEAMMES(ph)EGS(ph)PR_	1.0427	3	745.63
ES_m.28391	58	S	g.28381 ORF g.28381 m.28381 type:3prime_partial len:225 (+) TRINITY_DN72515_c0_g1_i1:101-778(+)	158.65	_VDPALQDIEAMMES(ph)EGS(ph)PR_	1.0427	3	745.63
ES_m.28391	89	S	g.28391 ORF g.28391 m.28391 type:complete len:772 (+) TRINITY_DN72515_c0_g1_i5:101-2416(+)	108.7	_HLS(ph)AIVLPR_	-0.35821	2	543.297
ES_m.28391	125	T	g.28381 ORF g.28381 m.28381 type:3prime_partial len:225 (+) TRINITY_DN72515_c0_g1_i1:101-778(+)	97.095	_TFDLDEADHT(ph)PHYQR_	-1.519	4	481.952
ES_m.28418	336	S	g.28418 ORF g.28418 m.28418 type:complete len:341 (+) TRINITY_DN72546_c0_g1_i2:486-1508(+)	86.67	_QQS(ph)ASFE_	0.5783	2	438.66
ES_m.28498	23	S	g.28498 ORF g.28498 m.28498 type:complete len:483 (+) TRINITY_DN72504_c0_g1_i13:174-1622(+)	27.254	_S(ph)PVHPSK_	0.32698	3	277.797
ES_m.28498	91	T	g.28498 ORF g.28498 m.28498 type:complete len:483 (+) TRINITY_DN72504_c0_g1_i13:174-1622(+)	69.704	_RVEALDSTCDT(ph)DEEEGR_	0.071208	3	687.94
ES_m.285	157	S	g.285 ORF g.285 m.285 type:complete len:398 (-) TRINITY_DN68252_c0_g13_i1:77-1270(-)	124.25	_LS(ph)IDVHQPCQEPR_	-0.33113	2	829.871
ES_m.285	265	T	g.285 ORF g.285 m.285 type:complete len:398 (-) TRINITY_DN68252_c0_g13_i1:77-1270(-)	61.139	_TQDDSPLGPT(ph)APDELSQGGGR_	-0.71897	3	726.65
ES_m.285	271	S	g.285 ORF g.285 m.285 type:complete len:398 (-) TRINITY_DN68252_c0_g13_i1:77-1270(-)	40.92	_TQDDSPLGPTAPDELS(ph)QGGGR_	0.45892	3	726.65
ES_m.28519	401	S	g.28519 ORF g.28519 m.28519 type:5prime_partial len:595 (+) TRINITY_DN72525_c0_g1_i1:3-1787(+)	74.141	_GS(ph)FDM(ox)EGDENIPLR_	-0.1088	2	838.337
ES_m.28537	257	S	g.28537 ORF g.28537 m.28537 type:internal len:271 (-) TRINITY_DN72538_c0_g2_i2:2-814(-)	90.385	_AAAPDTIHAGGS(ph)PTR_	0.13205	3	501.231
ES_m.28539	61	S	g.28539 ORF g.28539 m.28539 type:internal len:201 (+) TRINITY_DN72538_c0_g3_i1:1-606(+)	157.09	_RLS(ph)QTTQTDALLGNLDVSGVR_	-0.22034	3	775.392
ES_m.28539	140	S	g.28539 ORF g.28539 m.28539 type:internal len:201 (+) TRINITY_DN72538_c0_g3_i1:1-606(+)	51.073	_SLQCSPWNS(ph)PR_	-1.073	3	471.199
ES_m.28539	145	S	g.28539 ORF g.28539 m.28539 type:internal len:201 (+) TRINITY_DN72538_c0_g3_i1:1-606(+)	102.52	_LLS(ph)PVDVK_	-0.25004	2	475.752
ES_m.28594	934	S	g.28594 ORF g.28594 m.28594 type:complete len:1106 (-) TRINITY_DN72536_c0_g1_i1:493-3810(-)	70.272	_SIS(ph)TDILSTGR_	0.71235	2	615.292
ES_m.28599	702	S	g.28599 ORF g.28599 m.28599 type:complete len:755 (+) TRINITY_DN72589_c0_g2_i1:146-2410(+)	51.566	_TDPTERS(ph)LDTTVIVR_	1.6663	3	594.959
ES_m.28599	738	S	g.28599 ORF g.28599 m.28599 type:complete len:755 (+) TRINITY_DN72589_c0_g2_i1:146-2410(+)	42.425	_ELPS(ph)YEDVK_	-1.1679	2	580.25
ES_m.28610	506	S	g.28610 ORF g.28610 m.28610 type:5prime_partial len:1722 (-) TRINITY_DN72582_c0_g1_i2:253-5418(-)	74.853	_HSAGVPS(ph)PQTR_	-1.2743	2	608.777
ES_m.28610	513	S	g.28610 ORF g.28610 m.28610 type:5prime_partial len:1722 (-) TRINITY_DN72582_c0_g1_i2:253-5418(-)	161.2	_RPS(ph)IAEPEEESVPVVCR_	1.1956	3	678.65
ES_m.28610	1050	S	g.28610 ORF g.28610 m.28610 type:5prime_partial len:1722 (-) TRINITY_DN72582_c0_g1_i2:253-5418(-)	97.69	_YTGLS(ph)PDHQDEDLDIIK_	-0.45789	3	680.305
ES_m.28648	117	S	g.28648 ORF g.28648 m.28648 type:internal len:211 (-) TRINITY_DN72577_c2_g5_i1:1-633(-)	134.47	_RGS(ph)VDALELADDLVPR_	-1.212	3	602.631
ES_m.28650	122	S	g.28650 ORF g.28650 m.28650 type:internal len:152 (-) TRINITY_DN72577_c2_g5_i2:1-456(-)	134.47	_RGS(ph)VDAQELADDLVPR_	0.31883	3	607.623
ES_m.28662	184	S	g.28662 ORF g.28662 m.28662 type:internal len:209 (-) TRINITY_DN72527_c0_g4_i1:3-629(-)	40.751	_AGVS(ph)VEAPEVK_	1.2435	3	389.188
ES_m.28672	189	S	g.28672 ORF g.28672 m.28672 type:internal len:279 (-) TRINITY_DN72527_c0_g9_i1:2-838(-)	51.591	_GPEFS(ph)LPELSAPK_	0.6246	3	484.565
ES_m.28672	217	S	g.28662 ORF g.28662 m.28662 type:internal len:209 (-) TRINITY_DN72527_c0_g4_i1:3-629(-)	60.133	_GELPTVEIPEAEVS(ph)LPSVPSAEIK_	0.28335	4	643.576
ES_m.28672	271	S	g.28662 ORF g.28662 m.28662 type:internal len:209 (-) TRINITY_DN72527_c0_g4_i1:3-629(-)	75.376	_LEEPYVS(ph)AGAEIK_	-0.19977	3	495.901
ES_m.28675	57	S	g.28675 ORF g.28675 m.28675 type:internal len:249 (-) TRINITY_DN72527_c0_g9_i2:3-749(-)	123.29	_ADIDIDS(ph)PEVK_	0.78125	2	641.284
ES_m.28675	75	S	g.28675 ORF g.28675 m.28675 type:internal len:249 (-) TRINITY_DN72527_c0_g9_i2:3-749(-)	174	_VEGGVSPPAVSVES(ph)PEVK_	-0.33662	3	616.299
ES_m.28675	98	T	g.28675 ORF g.28675 m.28675 type:internal len:249 (-) TRINITY_DN72527_c0_g9_i2:3-749(-)	54.343	_T(ph)PDVEGEYKPGK_	0.40003	3	467.21
ES_m.28680	46	Y	g.28672 ORF g.28672 m.28672 type:internal len:279 (-) TRINITY_DN72527_c0_g9_i1:2-838(-)	80.632	_VEAAY(ph)QPPEVSAELK_	0.12433	3	570.938
ES_m.28680	52	S	g.28672 ORF g.28672 m.28672 type:internal len:279 (-) TRINITY_DN72527_c0_g9_i1:2-838(-)	134.32	_VEAAYQPPEVS(ph)AELK_	0.39288	2	855.903
ES_m.28680	79	S	g.28672 ORF g.28672 m.28672 type:internal len:279 (-) TRINITY_DN72527_c0_g9_i1:2-838(-)	65.231	_AS(ph)VNVDLPEVPK_	-1.7099	3	449.89
ES_m.28680	106	S	g.28672 ORF g.28672 m.28672 type:internal len:279 (-) TRINITY_DN72527_c0_g9_i1:2-838(-)	111.57	_AEPS(ph)FKIEGDIPDLPK_	0.41297	4	459.726
ES_m.28680	140	S	g.28672 ORF g.28672 m.28672 type:internal len:279 (-) TRINITY_DN72527_c0_g9_i1:2-838(-)	79.659	_LPS(ph)LPDVK_	0.30179	3	316.832
ES_m.28680	178	S	g.28672 ORF g.28672 m.28672 type:internal len:279 (-) TRINITY_DN72527_c0_g9_i1:2-838(-)	77.744	_LPS(ph)VSGEIK_	0.79633	2	505.252
ES_m.28680	180	S	g.28672 ORF g.28672 m.28672 type:internal len:279 (-) TRINITY_DN72527_c0_g9_i1:2-838(-)	55.754	_LPSVS(ph)GEIK_	-0.12227	3	337.17
ES_m.28680	299	S	g.28680 ORF g.28680 m.28680 type:internal len:595 (-) TRINITY_DN72527_c0_g9_i5:3-1787(-)	99.752	_ISFGS(ph)FLGR_	0.50669	2	532.252
ES_m.28680	434	S	g.28680 ORF g.28680 m.28680 type:internal len:595 (-) TRINITY_DN72527_c0_g9_i5:3-1787(-)	96.464	_GGVSAES(ph)PEMK_	-0.53885	2	586.239
ES_m.28680	457	T	g.28680 ORF g.28680 m.28680 type:internal len:595 (-) TRINITY_DN72527_c0_g9_i5:3-1787(-)	58.079	_T(ph)PDIEGEYKPGK_	1.1745	3	471.881
ES_m.28680	492	S	g.28675 ORF g.28675 m.28675 type:internal len:249 (-) TRINITY_DN72527_c0_g9_i2:3-749(-)	35.037	_GEVS(ph)VQPPDVK_	0.062714	3	412.195
ES_m.28684	110	S	g.28684 ORF g.28684 m.28684 type:internal len:152 (-) TRINITY_DN72527_c0_g10_i1:3-458(-)	69.188	_VEGDIPSAS(ph)VSVGVPK_	-0.34472	3	540.934
ES_m.28737	390	S	g.28737 ORF g.28737 m.28737 type:5prime_partial len:468 (-) TRINITY_DN72558_c0_g1_i1:1458-2861(-)	56.258	_QYS(ph)TSVK_	0.33726	3	298.132
ES_m.28795	83	S	g.28795 ORF g.28795 m.28795 type:complete len:210 (-) TRINITY_DN72591_c0_g1_i2:2029-2658(-)	89.992	_PMAYS(ph)PIPHVTR_	-1.3249	2	724.841
ES_m.28866	276	S	g.28866 ORF g.28866 m.28866 type:3prime_partial len:1012 (-) TRINITY_DN72571_c0_g1_i4:1-3036(-)	81.329	_LHYDTSGGAGTTHS(ph)PSPLR_	0.32248	4	509.232
ES_m.28866	278	S	g.28866 ORF g.28866 m.28866 type:3prime_partial len:1012 (-) TRINITY_DN72571_c0_g1_i4:1-3036(-)	115.96	_LHYDTSGGAGTTHSPS(ph)PLR_	1.5711	3	678.641
ES_m.28866	349	S	g.28866 ORF g.28866 m.28866 type:3prime_partial len:1012 (-) TRINITY_DN72571_c0_g1_i4:1-3036(-)	68.283	_RSSES(ph)DLSITPK_	0.418	3	467.22
ES_m.28866	432	T	g.28866 ORF g.28866 m.28866 type:3prime_partial len:1012 (-) TRINITY_DN72571_c0_g1_i4:1-3036(-)	67.645	_LLDRPHT(ph)PEEVETR_	1.4211	4	443.715
ES_m.28909	516	S	g.28909 ORF g.28909 m.28909 type:internal len:777 (+) TRINITY_DN72563_c0_g3_i1:2-2335(+)	97.69	_MS(ph)ETDMTLHEK_	-1.4619	3	467.852
ES_m.29000	135	T	g.29000 ORF g.29000 m.29000 type:5prime_partial len:542 (+) TRINITY_DN72547_c0_g2_i1:2-1627(+)	66.068	_STPNTTPTT(ph)PTHCR_	-2.1581	3	550.903
ES_m.2901	451	S	g.2901 ORF g.2901 m.2901 type:complete len:1086 (-) TRINITY_DN68609_c0_g1_i1:1498-4755(-)	101.78	_GGFDS(ph)DDESNISR_	0.40659	2	739.775
ES_m.29022	236	S	g.29022 ORF g.29022 m.29022 type:5prime_partial len:593 (+) TRINITY_DN72530_c0_g1_i1:2-1780(+)	69.65	_TSS(ph)PTDPGR_	-0.37686	2	499.203
ES_m.29045	206	S	g.29045 ORF g.29045 m.29045 type:complete len:846 (-) TRINITY_DN72532_c3_g1_i1:3154-5691(-)	65.887	_EAS(ph)FTKEEGEEEVDR_	0.50895	3	612.251
ES_m.2910	51	S	g.2910 ORF g.2910 m.2910 type:complete len:469 (-) TRINITY_DN68664_c0_g1_i1:850-2256(-)	92.8	_IDIS(ph)DGPTFSGLTK_	-0.046	3	510.908
ES_m.2916	130	S	g.2916 ORF g.2916 m.2916 type:internal len:388 (-) TRINITY_DN68665_c0_g1_i1:3-1166(-)	40.475	_IS(ph)LS(ph)DT(ph)DTQR_	-2.3063	2	688.233
ES_m.2916	132	S	g.2916 ORF g.2916 m.2916 type:internal len:388 (-) TRINITY_DN68665_c0_g1_i1:3-1166(-)	40.475	_IS(ph)LS(ph)DT(ph)DTQR_	-2.3063	2	688.233
ES_m.2916	134	T	g.2916 ORF g.2916 m.2916 type:internal len:388 (-) TRINITY_DN68665_c0_g1_i1:3-1166(-)	40.475	_IS(ph)LS(ph)DT(ph)DTQR_	-2.3063	2	688.233
ES_m.29188	109	S	g.29188 ORF g.29188 m.29188 type:5prime_partial len:253 (+) TRINITY_DN48238_c0_g1_i1:3-761(+)	68.044	_GLCAIAQAES(ph)LR_	0.50061	3	456.883
ES_m.29188	207	T	g.29188 ORF g.29188 m.29188 type:5prime_partial len:253 (+) TRINITY_DN48238_c0_g1_i1:3-761(+)	82.267	_NGPRT(ph)PLPDHINIVEPK_	1.4751	4	495.004
ES_m.29207	17	S	g.29207 ORF g.29207 m.29207 type:internal len:227 (+) TRINITY_DN48276_c0_g1_i1:3-686(+)	156.2	_TRPPQHLGDS(ph)EEEEEEEEGR_	-0.43096	3	811.666
ES_m.29215	342	Y	g.29215 ORF g.29215 m.29215 type:internal len:366 (+) TRINITY_DN48202_c0_g1_i1:3-1103(+)	103.91	_EVDEQMY(ph)NIQNK_	-0.91156	2	795.829
ES_m.29222	39	S	g.29222 ORF g.29222 m.29222 type:complete len:583 (-) TRINITY_DN48241_c0_g1_i1:1228-2976(-)	78.272	_GEEEEGRNS(ph)SGEECYMLK_	-0.94817	3	728.613
ES_m.29254	57	S	g.29254 ORF g.29254 m.29254 type:5prime_partial len:386 (+) TRINITY_DN48210_c0_g1_i2:1-1158(+)	230.79	_PGS(ph)PEHS(ph)PEDEDDDDDDEPMPEPPLNR_	0.045526	3	1064.38
ES_m.29254	61	S	g.29254 ORF g.29254 m.29254 type:5prime_partial len:386 (+) TRINITY_DN48210_c0_g1_i2:1-1158(+)	230.79	_PGS(ph)PEHS(ph)PEDEDDDDDDEPMPEPPLNR_	0.045526	3	1064.38
ES_m.29254	87	S	g.29254 ORF g.29254 m.29254 type:5prime_partial len:386 (+) TRINITY_DN48210_c0_g1_i2:1-1158(+)	227.37	_S(ph)VFAEAYDPEEDDDEGER_	0.13003	2	1076.9
ES_m.29254	129	S	g.29254 ORF g.29254 m.29254 type:5prime_partial len:386 (+) TRINITY_DN48210_c0_g1_i2:1-1158(+)	101.6	_S(ph)LDQDQISEVLDAMFER_	-0.025012	3	692.638
ES_m.29254	136	S	g.29254 ORF g.29254 m.29254 type:5prime_partial len:386 (+) TRINITY_DN48210_c0_g1_i2:1-1158(+)	31.97	_SLDQDQIS(ph)EVLDAM(ox)FER_	2.1634	3	697.97
ES_m.29254	179	S	g.29254 ORF g.29254 m.29254 type:5prime_partial len:386 (+) TRINITY_DN48210_c0_g1_i2:1-1158(+)	78.814	_TDS(ph)EAEPALVGK_	0.22623	3	432.862
ES_m.2929	37	T	g.2929 ORF g.2929 m.2929 type:complete len:524 (-) TRINITY_DN68644_c1_g1_i1:1765-3336(-)	66.267	_QET(ph)SIELR_	-0.58786	2	528.242
ES_m.2929	38	S	g.2929 ORF g.2929 m.2929 type:complete len:524 (-) TRINITY_DN68644_c1_g1_i1:1765-3336(-)	66.267	_RQETS(ph)IELR_	0.079672	3	404.531
ES_m.29333	484	S	g.29333 ORF g.29333 m.29333 type:internal len:863 (+) TRINITY_DN72316_c4_g1_i1:1-2592(+)	103.99	_SDS(ph)ETAATTPGTAQGHK_	-0.59633	3	580.248
ES_m.2934	37	Y	g.2934 ORF g.2934 m.2934 type:complete len:439 (-) TRINITY_DN68654_c0_g1_i2:397-1713(-)	67.93	_NHAHY(ph)VLEER_	-0.071154	3	449.866
ES_m.29379	210	S	g.29379 ORF g.29379 m.29379 type:5prime_partial len:551 (-) TRINITY_DN72355_c0_g2_i3:2434-4086(-)	37.144	_RYS(ph)QTHTR_	-0.11963	3	376.836
ES_m.29383	44	S	g.29383 ORF g.29383 m.29383 type:5prime_partial len:266 (-) TRINITY_DN72355_c0_g2_i4:2437-3234(-)	130.17	_ISQHSNQGSTPQS(ph)PSR_	4.1184	3	597.599
ES_m.29383	50	S	g.29379 ORF g.29379 m.29379 type:5prime_partial len:551 (-) TRINITY_DN72355_c0_g2_i3:2434-4086(-)	105.38	_RNS(ph)QLVAEENHGDTR_	-0.22901	3	602.602
ES_m.29383	129	S	g.29379 ORF g.29379 m.29379 type:5prime_partial len:551 (-) TRINITY_DN72355_c0_g2_i3:2434-4086(-)	62.558	_RFS(ph)QEPR_	0.97369	2	500.224
ES_m.29471	93	T	g.29471 ORF g.29471 m.29471 type:3prime_partial len:100 (-) TRINITY_DN72380_c0_g6_i2:2-301(-)	58.274	_HTLTHT(ph)GER_	-0.20904	3	377.836
ES_m.29538	111	S	g.29538 ORF g.29538 m.29538 type:complete len:167 (-) TRINITY_DN72390_c1_g1_i11:12-512(-)	32.702	_S(ph)NSHPDVSVER_	0.30155	3	436.186
ES_m.29556	354	S	g.29556 ORF g.29556 m.29556 type:5prime_partial len:544 (+) TRINITY_DN72315_c0_g1_i1:3-1634(+)	53.124	_AVLTAS(ph)AR_	0.51025	2	434.718
ES_m.29592	238	S	g.29592 ORF g.29592 m.29592 type:5prime_partial len:1299 (-) TRINITY_DN72300_c1_g1_i1:945-4841(-)	47.68	_QMS(ph)DQCLQTSNLK_	-0.6553	3	544.897
ES_m.29592	507	S	g.29592 ORF g.29592 m.29592 type:5prime_partial len:1299 (-) TRINITY_DN72300_c1_g1_i1:945-4841(-)	51.235	_S(ph)LQEPMEHMAQR_	-1.2245	3	512.883
ES_m.29718	272	S	g.29718 ORF g.29718 m.29718 type:5prime_partial len:352 (-) TRINITY_DN72384_c2_g1_i1:678-1733(-)	121.25	_EIEESGMDSS(ph)SQEEELTQLR_	-1.0189	3	792.996
ES_m.29721	212	S	g.29721 ORF g.29721 m.29721 type:complete len:536 (+) TRINITY_DN72322_c0_g1_i1:72-1679(+)	77.959	_TGGTLGDS(ph)FLDEGFILEK_	1.9352	3	660.306
ES_m.29739	109	S	g.29739 ORF g.29739 m.29739 type:5prime_partial len:221 (-) TRINITY_DN72305_c0_g1_i3:737-1399(-)	128.19	_SHS(ph)SSTVNDAINAVAPTEVLR_	2.3193	3	750.025
ES_m.29773	40	S	g.29773 ORF g.29773 m.29773 type:internal len:167 (+) TRINITY_DN72353_c0_g1_i1:3-506(+)	229.59	_IVS(ph)S(ph)EDEEEEEETEEMK_	-0.12356	3	734.592
ES_m.29773	41	S	g.29773 ORF g.29773 m.29773 type:internal len:167 (+) TRINITY_DN72353_c0_g1_i1:3-506(+)	229.59	_IVS(ph)S(ph)EDEEEEEETEEMK_	-0.12356	3	734.592
ES_m.29845	11	S	g.29845 ORF g.29845 m.29845 type:complete len:2416 (+) TRINITY_DN72383_c0_g1_i1:213-7460(+)	135.55	_EVS(ph)ILETAEDIQDR_	2.759	3	566.592
ES_m.29845	283	S	g.29845 ORF g.29845 m.29845 type:complete len:2416 (+) TRINITY_DN72383_c0_g1_i1:213-7460(+)	57.414	_DVVLS(ph)SDDYGR_	1.0851	2	653.272
ES_m.29845	296	T	g.29845 ORF g.29845 m.29845 type:complete len:2416 (+) TRINITY_DN72383_c0_g1_i1:213-7460(+)	92.247	_DLASVQT(ph)LQR_	0.50143	3	404.199
ES_m.29845	348	S	g.29845 ORF g.29845 m.29845 type:complete len:2416 (+) TRINITY_DN72383_c0_g1_i1:213-7460(+)	93.226	_LAEIEHSWS(ph)TLTSK_	2.8753	3	561.266
ES_m.29845	364	S	g.29845 ORF g.29845 m.29845 type:complete len:2416 (+) TRINITY_DN72383_c0_g1_i1:213-7460(+)	68.355	_RLDDS(ph)YYLHR_	-1.058	3	473.214
ES_m.29845	365	Y	g.29845 ORF g.29845 m.29845 type:complete len:2416 (+) TRINITY_DN72383_c0_g1_i1:213-7460(+)	78.149	_LDDSY(ph)YLHR_	-2.1489	3	421.18
ES_m.29845	389	S	g.29845 ORF g.29845 m.29845 type:complete len:2416 (+) TRINITY_DN72383_c0_g1_i1:213-7460(+)	71.879	_AIIS(ph)ADELAK_	-0.74602	2	555.776
ES_m.29845	571	T	g.29845 ORF g.29845 m.29845 type:complete len:2416 (+) TRINITY_DN72383_c0_g1_i1:213-7460(+)	86.014	_T(ph)MLEDSYR_	-3.4325	2	547.715
ES_m.29845	577	Y	g.29845 ORF g.29845 m.29845 type:complete len:2416 (+) TRINITY_DN72383_c0_g1_i1:213-7460(+)	46.129	_TMLEDSY(ph)R_	-2.0205	2	547.715
ES_m.29845	980	Y	g.29845 ORF g.29845 m.29845 type:complete len:2416 (+) TRINITY_DN72383_c0_g1_i1:213-7460(+)	108.56	_ECVVALY(ph)DYTEK_	2.1543	3	523.89
ES_m.29845	1035	S	g.29845 ORF g.29845 m.29845 type:complete len:2416 (+) TRINITY_DN72383_c0_g1_i1:213-7460(+)	216.85	_KIDSGLTAS(ph)QQNLADGNSIAAR_	-1.6009	3	770.708
ES_m.29845	1165	S	g.29845 ORF g.29845 m.29845 type:complete len:2416 (+) TRINITY_DN72383_c0_g1_i1:213-7460(+)	69.485	_WNS(ph)LHQMAQER_	-2.8649	2	740.314
ES_m.29845	1179	S	g.29845 ORF g.29845 m.29845 type:complete len:2416 (+) TRINITY_DN72383_c0_g1_i1:213-7460(+)	63.062	_QFQLGS(ph)AHEVQR_	0.78667	3	493.896
ES_m.29845	1286	S	g.29845 ORF g.29845 m.29845 type:complete len:2416 (+) TRINITY_DN72383_c0_g1_i1:213-7460(+)	53.751	_LLDS(ph)YDLQR_	0.058327	2	601.776
ES_m.29845	1417	S	g.29845 ORF g.29845 m.29845 type:complete len:2416 (+) TRINITY_DN72383_c0_g1_i1:213-7460(+)	63.062	_EAFLS(ph)SDEADAK_	1.1579	2	681.777
ES_m.29845	1418	S	g.29845 ORF g.29845 m.29845 type:complete len:2416 (+) TRINITY_DN72383_c0_g1_i1:213-7460(+)	71.935	_EAFLSS(ph)DEADAK_	2.1066	3	454.854
ES_m.29845	1498	S	g.29845 ORF g.29845 m.29845 type:complete len:2416 (+) TRINITY_DN72383_c0_g1_i1:213-7460(+)	152.25	_LGES(ph)QTLQQFSR_	1.252	2	737.34
ES_m.29845	1573	S	g.29845 ORF g.29845 m.29845 type:complete len:2416 (+) TRINITY_DN72383_c0_g1_i1:213-7460(+)	142.54	_HQCAGS(ph)EEAVQQR_	-1.5134	3	527.215
ES_m.29845	1583	S	g.29845 ORF g.29845 m.29845 type:complete len:2416 (+) TRINITY_DN72383_c0_g1_i1:213-7460(+)	139.88	_LES(ph)ISEQWDFLTQK_	1.6001	4	451.71
ES_m.29845	1585	S	g.29845 ORF g.29845 m.29845 type:complete len:2416 (+) TRINITY_DN72383_c0_g1_i1:213-7460(+)	139.88	_LES(ph)ISEQWDFLTQK_	2.1453	3	601.945
ES_m.29845	1801	S	g.29845 ORF g.29845 m.29845 type:complete len:2416 (+) TRINITY_DN72383_c0_g1_i1:213-7460(+)	97.797	_LQQLSETWS(ph)QLK_	0.89916	3	514.252
ES_m.29845	1820	Y	g.29845 ORF g.29845 m.29845 type:complete len:2416 (+) TRINITY_DN72383_c0_g1_i1:213-7460(+)	120.84	_LEQSLTY(ph)QQFLAK_	1.7868	3	550.271
ES_m.29845	1894	S	g.29845 ORF g.29845 m.29845 type:complete len:2416 (+) TRINITY_DN72383_c0_g1_i1:213-7460(+)	76.586	_LVADGNHHGDS(ph)IKQR_	-0.60466	4	432.456
ES_m.29845	1957	S	g.29845 ORF g.29845 m.29845 type:complete len:2416 (+) TRINITY_DN72383_c0_g1_i1:213-7460(+)	84.297	_DLS(ph)SVQTLLTK_	-1.279	3	428.886
ES_m.29845	1958	S	g.29845 ORF g.29845 m.29845 type:complete len:2416 (+) TRINITY_DN72383_c0_g1_i1:213-7460(+)	79.639	_DLSS(ph)VQTLLTK_	-2.5048	3	428.886
ES_m.29845	1968	T	g.29845 ORF g.29845 m.29845 type:complete len:2416 (+) TRINITY_DN72383_c0_g1_i1:213-7460(+)	109.77	_QET(ph)FDAGLAAFEHEGIQNITTLK_	0.71113	4	654.061
ES_m.29845	2020	S	g.29845 ORF g.29845 m.29845 type:complete len:2416 (+) TRINITY_DN72383_c0_g1_i1:213-7460(+)	67.334	_LLSDS(ph)LER_	-1.0695	2	506.739
ES_m.29845	2365	Y	g.29845 ORF g.29845 m.29845 type:complete len:2416 (+) TRINITY_DN72383_c0_g1_i1:213-7460(+)	66.92	_AIAAGERPY(ph)VLR_	0.41469	3	465.91
ES_m.29873	35	S	g.29873 ORF g.29873 m.29873 type:5prime_partial len:708 (+) TRINITY_DN72344_c0_g1_i1:2-2125(+)	98.337	_S(ph)LLFDEQSVR_	-0.97551	2	637.295
ES_m.29873	46	S	g.29873 ORF g.29873 m.29873 type:5prime_partial len:708 (+) TRINITY_DN72344_c0_g1_i1:2-2125(+)	71.67	_S(ph)QSCESTAQVSDDYALEDYEIR_	-2.1237	3	882.69
ES_m.29873	131	S	g.29873 ORF g.29873 m.29873 type:5prime_partial len:708 (+) TRINITY_DN72344_c0_g1_i1:2-2125(+)	113.36	_TFDDELAS(ph)LDDTS(ph)SGR_	-0.72923	2	944.848
ES_m.29873	136	S	g.29873 ORF g.29873 m.29873 type:5prime_partial len:708 (+) TRINITY_DN72344_c0_g1_i1:2-2125(+)	113.36	_TFDDELAS(ph)LDDTS(ph)SGR_	-0.99494	3	630.234
ES_m.30101	186	S	g.30101 ORF g.30101 m.30101 type:internal len:484 (+) TRINITY_DN5359_c0_g1_i1:1-1455(+)	142.38	_S(ph)SIEGDVVEPK_	0.1412	2	620.279
ES_m.30101	187	S	g.30101 ORF g.30101 m.30101 type:internal len:484 (+) TRINITY_DN5359_c0_g1_i1:1-1455(+)	142.38	_S(ph)SIEGDVVEPK_	-0.47008	3	413.855
ES_m.30101	202	S	g.30101 ORF g.30101 m.30101 type:internal len:484 (+) TRINITY_DN5359_c0_g1_i1:1-1455(+)	55.546	_AGGDIS(ph)SLEGPEIK_	1.1398	3	484.892
ES_m.30101	203	S	g.30101 ORF g.30101 m.30101 type:internal len:484 (+) TRINITY_DN5359_c0_g1_i1:1-1455(+)	55.546	_AGGDIS(ph)SLEGPEIK_	1.1398	3	484.892
ES_m.30101	214	S	g.30101 ORF g.30101 m.30101 type:internal len:484 (+) TRINITY_DN5359_c0_g1_i1:1-1455(+)	50.916	_AEVS(ph)ADMPSANVKPDK_	1.0548	3	580.262
ES_m.30101	219	S	g.30101 ORF g.30101 m.30101 type:internal len:484 (+) TRINITY_DN5359_c0_g1_i1:1-1455(+)	50.358	_AEVSADM(ox)PS(ph)ANVKPDK_	1.1681	4	439.447
ES_m.30101	247	S	g.30101 ORF g.30101 m.30101 type:internal len:484 (+) TRINITY_DN5359_c0_g1_i1:1-1455(+)	52.172	_S(ph)NISFESSHPGGK_	-0.41801	3	476.205
ES_m.30101	250	S	g.30101 ORF g.30101 m.30101 type:internal len:484 (+) TRINITY_DN5359_c0_g1_i1:1-1455(+)	77.221	_SNIS(ph)FESSHPGGK_	-1.971	2	713.804
ES_m.30101	275	T	g.30101 ORF g.30101 m.30101 type:internal len:484 (+) TRINITY_DN5359_c0_g1_i1:1-1455(+)	50.132	_GKLDVETTT(ph)PEVEVQVPR_	-0.15602	3	693.012
ES_m.30101	400	S	g.30101 ORF g.30101 m.30101 type:internal len:484 (+) TRINITY_DN5359_c0_g1_i1:1-1455(+)	85.937	_QPS(ph)IDFPTLELSK_	1.222	2	777.876
ES_m.30101	469	S	g.28662 ORF g.28662 m.28662 type:internal len:209 (-) TRINITY_DN72527_c0_g4_i1:3-629(-)	69.071	_VDVDLPEASAEAS(ph)IAGPEAK_	0.66984	3	683.652
ES_m.3014	142	T	g.3014 ORF g.3014 m.3014 type:complete len:219 (-) TRINITY_DN68613_c0_g2_i3:1025-1681(-)	52.172	_SIT(ph)PVEGTGETVR_	-1.6964	3	475.892
ES_m.30156	106	T	g.30156 ORF g.30156 m.30156 type:internal len:149 (+) TRINITY_DN32865_c0_g1_i1:2-451(+)	52.527	_T(ph)ASLDECPSQPK_	-0.48149	3	471.53
ES_m.30171	50	S	g.30171 ORF g.30171 m.30171 type:5prime_partial len:164 (-) TRINITY_DN32895_c0_g1_i1:801-1292(-)	190.83	_VDS(ph)VLKEQLEGFSPDK_	0.59455	4	468.476
ES_m.30171	60	S	g.30171 ORF g.30171 m.30171 type:5prime_partial len:164 (-) TRINITY_DN32895_c0_g1_i1:801-1292(-)	87.447	_VDSVLKEQLEGFS(ph)PDK_	1.4597	4	468.476
ES_m.30171	105	T	g.30171 ORF g.30171 m.30171 type:5prime_partial len:164 (-) TRINITY_DN32895_c0_g1_i1:801-1292(-)	75.819	_RT(ph)ST(ph)SEK_	-0.41603	2	484.678
ES_m.30171	106	S	g.30171 ORF g.30171 m.30171 type:5prime_partial len:164 (-) TRINITY_DN32895_c0_g1_i1:801-1292(-)	71.903	_RTS(ph)T(ph)SEK_	-1.0224	2	484.678
ES_m.30171	107	T	g.30171 ORF g.30171 m.30171 type:5prime_partial len:164 (-) TRINITY_DN32895_c0_g1_i1:801-1292(-)	75.819	_RTS(ph)T(ph)SEK_	-1.0224	2	484.678
ES_m.30183	94	T	g.30183 ORF g.30183 m.30183 type:5prime_partial len:884 (+) TRINITY_DN32878_c0_g1_i2:2-2653(+)	80.312	_FT(ph)DTRKDEQER_	0.21436	3	502.219
ES_m.3020	221	S	g.3020 ORF g.3020 m.3020 type:complete len:749 (+) TRINITY_DN68681_c0_g1_i1:250-2496(+)	81.709	_SHHAS(ph)HCDLR_	-0.54655	4	325.632
ES_m.3020	237	S	g.3020 ORF g.3020 m.3020 type:complete len:749 (+) TRINITY_DN68681_c0_g1_i1:250-2496(+)	79.512	_DLRGS(ph)RES(ph)VGTLPPELESHLR_	-0.14736	4	627.797
ES_m.3020	240	S	g.3020 ORF g.3020 m.3020 type:complete len:749 (+) TRINITY_DN68681_c0_g1_i1:250-2496(+)	79.512	_DLRGS(ph)RES(ph)VGTLPPELESHLR_	-0.14736	4	627.797
ES_m.30401	17	S	g.30401 ORF g.30401 m.30401 type:3prime_partial len:128 (-) TRINITY_DN35763_c0_g2_i1:3-386(-)	71.98	_RYS(ph)VPDDITVK_	0.4118	3	458.222
ES_m.30482	193	S	g.30482 ORF g.30482 m.30482 type:complete len:305 (+) TRINITY_DN48628_c0_g1_i1:73-987(+)	40.622	_IQS(ph)DSGPLTVQLQLVPK_	-2.157	4	476.504
ES_m.30521	106	S	g.30521 ORF g.30521 m.30521 type:5prime_partial len:169 (-) TRINITY_DN48633_c0_g1_i1:462-968(-)	50.805	_TS(ph)LDVPR_	0.11149	2	434.202
ES_m.30563	58	S	g.30563 ORF g.30563 m.30563 type:3prime_partial len:109 (+) TRINITY_DN48661_c0_g1_i1:464-793(+)	102.19	_QQS(ph)PPPQQQQQQQQQEQKQEEK_	-0.73878	4	697.069
ES_m.30654	25	S	g.30654 ORF g.30654 m.30654 type:complete len:303 (-) TRINITY_DN65011_c0_g1_i7:1431-2339(-)	87.863	_LES(ph)PSDSPSR_	-1.7503	2	577.74
ES_m.30654	29	S	g.30654 ORF g.30654 m.30654 type:complete len:303 (-) TRINITY_DN65011_c0_g1_i7:1431-2339(-)	87.863	_LES(ph)PSDS(ph)PSR_	-0.54094	2	617.723
ES_m.30654	48	S	g.30654 ORF g.30654 m.30654 type:complete len:303 (-) TRINITY_DN65011_c0_g1_i7:1431-2339(-)	85.087	_S(ph)FSSPQLLPSQDMSR_	-0.06809	2	880.39
ES_m.30654	50	S	g.30654 ORF g.30654 m.30654 type:complete len:303 (-) TRINITY_DN65011_c0_g1_i7:1431-2339(-)	85.087	_S(ph)FS(ph)SPQLLPSQDMSR_	-1.486	3	613.918
ES_m.30654	74	S	g.30654 ORF g.30654 m.30654 type:complete len:303 (-) TRINITY_DN65011_c0_g1_i7:1431-2339(-)	47.548	_YVVLEEIVDERS(ph)R_	-1.1632	3	562.941
ES_m.30654	197	T	g.30654 ORF g.30654 m.30654 type:complete len:303 (-) TRINITY_DN65011_c0_g1_i7:1431-2339(-)	78.326	_RPHT(ph)PTPGIYMGR_	0.87451	3	521.581
ES_m.30654	232	S	g.30654 ORF g.30654 m.30654 type:complete len:303 (-) TRINITY_DN65011_c0_g1_i7:1431-2339(-)	49.3	_YRS(ph)PS(ph)PR_	0.42345	3	341.467
ES_m.30654	234	S	g.30654 ORF g.30654 m.30654 type:complete len:303 (-) TRINITY_DN65011_c0_g1_i7:1431-2339(-)	49.3	_YRS(ph)PS(ph)PR_	0.42345	3	341.467
ES_m.30654	283	S	g.30654 ORF g.30654 m.30654 type:complete len:303 (-) TRINITY_DN65011_c0_g1_i7:1431-2339(-)	58.32	_YDRS(ph)YDKYDR_	0.53564	4	365.902
ES_m.30707	34	S	g.30707 ORF g.30707 m.30707 type:5prime_partial len:153 (-) TRINITY_DN65053_c0_g2_i1:771-1229(-)	208.92	_S(ph)MEFFEDVNTAHGLEK_	-0.52338	4	484.206
ES_m.30707	139	S	g.30707 ORF g.30707 m.30707 type:5prime_partial len:153 (-) TRINITY_DN65053_c0_g2_i1:771-1229(-)	71.176	_MES(ph)DNEGCDK_	0.29804	3	422.133
ES_m.30716	805	S	g.30716 ORF g.30716 m.30716 type:3prime_partial len:1003 (+) TRINITY_DN65048_c0_g1_i1:89-3100(+)	115.67	_RTS(ph)TPNIYSQPQPSQFTPSVQDQQR_	0.22358	3	990.796
ES_m.30744	5	S	g.30744 ORF g.30744 m.30744 type:complete len:557 (+) TRINITY_DN65076_c0_g1_i2:625-2295(+)	67.897	_S(ph)CFHDPR_	1.2236	2	499.681
ES_m.30835	3	S	g.30835 ORF g.30835 m.30835 type:5prime_partial len:1108 (+) TRINITY_DN65068_c1_g1_i1:3-3326(+)	52.579	_GLS(ph)SILPR_	0.73928	2	461.742
ES_m.30835	4	S	g.30835 ORF g.30835 m.30835 type:5prime_partial len:1108 (+) TRINITY_DN65068_c1_g1_i1:3-3326(+)	52.579	_GLS(ph)SILPR_	0.73928	2	461.742
ES_m.30879	319	S	g.30879 ORF g.30879 m.30879 type:internal len:860 (-) TRINITY_DN65086_c0_g1_i1:2-2581(-)	150.06	_VDS(ph)EQIGPQQCEEVCPR_	-0.3105	3	704.29
ES_m.3094	73	T	g.3094 ORF g.3094 m.3094 type:complete len:794 (+) TRINITY_DN68602_c0_g1_i6:366-2747(+)	48.288	_RPPPTTTATLVHT(ph)SR_	0.33776	4	429.471
ES_m.3094	768	S	g.3094 ORF g.3094 m.3094 type:complete len:794 (+) TRINITY_DN68602_c0_g1_i6:366-2747(+)	65.231	_M(ox)STEEEGGS(ph)PSAR_	0.63887	2	717.266
ES_m.30987	168	S	g.30987 ORF g.30987 m.30987 type:complete len:888 (+) TRINITY_DN66353_c0_g1_i1:67-2730(+)	45.652	_ENPDAPDS(ph)DAEVEREDQEDES(ph)DDDNFMDSGPAAFGK_	0.90944	4	1026.63
ES_m.30987	181	S	g.30987 ORF g.30987 m.30987 type:complete len:888 (+) TRINITY_DN66353_c0_g1_i1:67-2730(+)	96.351	_EDQEDES(ph)DDDNFM(ox)DSGPAAFGK_	-1.4274	3	838.964
ES_m.30987	279	S	g.30987 ORF g.30987 m.30987 type:complete len:888 (+) TRINITY_DN66353_c0_g1_i1:67-2730(+)	150.94	_TKDEES(ph)DDDAGWETVK_	0.13056	3	635.586
ES_m.31051	192	S	g.31051 ORF g.31051 m.31051 type:complete len:322 (+) TRINITY_DN66397_c0_g1_i2:163-1128(+)	89.231	_IVLQHQS(ph)SKPLR_	-0.40934	4	372.204
ES_m.31051	193	S	g.31051 ORF g.31051 m.31051 type:complete len:322 (+) TRINITY_DN66397_c0_g1_i2:163-1128(+)	74.475	_IVLQHQS(ph)SKPLR_	0.6895	4	372.204
ES_m.31099	209	T	g.31099 ORF g.31099 m.31099 type:5prime_partial len:217 (-) TRINITY_DN66390_c1_g1_i1:283-933(-)	77.744	_FT(ph)SLLQEAV_	1.5548	2	544.257
ES_m.31110	683	S	g.31110 ORF g.31110 m.31110 type:complete len:768 (-) TRINITY_DN66339_c0_g1_i3:512-2815(-)	48.188	_S(ph)IPNLTSR_	0.43983	2	484.234
ES_m.31110	693	T	g.31110 ORF g.31110 m.31110 type:complete len:768 (-) TRINITY_DN66339_c0_g1_i3:512-2815(-)	104.81	_RPT(ph)QSNTLSTYDTEDSR_	-0.632	3	684.295
ES_m.31110	699	S	g.31110 ORF g.31110 m.31110 type:complete len:768 (-) TRINITY_DN66339_c0_g1_i3:512-2815(-)	48.077	_RPTQSNTLS(ph)TYDTEDSR_	1.9372	3	684.295
ES_m.31110	710	S	g.31110 ORF g.31110 m.31110 type:complete len:768 (-) TRINITY_DN66339_c0_g1_i3:512-2815(-)	62.338	_KTS(ph)VTSLPR_	0.50962	3	356.853
ES_m.31170	333	S	g.31170 ORF g.31170 m.31170 type:complete len:361 (+) TRINITY_DN71910_c1_g1_i1:240-1322(+)	79.492	_EFVQQPS(ph)PR_	0.51934	2	584.263
ES_m.31202	459	S	g.31202 ORF g.31202 m.31202 type:5prime_partial len:1113 (-) TRINITY_DN71936_c0_g1_i2:123-3461(-)	88.872	_EDENSEGES(ph)PGVQLLNR_	1.3021	3	651.613
ES_m.31262	459	S	g.31262 ORF g.31262 m.31262 type:5prime_partial len:1131 (+) TRINITY_DN71987_c2_g1_i2:2-3394(+)	140.28	_VAVDADEIS(ph)ETVQTDR_	-1.7914	3	609.938
ES_m.31278	12	S	g.31278 ORF g.31278 m.31278 type:3prime_partial len:254 (-) TRINITY_DN71975_c0_g1_i1:1-762(-)	65.808	_PAQSTGTATMS(ph)VTK_	1.1583	3	487.221
ES_m.31278	20	S	g.31278 ORF g.31278 m.31278 type:3prime_partial len:254 (-) TRINITY_DN71975_c0_g1_i1:1-762(-)	34.512	_S(ph)GAM(ox)TPDIQISSQTSYAQTSALEDK_	0.82649	4	682.053
ES_m.31278	24	T	g.31278 ORF g.31278 m.31278 type:3prime_partial len:254 (-) TRINITY_DN71975_c0_g1_i1:1-762(-)	138.78	_SGAM(ox)T(ph)PDIQISSQTSYAQTSALEDK_	0.24387	3	909.069
ES_m.31278	54	Y	g.31278 ORF g.31278 m.31278 type:3prime_partial len:254 (-) TRINITY_DN71975_c0_g1_i1:1-762(-)	54.259	_LLMDDIEY(ph)ER_	1.3878	2	688.794
ES_m.31278	70	S	g.31278 ORF g.31278 m.31278 type:3prime_partial len:254 (-) TRINITY_DN71975_c0_g1_i1:1-762(-)	60.621	_DKADLS(ph)VQVIQLTER_	2.4204	3	598.971
ES_m.31278	205	S	g.31278 ORF g.31278 m.31278 type:3prime_partial len:254 (-) TRINITY_DN71975_c0_g1_i1:1-762(-)	128.36	_TIVDITS(ph)SK_	0.88743	3	348.506
ES_m.31278	206	S	g.31278 ORF g.31278 m.31278 type:3prime_partial len:254 (-) TRINITY_DN71975_c0_g1_i1:1-762(-)	128.36	_TIVDITSS(ph)K_	0.1107	2	522.255
ES_m.31278	211	S	g.31278 ORF g.31278 m.31278 type:3prime_partial len:254 (-) TRINITY_DN71975_c0_g1_i1:1-762(-)	81.656	_QRLS(ph)VENVELTK_	-0.45852	3	499.255
ES_m.31278	233	Y	g.31278 ORF g.31278 m.31278 type:3prime_partial len:254 (-) TRINITY_DN71975_c0_g1_i1:1-762(-)	76.073	_IEELNY(ph)SLK_	1.1935	3	396.856
ES_m.31278	245	Y	g.31278 ORF g.31278 m.31278 type:3prime_partial len:254 (-) TRINITY_DN71975_c0_g1_i1:1-762(-)	132.17	_SSCTTVEEY(ph)RR_	-0.13694	3	489.869
ES_m.31281	3	Y	g.31281 ORF g.31281 m.31281 type:5prime_partial len:636 (+) TRINITY_DN71975_c0_g2_i1:2-1909(+)	118.74	_Y(ph)EGEESR_	0.33015	2	475.169
ES_m.31281	30	S	g.31281 ORF g.31281 m.31281 type:5prime_partial len:636 (+) TRINITY_DN71975_c0_g2_i1:2-1909(+)	68.657	_S(ph)YEEECELR_	1.2794	2	647.736
ES_m.31281	31	Y	g.31281 ORF g.31281 m.31281 type:5prime_partial len:636 (+) TRINITY_DN71975_c0_g2_i1:2-1909(+)	51.727	_RSY(ph)EEECELR_	0.08644	3	484.194
ES_m.31281	55	Y	g.31281 ORF g.31281 m.31281 type:5prime_partial len:636 (+) TRINITY_DN71975_c0_g2_i1:2-1909(+)	124.07	_YSSEAQAALAY(ph)K_	0.64089	2	691.305
ES_m.31281	137	Y	g.31281 ORF g.31281 m.31281 type:5prime_partial len:636 (+) TRINITY_DN71975_c0_g2_i1:2-1909(+)	46.462	_LETVDREY(ph)K_	-0.42234	3	411.523
ES_m.31281	144	Y	g.31281 ORF g.31281 m.31281 type:5prime_partial len:636 (+) TRINITY_DN71975_c0_g2_i1:2-1909(+)	69.92	_Y(ph)EELNMLYEQTSK_	-3.8142	3	576.579
ES_m.31281	151	Y	g.31281 ORF g.31281 m.31281 type:5prime_partial len:636 (+) TRINITY_DN71975_c0_g2_i1:2-1909(+)	85.536	_YEELNMLY(ph)EQTSK_	1.6716	3	576.579
ES_m.31281	172	Y	g.31281 ORF g.31281 m.31281 type:5prime_partial len:636 (+) TRINITY_DN71975_c0_g2_i1:2-1909(+)	76.228	_VLQEY(ph)EHVKEMHEK_	0.77055	4	470.467
ES_m.31281	334	S	g.31281 ORF g.31281 m.31281 type:5prime_partial len:636 (+) TRINITY_DN71975_c0_g2_i1:2-1909(+)	76.807	_QAIS(ph)LQELQAHYDELQR_	0.87584	3	708.004
ES_m.31281	342	Y	g.31281 ORF g.31281 m.31281 type:5prime_partial len:636 (+) TRINITY_DN71975_c0_g2_i1:2-1909(+)	118.48	_QAISLQELQAHY(ph)DELQR_	2.0325	3	708.004
ES_m.31281	356	Y	g.31281 ORF g.31281 m.31281 type:5prime_partial len:636 (+) TRINITY_DN71975_c0_g2_i1:2-1909(+)	118.51	_QLQTTLDQY(ph)GVAQR_	2.3906	3	567.605
ES_m.31281	370	Y	g.31281 ORF g.31281 m.31281 type:5prime_partial len:636 (+) TRINITY_DN71975_c0_g2_i1:2-1909(+)	89.43	_IQGLTAEY(ph)EEAR_	0.53907	3	487.22
ES_m.31281	386	S	g.31281 ORF g.31281 m.31281 type:5prime_partial len:636 (+) TRINITY_DN71975_c0_g2_i1:2-1909(+)	119.77	_S(ph)VELQYEEASAR_	-0.37348	2	731.317
ES_m.31281	391	Y	g.31281 ORF g.31281 m.31281 type:5prime_partial len:636 (+) TRINITY_DN71975_c0_g2_i1:2-1909(+)	126.1	_SVELQY(ph)EEASAR_	-1.3292	2	731.317
ES_m.31281	420	S	g.31281 ORF g.31281 m.31281 type:5prime_partial len:636 (+) TRINITY_DN71975_c0_g2_i1:2-1909(+)	132.84	_SKLEQELS(ph)VIASDYDEVTK_	-2.8286	4	559.267
ES_m.31281	436	S	g.31281 ORF g.31281 m.31281 type:5prime_partial len:636 (+) TRINITY_DN71975_c0_g2_i1:2-1909(+)	61.344	_EFRLS(ph)EER_	-0.59237	3	382.504
ES_m.31281	458	S	g.31281 ORF g.31281 m.31281 type:5prime_partial len:636 (+) TRINITY_DN71975_c0_g2_i1:2-1909(+)	49.298	_TIELLHEES(ph)ER_	1.8119	3	479.22
ES_m.31281	557	Y	g.31281 ORF g.31281 m.31281 type:5prime_partial len:636 (+) TRINITY_DN71975_c0_g2_i1:2-1909(+)	112.42	_NIQILQETLDKTY(ph)EK_	-2.3652	3	639.319
ES_m.31281	618	T	g.31281 ORF g.31281 m.31281 type:5prime_partial len:636 (+) TRINITY_DN71975_c0_g2_i1:2-1909(+)	47.931	_TLVTSQTT(ph)TLPSGETVVVK_	-0.22817	3	681.02
ES_m.31335	209	T	g.31335 ORF g.31335 m.31335 type:internal len:659 (+) TRINITY_DN71922_c0_g1_i1:2-1981(+)	51.495	_APT(ph)FPGPDDNPPAR_	0.1042	2	766.332
ES_m.31335	253	S	g.31335 ORF g.31335 m.31335 type:internal len:659 (+) TRINITY_DN71922_c0_g1_i1:2-1981(+)	105	_LGHHDS(ph)AGQESTGR_	1.5553	3	511.214
ES_m.31347	628	S	g.31347 ORF g.31347 m.31347 type:complete len:892 (+) TRINITY_DN71913_c0_g1_i3:388-3063(+)	116.04	_RQES(ph)QEGAGGQALSR_	-0.025813	3	551.916
ES_m.31347	717	S	g.31347 ORF g.31347 m.31347 type:complete len:892 (+) TRINITY_DN71913_c0_g1_i3:388-3063(+)	51.727	_S(ph)PAEM(ox)DANPSTR_	-4.3618	2	686.266
ES_m.31424	22	T	g.31424 ORF g.31424 m.31424 type:5prime_partial len:524 (+) TRINITY_DN71932_c2_g1_i12:2-1573(+)	107.74	_T(ph)LSDAQDTCELK_	-0.20958	3	487.537
ES_m.31424	24	S	g.31424 ORF g.31424 m.31424 type:5prime_partial len:524 (+) TRINITY_DN71932_c2_g1_i12:2-1573(+)	109.04	_TLS(ph)DAQDTCELK_	0.28235	2	730.802
ES_m.31424	445	S	g.31424 ORF g.31424 m.31424 type:5prime_partial len:524 (+) TRINITY_DN71932_c2_g1_i12:2-1573(+)	56.087	_ALESNS(ph)IYR_	-2.7528	2	566.755
ES_m.31461	315	T	g.31461 ORF g.31461 m.31461 type:5prime_partial len:362 (+) TRINITY_DN71988_c1_g5_i1:3-1088(+)	66.004	_EVFVPPT(ph)PPPK_	0.32002	3	429.884
ES_m.31505	13	S	g.11237 ORF g.11237 m.11237 type:3prime_partial len:265 (+) TRINITY_DN73639_c0_g1_i1:419-1216(+)	206.95	_S(ph)SGGGGAGEEEEEEEEYNVWSITEEQR_	0.23287	3	1023.07
ES_m.31505	14	S	g.11237 ORF g.11237 m.11237 type:3prime_partial len:265 (+) TRINITY_DN73639_c0_g1_i1:419-1216(+)	206.95	_S(ph)SGGGGAGEEEEEEEEYNVWSITEEQR_	0.23287	3	1023.07
ES_m.31505	173	S	g.31505 ORF g.31505 m.31505 type:5prime_partial len:531 (+) TRINITY_DN71928_c0_g1_i2:2-1594(+)	83.137	_ATPDPLS(ph)PSR_	-1.1044	2	560.755
ES_m.31505	186	S	g.31505 ORF g.31505 m.31505 type:5prime_partial len:531 (+) TRINITY_DN71928_c0_g1_i2:2-1594(+)	83.567	_FVDS(ph)PTSTLS(ph)S(ph)PGLKPVNFDFQK_	1.2322	4	688.549
ES_m.31505	192	S	g.31505 ORF g.31505 m.31505 type:5prime_partial len:531 (+) TRINITY_DN71928_c0_g1_i2:2-1594(+)	83.567	_FVDS(ph)PTSTLS(ph)S(ph)PGLKPVNFDFQK_	1.2322	4	688.549
ES_m.31505	193	S	g.31505 ORF g.31505 m.31505 type:5prime_partial len:531 (+) TRINITY_DN71928_c0_g1_i2:2-1594(+)	83.567	_FVDS(ph)PTSTLS(ph)S(ph)PGLKPVNFDFQK_	1.2322	4	688.549
ES_m.31505	366	S	g.31505 ORF g.31505 m.31505 type:5prime_partial len:531 (+) TRINITY_DN71928_c0_g1_i2:2-1594(+)	72.2	_SSS(ph)LDLNK_	0.01571	2	472.21
ES_m.31505	502	S	g.31505 ORF g.31505 m.31505 type:5prime_partial len:531 (+) TRINITY_DN71928_c0_g1_i2:2-1594(+)	146.13	_LNS(ph)ELNQELAEVMEER_	2.7076	3	661.962
ES_m.3153	125	S	g.3153 ORF g.3153 m.3153 type:internal len:229 (-) TRINITY_DN12765_c0_g1_i1:2-688(-)	83.168	_SS(ph)LVIVR_	-0.01066	2	427.231
ES_m.31530	104	S	g.31530 ORF g.31530 m.31530 type:5prime_partial len:243 (-) TRINITY_DN71952_c0_g1_i6:93-821(-)	58.98	_RAS(ph)ESAILDSPR_	-1.1229	2	691.327
ES_m.31551	250	S	g.31551 ORF g.31551 m.31551 type:3prime_partial len:460 (-) TRINITY_DN71950_c0_g2_i1:1-1380(-)	72.209	_IGS(ph)QDLTFTHR_	-0.20246	3	452.21
ES_m.31605	255	S	g.31605 ORF g.31605 m.31605 type:5prime_partial len:370 (-) TRINITY_DN71970_c0_g1_i1:216-1325(-)	85.51	_LSGGTGDS(ph)PTALTPAR_	0.070522	3	527.582
ES_m.31716	322	S	g.31716 ORF g.31716 m.31716 type:internal len:1274 (+) TRINITY_DN71914_c0_g2_i2:2-3826(+)	34.265	_RDS(ph)GGNLIPSLSSPNK_	0.73088	4	431.211
ES_m.31716	1229	S	g.31716 ORF g.31716 m.31716 type:internal len:1274 (+) TRINITY_DN71914_c0_g2_i2:2-3826(+)	41.422	_TGS(ph)LSDNDM(ox)IDLDHHPM(ox)FDAHR_	-0.55709	4	659.769
ES_m.31727	135	S	g.31727 ORF g.31727 m.31727 type:5prime_partial len:438 (-) TRINITY_DN71906_c0_g2_i1:1577-2890(-)	72.359	_VTSVQTLS(ph)GTGGLR_	-1.2437	2	728.364
ES_m.31727	400	Y	g.31727 ORF g.31727 m.31727 type:5prime_partial len:438 (-) TRINITY_DN71906_c0_g2_i1:1577-2890(-)	75.018	_HLADKY(ph)HIFLLSSGR_	0.81176	4	459.984
ES_m.31727	406	S	g.31727 ORF g.31727 m.31727 type:5prime_partial len:438 (-) TRINITY_DN71906_c0_g2_i1:1577-2890(-)	42.466	_YHIFLLS(ph)SGR_	-1.6738	3	424.876
ES_m.31729	183	S	g.31729 ORF g.31729 m.31729 type:internal len:413 (-) TRINITY_DN71997_c0_g1_i1:3-1241(-)	57.788	_KS(ph)LSGDTFESR_	-0.37023	3	436.194
ES_m.31877	555	S	g.31877 ORF g.31877 m.31877 type:5prime_partial len:686 (+) TRINITY_DN28631_c0_g1_i1:1-2058(+)	41.876	_TVS(ph)M(ox)FSK_	-3.006	2	448.185
ES_m.31984	188	S	g.31984 ORF g.31984 m.31984 type:3prime_partial len:219 (-) TRINITY_DN57925_c0_g1_i1:1-657(-)	48.442	_LYHNRS(ph)PVK_	0.5756	4	299.151
ES_m.31985	317	S	g.31985 ORF g.31985 m.31985 type:complete len:326 (+) TRINITY_DN57982_c0_g1_i1:200-1177(+)	89.43	_GAS(ph)GFGGTSR_	-0.21651	2	488.698
ES_m.31985	323	S	g.31985 ORF g.31985 m.31985 type:complete len:326 (+) TRINITY_DN57982_c0_g1_i1:200-1177(+)	54.898	_GASGFGGTS(ph)RR_	-1.1565	2	566.748
ES_m.32008	8	S	g.32008 ORF g.32008 m.32008 type:3prime_partial len:120 (+) TRINITY_DN57906_c0_g2_i1:70-432(+)	87.92	_M(ox)AS(ph)KDGAAGDHEESGVEVR_	1.2593	3	680.949
ES_m.32044	247	S	g.32044 ORF g.32044 m.32044 type:complete len:255 (+) TRINITY_DN57981_c0_g1_i1:100-864(+)	145.43	_AALEEDS(ph)S(ph)DEDEEM_	-1.5075	2	865.257
ES_m.32044	248	S	g.32044 ORF g.32044 m.32044 type:complete len:255 (+) TRINITY_DN57981_c0_g1_i1:100-864(+)	145.43	_AALEEDS(ph)S(ph)DEDEEM_	-1.5075	2	865.257
ES_m.32088	77	S	g.32088 ORF g.32088 m.32088 type:3prime_partial len:272 (-) TRINITY_DN15396_c0_g1_i2:2-817(-)	103.85	_EM(ox)M(ox)QNDEESLGALAVTDDGGS(ph)GGEDLASSPAPVR_	1.8987	4	880.121
ES_m.32088	92	T	g.32088 ORF g.32088 m.32088 type:3prime_partial len:272 (-) TRINITY_DN15396_c0_g1_i2:2-817(-)	88.176	_RT(ph)SNIQVTM(ox)HVEGDK_	-0.37893	3	604.277
ES_m.32088	93	S	g.32088 ORF g.32088 m.32088 type:3prime_partial len:272 (-) TRINITY_DN15396_c0_g1_i2:2-817(-)	123	_RTS(ph)NIQVTM(ox)HVEGDK_	-0.29129	2	905.911
ES_m.32088	112	S	g.32088 ORF g.32088 m.32088 type:3prime_partial len:272 (-) TRINITY_DN15396_c0_g1_i2:2-817(-)	74.853	_AVTESIS(ph)TQNVR_	0.34968	2	692.827
ES_m.32088	157	S	g.32088 ORF g.32088 m.32088 type:3prime_partial len:272 (-) TRINITY_DN15396_c0_g1_i2:2-817(-)	156.23	_ILGELS(ph)DGEGDGDAVVNVTK_	2.7009	2	1034.48
ES_m.32088	209	S	g.32088 ORF g.32088 m.32088 type:3prime_partial len:272 (-) TRINITY_DN15396_c0_g1_i2:2-817(-)	95.981	_RS(ph)SAEDTEGR_	-0.090671	2	594.238
ES_m.32088	210	S	g.32088 ORF g.32088 m.32088 type:3prime_partial len:272 (-) TRINITY_DN15396_c0_g1_i2:2-817(-)	90.229	_RSS(ph)AEDTEGR_	-0.44187	3	396.494
ES_m.32088	219	T	g.32088 ORF g.32088 m.32088 type:3prime_partial len:272 (-) TRINITY_DN15396_c0_g1_i2:2-817(-)	127.3	_SSAEDTEGRLT(ph)S(ph)DDEAALR_	-0.38984	3	728.289
ES_m.32088	220	S	g.32088 ORF g.32088 m.32088 type:3prime_partial len:272 (-) TRINITY_DN15396_c0_g1_i2:2-817(-)	166.45	_SSAEDTEGRLT(ph)S(ph)DDEAALR_	-0.38984	3	728.289
ES_m.32088	228	S	g.32088 ORF g.32088 m.32088 type:3prime_partial len:272 (-) TRINITY_DN15396_c0_g1_i2:2-817(-)	94.019	_LTS(ph)DDEAALRS(ph)ESENVIHELNK_	0.14134	5	526.833
ES_m.32088	230	S	g.32088 ORF g.32088 m.32088 type:3prime_partial len:272 (-) TRINITY_DN15396_c0_g1_i2:2-817(-)	82.349	_SES(ph)ENVIHELNK_	0.22734	3	493.556
ES_m.32156	306	S	g.32156 ORF g.32156 m.32156 type:complete len:317 (+) TRINITY_DN7729_c0_g1_i1:70-1020(+)	246.49	_VEEEEEES(ph)DEDFGMGLFD_	3.0432	3	729.261
ES_m.32279	33	S	g.32279 ORF g.32279 m.32279 type:internal len:139 (+) TRINITY_DN710_c0_g2_i1:1-420(+)	101.14	_VPAQS(ph)PTEVLEIPPPINVKPGDQLR_	0.82197	4	694.368
ES_m.32326	141	S	g.32326 ORF g.32326 m.32326 type:internal len:180 (-) TRINITY_DN6916_c0_g1_i1:2-541(-)	60.398	_VPS(ph)PSPVR_	1.1696	2	459.726
[truncated: 4,041 more rows]
