# Supplementary material for: Restrained Wnt Signaling Pathway by Enhanced EsGSK3β Activity Facilitates the Infection of Spiroplasma and Leads to Neuropathic Diseases in Crustaceans
Source: Mol Cell Proteomics. 2025 Aug 25;24(9):101059. doi: 10.1016/j.mcpro.2025.101059 (PMC12482308; doi:10.1016/j.mcpro.2025.101059)
Supplement: Supplementary Table 4 [file mmc4.xlsx]

## Sheet: Sheet1
significantly up-regulated phosphorylated proteins
Protein accession	Position	SY/DZ Ratio Ratio	Quanty Type	Amino	Protein description	Subcellular Location	Biological Process	Cellular Component	Molecular Function	KEGG KO No.	KEGG Gene	KEGG pathway	IPR ID	Domain description
ES_m.100126	478	1.91	Up	S	g.100126 ORF g.100126 m.100126 type:5prime_partial len:644 (-) TRINITY_DN64183_c0_g1_i1:1536-3467(-)	nuclear			lipid binding; anion binding; protein binding; binding; phospholipid binding; ion binding;	K06115			IPR001605; IPR011993; IPR001849;	Pleckstrin homology domain, spectrin-type; Pleckstrin homology-like domain; Pleckstrin homology domain;
ES_m.101068	178	2.34	Up	T	g.101068 ORF g.101068 m.101068 type:3prime_partial len:269 (-) TRINITY_DN65504_c0_g1_i3:3-809(-)	nuclear				K14443	TOB; protein Tob/BTG	ko03018 RNA degradation;	IPR002087;	Anti-proliferative protein;
ES_m.101068	179	2.34	Up	S	g.101068 ORF g.101068 m.101068 type:3prime_partial len:269 (-) TRINITY_DN65504_c0_g1_i3:3-809(-)	nuclear				K14443	TOB; protein Tob/BTG	ko03018 RNA degradation;	IPR002087;	Anti-proliferative protein;
ES_m.10111	143	6.91	Up	Y	g.10111 ORF g.10111 m.10111 type:5prime_partial len:262 (+) TRINITY_DN63062_c0_g1_i2:1-786(+)	extracellular	regulation of cellular process; phosphorylation; regulation of signaling; cellular protein metabolic process; primary metabolic process; cellular metabolic process; phosphate-containing compound metabolic process; organic substance metabolic process; metabolic process; regulation of biological process; regulation of cell communication; protein phosphorylation; phosphorus metabolic process; regula…		ATP binding; nucleoside phosphate binding; phosphotransferase activity, alcohol group as acceptor; nucleoside binding; ion binding; protein tyrosine kinase activity; nucleotide binding; protein kinase activity; organic cyclic compound binding; heterocyclic compound binding; ribonucleoside binding; carbohydrate derivative binding; kinase activity; ribonucleotide binding; catalytic activity; bindin…	K08892			IPR000719; IPR001245; IPR020635; IPR011009;	Protein kinase domain; Serine-threonine/tyrosine-protein kinase catalytic domain; Tyrosine-protein kinase, catalytic domain; Protein kinase-like domain;
ES_m.101190	25	1.9	Up	S	g.101190 ORF g.101190 m.101190 type:complete len:158 (-) TRINITY_DN12050_c0_g1_i1:1453-1926(-)	cytosol	regulation of cellular process; positive regulation of cellular protein metabolic process; regulation of macromolecule metabolic process; posttranscriptional regulation of gene expression; positive regulation of protein complex disassembly; regulation of translational termination; positive regulation of biosynthetic process; cellular protein metabolic process; biosynthetic process; translational …		organic cyclic compound binding; heterocyclic compound binding; ribosome binding; translation factor activity, nucleic acid binding; RNA binding; translation elongation factor activity; binding; nucleic acid binding; macromolecular complex binding; ribonucleoprotein complex binding;	K03263			IPR008991; IPR012340; IPR014722; IPR020189;	Translation protein SH3-like domain; Nucleic acid-binding, OB-fold; Ribosomal protein L2 domain 2; Translation elongation factor, IF5A C-terminal;
ES_m.101190	26	1.55	Up	S	g.101190 ORF g.101190 m.101190 type:complete len:158 (-) TRINITY_DN12050_c0_g1_i1:1453-1926(-)	cytosol	regulation of cellular process; positive regulation of cellular protein metabolic process; regulation of macromolecule metabolic process; posttranscriptional regulation of gene expression; positive regulation of protein complex disassembly; regulation of translational termination; positive regulation of biosynthetic process; cellular protein metabolic process; biosynthetic process; translational …		organic cyclic compound binding; heterocyclic compound binding; ribosome binding; translation factor activity, nucleic acid binding; RNA binding; translation elongation factor activity; binding; nucleic acid binding; macromolecular complex binding; ribonucleoprotein complex binding;	K03263			IPR008991; IPR012340; IPR014722; IPR020189;	Translation protein SH3-like domain; Nucleic acid-binding, OB-fold; Ribosomal protein L2 domain 2; Translation elongation factor, IF5A C-terminal;
ES_m.101224	746	1.56	Up	S	g.101224 ORF g.101224 m.101224 type:internal len:1029 (+) TRINITY_DN63771_c0_g1_i1:3-3092(+)	nuclear
ES_m.101224	747	1.56	Up	S	g.101224 ORF g.101224 m.101224 type:internal len:1029 (+) TRINITY_DN63771_c0_g1_i1:3-3092(+)	nuclear
ES_m.101605	33	1.83	Up	S	g.101605 ORF g.101605 m.101605 type:3prime_partial len:414 (-) TRINITY_DN68112_c3_g1_i3:3-1244(-)	nuclear
ES_m.101609	220	1.63	Up	T	g.101609 ORF g.101609 m.101609 type:complete len:285 (+) TRINITY_DN68112_c4_g2_i1:110-964(+)	cytosol				K10373	TPM1; tropomyosin 1	ko04260 Cardiac muscle contraction; ko04261 Adrenergic signaling in cardiomyocytes; ko05410 Hypertrophic cardiomyopathy (HCM); ko05414 Dilated cardiomyopathy; ko05206 MicroRNAs in cancer;
ES_m.101963	208	1.65	Up	S	g.101963 ORF g.101963 m.101963 type:5prime_partial len:521 (-) TRINITY_DN68150_c0_g1_i2:502-2064(-)	mitochondria	metabolic process;		transferase activity, transferring acyl groups; catalytic activity; transferase activity;	K09699	DBT; 2-oxoisovalerate dehydrogenase E2 component (dihydrolipoyl transacylase) [EC:2.3.1.168]	ko00280 Valine, leucine and isoleucine degradation; ko01130 Biosynthesis of antibiotics; ko01110 Biosynthesis of secondary metabolites; ko01100 Metabolic pathways; ko00640 Propanoate metabolism;	IPR004167; IPR001078; IPR011053; IPR000089; IPR023213;	E3-binding domain; 2-oxoacid dehydrogenase acyltransferase, catalytic domain; Single hybrid motif; Biotin/lipoyl attachment; Chloramphenicol acetyltransferase-like domain;
ES_m.102927	530	1.58	Up	S	g.102927 ORF g.102927 m.102927 type:internal len:580 (+) TRINITY_DN67657_c0_g1_i1:3-1745(+)	cytosol	RNA processing; cellular aromatic compound metabolic process; pseudouridine synthesis; organic cyclic compound metabolic process; nitrogen compound metabolic process; primary metabolic process; RNA modification; cellular metabolic process; organic substance metabolic process; RNA metabolic process; metabolic process; nucleic acid metabolic process; heterocycle metabolic process; nucleobase-contai…		organic cyclic compound binding; heterocyclic compound binding; RNA binding; isomerase activity; catalytic activity; binding; nucleic acid binding; intramolecular transferase activity; pseudouridine synthase activity;	K11131	DKC1; H/ACA ribonucleoprotein complex subunit 4 [EC:5.4.99.-]	ko03008 Ribosome biogenesis in eukaryotes;	IPR020103; IPR015947; IPR002478; IPR004521; IPR012960;	Pseudouridine synthase, catalytic domain; PUA-like domain; PUA domain; Uncharacterised domain CHP00451; Dyskerin-like;
ES_m.103575	501	1.55	Up	S	g.103575 ORF g.103575 m.103575 type:3prime_partial len:523 (+) TRINITY_DN39084_c0_g1_i2:214-1785(+)	cytosol			organic cyclic compound binding; heterocyclic compound binding; RNA binding; binding; nucleic acid binding;	K15516	FMR; fragile X mental retardation protein	ko03013 RNA transport;	IPR004087; IPR004088;	K Homology domain; K Homology domain, type 1;
ES_m.103828	424	2.13	Up	T	g.103828 ORF g.103828 m.103828 type:5prime_partial len:1675 (-) TRINITY_DN71206_c0_g1_i2:43-5067(-)	nuclear
ES_m.103828	796	1.96	Up	S	g.103828 ORF g.103828 m.103828 type:5prime_partial len:1675 (-) TRINITY_DN71206_c0_g1_i2:43-5067(-)	nuclear
ES_m.104145	277	1.78	Up	S	g.104145 ORF g.104145 m.104145 type:internal len:383 (-) TRINITY_DN71205_c1_g1_i2:3-1151(-)	nuclear
ES_m.104404	232	2.36	Up	S	g.104404 ORF g.104404 m.104404 type:3prime_partial len:264 (+) TRINITY_DN7089_c0_g1_i1:84-878(+)	nuclear			protein binding; binding;	K02174	BR-C; broad	ko04320 Dorso-ventral axis formation;	IPR013069; IPR011333; IPR000210;	BTB/POZ; BTB/POZ fold; BTB/POZ-like;
ES_m.10450	288	1.79	Up	S	g.10450 ORF g.10450 m.10450 type:internal len:388 (+) TRINITY_DN60380_c1_g1_i1:1-1167(+)	cytosol, nuclear
ES_m.105009	48	1.83	Up	S	g.105009 ORF g.105009 m.105009 type:internal len:131 (+) TRINITY_DN14093_c0_g1_i1:3-398(+)	cytosol, nuclear
ES_m.105236	200	2.33	Up	S	g.105236 ORF g.105236 m.105236 type:5prime_partial len:1107 (-) TRINITY_DN74039_c0_g3_i4:3664-6984(-)	nuclear				K14283	TACC3; transforming acidic coiled-coil-containing protein 3	ko03013 RNA transport;
ES_m.105851	42	1.51	Up	S	g.105851 ORF g.105851 m.105851 type:3prime_partial len:203 (-) TRINITY_DN74002_c0_g3_i1:1-609(-)	cytosol
ES_m.105851	124	1.53	Up	S	g.105851 ORF g.105851 m.105851 type:3prime_partial len:203 (-) TRINITY_DN74002_c0_g3_i1:1-609(-)	cytosol
ES_m.106409	157	1.53	Up	S	g.106409 ORF g.106409 m.106409 type:complete len:460 (+) TRINITY_DN67753_c0_g1_i1:54-1433(+)	cytosol	phosphorylation; cellular protein metabolic process; primary metabolic process; cellular metabolic process; phosphate-containing compound metabolic process; organic substance metabolic process; metabolic process; protein phosphorylation; phosphorus metabolic process; cellular macromolecule metabolic process; cellular protein modification process; protein metabolic process; macromolecule metabolic…		ATP binding; nucleoside phosphate binding; phosphotransferase activity, alcohol group as acceptor; nucleoside binding; ion binding; protein kinase activity; nucleotide binding; organic cyclic compound binding; heterocyclic compound binding; ribonucleoside binding; carbohydrate derivative binding; kinase activity; catalytic activity; ribonucleotide binding; binding; purine ribonucleoside binding; …	K04409	PAK1; p21-activated kinase 1 [EC:2.7.11.1]	ko05205 Proteoglycans in cancer; ko04650 Natural killer cell mediated cytotoxicity; ko04062 Chemokine signaling pathway; ko04810 Regulation of actin cytoskeleton; ko04666 Fc gamma R-mediated phagocytosis; ko05120 Epithelial cell signaling in Helicobacter pylori infection; ko04510 Focal adhesion; ko04012 ErbB signaling pathway; ko04360 Axon guidance; ko04011 MAPK signaling pathway - yeast; ko05211…	IPR000719; IPR002290; IPR000095; IPR011009;	Protein kinase domain; Serine/threonine/dual specificity protein kinase, catalytic domain; CRIB domain; Protein kinase-like domain;
ES_m.106929	98	3.93	Up	S	g.106929 ORF g.106929 m.106929 type:3prime_partial len:149 (+) TRINITY_DN18991_c0_g1_i1:169-618(+)	nuclear							IPR011256;	Regulatory factor, effector binding domain;
ES_m.107004	10	3.06	Up	Y	g.107004 ORF g.107004 m.107004 type:internal len:119 (-) TRINITY_DN80375_c0_g1_i1:3-359(-)	nuclear
ES_m.107004	37	4.57	Up	T	g.107004 ORF g.107004 m.107004 type:internal len:119 (-) TRINITY_DN80375_c0_g1_i1:3-359(-)	nuclear
ES_m.107004	38	2.15	Up	S	g.107004 ORF g.107004 m.107004 type:internal len:119 (-) TRINITY_DN80375_c0_g1_i1:3-359(-)	nuclear
ES_m.107004	53	3.27	Up	S	g.107004 ORF g.107004 m.107004 type:internal len:119 (-) TRINITY_DN80375_c0_g1_i1:3-359(-)	nuclear
ES_m.107342	850	3.22	Up	S	g.107342 ORF g.107342 m.107342 type:complete len:862 (+) TRINITY_DN71172_c0_g1_i1:42-2627(+)	plasma membrane			cation binding; metal ion binding; protein binding; calcium ion binding; binding; ion binding;				IPR001881; IPR000742; IPR011042; IPR009030;	EGF-like calcium-binding domain; Epidermal growth factor-like domain; Six-bladed beta-propeller, TolB-like; Insulin-like growth factor binding protein, N-terminal;
ES_m.108748	150	1.77	Up	S	g.108748 ORF g.108748 m.108748 type:internal len:279 (+) TRINITY_DN68021_c2_g1_i1:1-840(+)	nuclear
ES_m.109258	381	1.87	Up	S	g.109258 ORF g.109258 m.109258 type:5prime_partial len:719 (-) TRINITY_DN70572_c0_g1_i2:678-2834(-)	nuclear			metal ion binding; cation binding; binding; ion binding;	K13092			IPR000571;	Zinc finger, CCCH-type;
ES_m.109258	417	2.31	Up	S	g.109258 ORF g.109258 m.109258 type:5prime_partial len:719 (-) TRINITY_DN70572_c0_g1_i2:678-2834(-)	nuclear			metal ion binding; cation binding; binding; ion binding;	K13092			IPR000571;	Zinc finger, CCCH-type;
ES_m.109258	453	1.78	Up	S	g.109258 ORF g.109258 m.109258 type:5prime_partial len:719 (-) TRINITY_DN70572_c0_g1_i2:678-2834(-)	nuclear			metal ion binding; cation binding; binding; ion binding;	K13092			IPR000571;	Zinc finger, CCCH-type;
ES_m.109450	734	1.64	Up	S	g.109450 ORF g.109450 m.109450 type:internal len:1300 (-) TRINITY_DN70579_c0_g1_i1:2-3901(-)	plasma membrane		extracellular space; extracellular region part; extracellular region;	enzyme regulator activity; peptidase inhibitor activity; peptidase regulator activity; endopeptidase regulator activity; molecular function regulator; enzyme inhibitor activity; endopeptidase inhibitor activity;				IPR002890; IPR011625; IPR014756; IPR001599; IPR008930; IPR019565; IPR011626;	Alpha-2-macroglobulin, N-terminal; Alpha-2-macroglobulin, N-terminal 2; Immunoglobulin E-set; Alpha-2-macroglobulin; Terpenoid cyclases/protein prenyltransferase alpha-alpha toroid; Alpha-2-macroglobulin, thiol-ester bond-forming; Alpha-macroglobulin complement component;
ES_m.109450	735	2.31	Up	Y	g.109450 ORF g.109450 m.109450 type:internal len:1300 (-) TRINITY_DN70579_c0_g1_i1:2-3901(-)	plasma membrane		extracellular space; extracellular region part; extracellular region;	enzyme regulator activity; peptidase inhibitor activity; peptidase regulator activity; endopeptidase regulator activity; molecular function regulator; enzyme inhibitor activity; endopeptidase inhibitor activity;				IPR002890; IPR011625; IPR014756; IPR001599; IPR008930; IPR019565; IPR011626;	Alpha-2-macroglobulin, N-terminal; Alpha-2-macroglobulin, N-terminal 2; Immunoglobulin E-set; Alpha-2-macroglobulin; Terpenoid cyclases/protein prenyltransferase alpha-alpha toroid; Alpha-2-macroglobulin, thiol-ester bond-forming; Alpha-macroglobulin complement component;
ES_m.109561	691	1.78	Up	T	g.109561 ORF g.109561 m.109561 type:complete len:713 (-) TRINITY_DN70503_c0_g1_i1:488-2626(-)	nuclear			protein binding; binding;	K08733	APPL; DCC-interacting protein 13 alpha	ko04211 Longevity regulating pathway - mammal; ko05200 Pathways in cancer; ko05210 Colorectal cancer;	IPR027267; IPR011993; IPR006020; IPR001849;	Arfaptin homology (AH) domain/BAR domain; Pleckstrin homology-like domain; PTB/PI domain; Pleckstrin homology domain;
ES_m.109853	228	6.22	Up	S	g.109853 ORF g.109853 m.109853 type:complete len:458 (-) TRINITY_DN39985_c0_g1_i2:434-1807(-)	cytosol			protein binding; binding;	K14003	PREB; prolactin regulatory element-binding protein	ko04141 Protein processing in endoplasmic reticulum;	IPR017986; IPR015943;	WD40-repeat-containing domain; WD40/YVTN repeat-like-containing domain;
ES_m.109862	136	1.79	Up	S	g.109862 ORF g.109862 m.109862 type:3prime_partial len:1022 (+) TRINITY_DN39999_c0_g1_i2:94-3162(+)	nuclear			protein binding; binding;	K18730			IPR003169;	GYF;
ES_m.110157	436	1.87	Up	Y	g.110157 ORF g.110157 m.110157 type:5prime_partial len:486 (+) TRINITY_DN70312_c2_g1_i1:2-1459(+)	extracellular
ES_m.110308	654	2.41	Up	S	g.110308 ORF g.110308 m.110308 type:complete len:676 (+) TRINITY_DN70338_c0_g1_i4:159-2186(+)	plasma membrane			protein binding; binding;	K16059	STIM1; stromal interaction molecule 1	ko04611 Platelet activation; ko04020 Calcium signaling pathway;	IPR013761; IPR001660; IPR011992; IPR011510;	Sterile alpha motif/pointed domain; Sterile alpha motif domain; EF-hand domain pair; Sterile alpha motif, type 2;
ES_m.110353	566	1.57	Up	S	g.110353 ORF g.110353 m.110353 type:3prime_partial len:597 (+) TRINITY_DN70350_c0_g1_i3:670-2463(+)	nuclear							IPR011993; IPR001849;	Pleckstrin homology-like domain; Pleckstrin homology domain;
ES_m.110735	157	1.69	Up	S	g.110735 ORF g.110735 m.110735 type:5prime_partial len:205 (-) TRINITY_DN37100_c0_g1_i1:1657-2271(-)	nuclear				K15730	PTGES3; cytosolic prostaglandin-E synthase [EC:5.3.99.3]	ko00590 Arachidonic acid metabolism; ko01100 Metabolic pathways;	IPR007052; IPR008978;	CS domain; HSP20-like chaperone;
ES_m.111549	205	1.93	Up	S	g.111549 ORF g.111549 m.111549 type:complete len:210 (+) TRINITY_DN52105_c0_g1_i2:88-717(+)	nuclear							IPR008532;	Domain of unknown function DUF814;
ES_m.111570	463	1.81	Up	S	g.111570 ORF g.111570 m.111570 type:complete len:482 (+) TRINITY_DN52161_c0_g1_i1:313-1758(+)	plasma membrane	transport; transmembrane transport; single-organism localization; single-organism cellular process; single-organism process; localization; cellular process; single-organism transport; establishment of localization;	intrinsic component of membrane; membrane; integral component of membrane; membrane part;	substrate-specific transporter activity; substrate-specific transmembrane transporter activity; transporter activity; transmembrane transporter activity;	K07299	SLC2A1; MFS transporter, SP family, solute carrier family 2 (facilitated glucose transporter), member 1	ko04976 Bile secretion; ko04920 Adipocytokine signaling pathway; ko05166 HTLV-I infection; ko04911 Insulin secretion; ko05200 Pathways in cancer; ko04922 Glucagon signaling pathway; ko05230 Central carbon metabolism in cancer; ko05211 Renal cell carcinoma; ko04931 Insulin resistance; ko04066 HIF-1 signaling pathway; ko04919 Thyroid hormone signaling pathway;	IPR020846;	Major facilitator superfamily domain;
ES_m.111570	474	2.16	Up	S	g.111570 ORF g.111570 m.111570 type:complete len:482 (+) TRINITY_DN52161_c0_g1_i1:313-1758(+)	plasma membrane	transport; transmembrane transport; single-organism localization; single-organism cellular process; single-organism process; localization; cellular process; single-organism transport; establishment of localization;	intrinsic component of membrane; membrane; integral component of membrane; membrane part;	substrate-specific transporter activity; substrate-specific transmembrane transporter activity; transporter activity; transmembrane transporter activity;	K07299	SLC2A1; MFS transporter, SP family, solute carrier family 2 (facilitated glucose transporter), member 1	ko04976 Bile secretion; ko04920 Adipocytokine signaling pathway; ko05166 HTLV-I infection; ko04911 Insulin secretion; ko05200 Pathways in cancer; ko04922 Glucagon signaling pathway; ko05230 Central carbon metabolism in cancer; ko05211 Renal cell carcinoma; ko04931 Insulin resistance; ko04066 HIF-1 signaling pathway; ko04919 Thyroid hormone signaling pathway;	IPR020846;	Major facilitator superfamily domain;
ES_m.111683	537	1.95	Up	S	g.111683 ORF g.111683 m.111683 type:5prime_partial len:888 (+) TRINITY_DN54040_c1_g1_i2:1-2664(+)	nuclear			cation binding; metal ion binding; protein binding; zinc ion binding; transition metal ion binding; binding; ion binding;	K11657			IPR001965; IPR013083; IPR011011; IPR019787;	Zinc finger, PHD-type; Zinc finger, RING/FYVE/PHD-type; Zinc finger, FYVE/PHD-type; Zinc finger, PHD-finger;
ES_m.111735	98	1.55	Up	S	g.111735 ORF g.111735 m.111735 type:5prime_partial len:318 (-) TRINITY_DN54043_c0_g1_i2:1167-2120(-)	nuclear				K12842	SR140; U2-associated protein SR140	ko03040 Spliceosome;	IPR013170;	mRNA splicing factor, Cwf21;
ES_m.112308	51	1.68	Up	S	g.112308 ORF g.112308 m.112308 type:complete len:338 (+) TRINITY_DN58885_c1_g1_i1:106-1119(+)	nuclear
ES_m.112397	297	2.31	Up	S	g.112397 ORF g.112397 m.112397 type:complete len:819 (-) TRINITY_DN58896_c0_g1_i1:1253-3709(-)	nuclear	regulation of cellular process; single organism signaling; cellular response to stimulus; phosphorylation; intracellular signal transduction; single-organism cellular process; cellular protein metabolic process; single-organism process; signaling; response to stimulus; primary metabolic process; cellular metabolic process; phosphate-containing compound metabolic process; organic substance metabol…		ATP binding; nucleoside phosphate binding; phosphotransferase activity, alcohol group as acceptor; nucleoside binding; ion binding; protein kinase activity; nucleotide binding; organic cyclic compound binding; heterocyclic compound binding; ribonucleoside binding; carbohydrate derivative binding; kinase activity; catalytic activity; ribonucleotide binding; binding; purine ribonucleoside binding; …	K06070	PKD; protein kinase D [EC:2.7.11.13]	ko04925 Aldosterone synthesis and secretion; ko04015 Rap1 signaling pathway;	IPR002219; IPR000719; IPR002290; IPR011993; IPR020454; IPR001849; IPR011009;	Protein kinase C-like, phorbol ester/diacylglycerol-binding domain; Protein kinase domain; Serine/threonine/dual specificity protein kinase, catalytic domain; Pleckstrin homology-like domain; Diacylglycerol/phorbol-ester binding; Pleckstrin homology domain; Protein kinase-like domain;
ES_m.112673	216	1.62	Up	S	g.112673 ORF g.112673 m.112673 type:internal len:287 (+) TRINITY_DN62852_c0_g1_i1:1-864(+)	nuclear
ES_m.112683	194	1.64	Up	S	g.112683 ORF g.112683 m.112683 type:5prime_partial len:557 (+) TRINITY_DN62886_c0_g1_i3:2-1672(+)	cytosol	cellular protein metabolic process; primary metabolic process; protein dephosphorylation; dephosphorylation; cellular metabolic process; phosphate-containing compound metabolic process; organic substance metabolic process; metabolic process; phosphorus metabolic process; cellular macromolecule metabolic process; cellular protein modification process; protein metabolic process; macromolecule metab…		hydrolase activity; phosphoprotein phosphatase activity; protein tyrosine phosphatase activity; catalytic activity; phosphoric ester hydrolase activity; phosphatase activity; hydrolase activity, acting on ester bonds;	K05694	PTPRB; receptor-type tyrosine-protein phosphatase beta [EC:3.1.3.48]	ko04520 Adherens junction;	IPR029021; IPR000387; IPR003595; IPR000242;	Protein-tyrosine phosphatase-like; Protein-tyrosine/Dual specificity phosphatase; Protein-tyrosine phosphatase, catalytic; Protein-tyrosine phosphatase, receptor/non-receptor type;
ES_m.113690	16	2.57	Up	S	g.113690 ORF g.113690 m.113690 type:5prime_partial len:484 (+) TRINITY_DN18623_c0_g1_i1:1-1452(+)	nuclear
ES_m.113690	121	1.61	Up	S	g.113690 ORF g.113690 m.113690 type:5prime_partial len:484 (+) TRINITY_DN18623_c0_g1_i1:1-1452(+)	nuclear
ES_m.113690	150	2.63	Up	S	g.113690 ORF g.113690 m.113690 type:5prime_partial len:484 (+) TRINITY_DN18623_c0_g1_i1:1-1452(+)	nuclear
ES_m.113690	363	4.15	Up	S	g.113690 ORF g.113690 m.113690 type:5prime_partial len:484 (+) TRINITY_DN18623_c0_g1_i1:1-1452(+)	nuclear
ES_m.113922	488	1.66	Up	S	g.113922 ORF g.113922 m.113922 type:complete len:1095 (-) TRINITY_DN66757_c0_g1_i1:935-4219(-)	nuclear
ES_m.113922	546	1.75	Up	T	g.113922 ORF g.113922 m.113922 type:complete len:1095 (-) TRINITY_DN66757_c0_g1_i1:935-4219(-)	nuclear
ES_m.113922	547	2.61	Up	S	g.113922 ORF g.113922 m.113922 type:complete len:1095 (-) TRINITY_DN66757_c0_g1_i1:935-4219(-)	nuclear
ES_m.114862	96	1.83	Up	S	g.114862 ORF g.114862 m.114862 type:5prime_partial len:108 (+) TRINITY_DN75338_c0_g1_i3:2-325(+)	nuclear				K12828	SF3B1; splicing factor 3B subunit 1	ko03040 Spliceosome;
ES_m.115034	410	1.67	Up	T	g.115034 ORF g.115034 m.115034 type:5prime_partial len:1497 (-) TRINITY_DN75306_c0_g1_i4:1572-6062(-)	mitochondria		cytoskeleton; organelle; intracellular organelle; intracellular non-membrane-bounded organelle; cell part; intracellular; intracellular part; cell; non-membrane-bounded organelle;	protein binding; binding;				IPR019749; IPR019748; IPR029071; IPR011993; IPR000857; IPR000299; IPR014352;	Band 4.1 domain; FERM central domain; Ubiquitin-related domain; Pleckstrin homology-like domain; MyTH4 domain; FERM domain; FERM/acyl-CoA-binding protein, 3-helical bundle;
ES_m.115086	120	3.04	Up	S	g.115086 ORF g.115086 m.115086 type:internal len:656 (+) TRINITY_DN75300_c0_g1_i2:3-1973(+)	nuclear			protein binding; binding;	K12567	TTN; titin [EC:2.7.11.1]	ko05410 Hypertrophic cardiomyopathy (HCM); ko05414 Dilated cardiomyopathy;	IPR003598; IPR007110; IPR013783; IPR003599; IPR013098;	Immunoglobulin subtype 2; Immunoglobulin-like domain; Immunoglobulin-like fold; Immunoglobulin subtype; Immunoglobulin I-set;
ES_m.115087	49	1.51	Up	S	g.115087 ORF g.115087 m.115087 type:5prime_partial len:1286 (-) TRINITY_DN75300_c0_g2_i1:1561-5418(-)	nuclear			protein binding; binding;	K12567	TTN; titin [EC:2.7.11.1]	ko05410 Hypertrophic cardiomyopathy (HCM); ko05414 Dilated cardiomyopathy;	IPR003598; IPR007110; IPR013783; IPR003599; IPR013098;	Immunoglobulin subtype 2; Immunoglobulin-like domain; Immunoglobulin-like fold; Immunoglobulin subtype; Immunoglobulin I-set;
ES_m.115087	58	2.26	Up	S	g.115087 ORF g.115087 m.115087 type:5prime_partial len:1286 (-) TRINITY_DN75300_c0_g2_i1:1561-5418(-)	nuclear			protein binding; binding;	K12567	TTN; titin [EC:2.7.11.1]	ko05410 Hypertrophic cardiomyopathy (HCM); ko05414 Dilated cardiomyopathy;	IPR003598; IPR007110; IPR013783; IPR003599; IPR013098;	Immunoglobulin subtype 2; Immunoglobulin-like domain; Immunoglobulin-like fold; Immunoglobulin subtype; Immunoglobulin I-set;
ES_m.115087	316	2.9	Up	S	g.115087 ORF g.115087 m.115087 type:5prime_partial len:1286 (-) TRINITY_DN75300_c0_g2_i1:1561-5418(-)	nuclear			protein binding; binding;	K12567	TTN; titin [EC:2.7.11.1]	ko05410 Hypertrophic cardiomyopathy (HCM); ko05414 Dilated cardiomyopathy;	IPR003598; IPR007110; IPR013783; IPR003599; IPR013098;	Immunoglobulin subtype 2; Immunoglobulin-like domain; Immunoglobulin-like fold; Immunoglobulin subtype; Immunoglobulin I-set;
ES_m.115087	348	1.58	Up	S	g.115087 ORF g.115087 m.115087 type:5prime_partial len:1286 (-) TRINITY_DN75300_c0_g2_i1:1561-5418(-)	nuclear			protein binding; binding;	K12567	TTN; titin [EC:2.7.11.1]	ko05410 Hypertrophic cardiomyopathy (HCM); ko05414 Dilated cardiomyopathy;	IPR003598; IPR007110; IPR013783; IPR003599; IPR013098;	Immunoglobulin subtype 2; Immunoglobulin-like domain; Immunoglobulin-like fold; Immunoglobulin subtype; Immunoglobulin I-set;
ES_m.115087	356	1.58	Up	T	g.115087 ORF g.115087 m.115087 type:5prime_partial len:1286 (-) TRINITY_DN75300_c0_g2_i1:1561-5418(-)	nuclear			protein binding; binding;	K12567	TTN; titin [EC:2.7.11.1]	ko05410 Hypertrophic cardiomyopathy (HCM); ko05414 Dilated cardiomyopathy;	IPR003598; IPR007110; IPR013783; IPR003599; IPR013098;	Immunoglobulin subtype 2; Immunoglobulin-like domain; Immunoglobulin-like fold; Immunoglobulin subtype; Immunoglobulin I-set;
ES_m.115087	575	3.61	Up	S	g.115087 ORF g.115087 m.115087 type:5prime_partial len:1286 (-) TRINITY_DN75300_c0_g2_i1:1561-5418(-)	nuclear			protein binding; binding;	K12567	TTN; titin [EC:2.7.11.1]	ko05410 Hypertrophic cardiomyopathy (HCM); ko05414 Dilated cardiomyopathy;	IPR003598; IPR007110; IPR013783; IPR003599; IPR013098;	Immunoglobulin subtype 2; Immunoglobulin-like domain; Immunoglobulin-like fold; Immunoglobulin subtype; Immunoglobulin I-set;
ES_m.115087	809	1.9	Up	S	g.115087 ORF g.115087 m.115087 type:5prime_partial len:1286 (-) TRINITY_DN75300_c0_g2_i1:1561-5418(-)	nuclear			protein binding; binding;	K12567	TTN; titin [EC:2.7.11.1]	ko05410 Hypertrophic cardiomyopathy (HCM); ko05414 Dilated cardiomyopathy;	IPR003598; IPR007110; IPR013783; IPR003599; IPR013098;	Immunoglobulin subtype 2; Immunoglobulin-like domain; Immunoglobulin-like fold; Immunoglobulin subtype; Immunoglobulin I-set;
ES_m.115108	218	1.93	Up	S	g.115108 ORF g.115108 m.115108 type:5prime_partial len:394 (+) TRINITY_DN75305_c2_g1_i1:2-1183(+)	nuclear							IPR014885;	VASP tetramerisation;
ES_m.115108	220	2.25	Up	S	g.115108 ORF g.115108 m.115108 type:5prime_partial len:394 (+) TRINITY_DN75305_c2_g1_i1:2-1183(+)	nuclear							IPR014885;	VASP tetramerisation;
ES_m.115250	108	1.6	Up	T	g.115250 ORF g.115250 m.115250 type:complete len:477 (-) TRINITY_DN75325_c0_g1_i3:2085-3515(-)	cytosol, nuclear							IPR013636;	Domain of unknown function DUF1741;
ES_m.115935	316	1.61	Up	S	g.115935 ORF g.115935 m.115935 type:5prime_partial len:420 (-) TRINITY_DN75376_c2_g1_i2:615-1874(-)	nuclear				K13110			IPR009730;	Micro-fibrillar-associated protein 1, C-terminal;
ES_m.116046	179	1.58	Up	S	g.116046 ORF g.116046 m.116046 type:internal len:226 (-) TRINITY_DN21016_c0_g1_i1:1-678(-)	nuclear
ES_m.12331	244	1.58	Up	S	g.12331 ORF g.12331 m.12331 type:5prime_partial len:337 (-) TRINITY_DN66210_c0_g1_i1:43-1053(-)	nuclear	cellular component organization; histone modification; single-organism cellular process; cellular protein metabolic process; single-organism process; primary metabolic process; cellular metabolic process; organic substance metabolic process; chromatin modification; macromolecular complex subunit organization; single-organism organelle organization; metabolic process; chromosome organization; prot…		histone deacetylase activity; deacetylase activity; hydrolase activity; hydrolase activity, acting on carbon-nitrogen (but not peptide) bonds, in linear amides; protein deacetylase activity; catalytic activity; hydrolase activity, acting on carbon-nitrogen (but not peptide) bonds;	K06067	HDAC1_2; histone deacetylase 1/2 [EC:3.5.1.98]	ko05034 Alcoholism; ko04110 Cell cycle; ko05203 Viral carcinogenesis; ko05200 Pathways in cancer; ko05169 Epstein-Barr virus infection; ko05202 Transcriptional misregulation in cancer; ko05016 Huntington's disease; ko05220 Chronic myeloid leukemia; ko04213 Longevity regulating pathway - multiple species; ko04330 Notch signaling pathway; ko04919 Thyroid hormone signaling pathway;	IPR023801;	Histone deacetylase domain;
ES_m.12734	96	1.86	Up	S	g.12734 ORF g.12734 m.12734 type:5prime_partial len:960 (-) TRINITY_DN74403_c1_g2_i1:1279-4158(-)	nuclear	transport; localization; establishment of localization;	intracellular organelle; membrane; nuclear pore; nuclear envelope; pore complex; intracellular organelle part; organelle envelope; macromolecular complex; intrinsic component of membrane; endomembrane system; intracellular part; cell; integral component of membrane; organelle part; intracellular membrane-bounded organelle; organelle; nucleus; intracellular; cell part; membrane part; envelope; pro…		K14301	NUP107; nuclear pore complex protein Nup107	ko03013 RNA transport;
ES_m.13418	522	1.81	Up	S	g.13418 ORF g.13418 m.13418 type:complete len:1705 (+) TRINITY_DN74456_c1_g1_i13:123-5237(+)	nuclear			protein binding; binding;	K16175	SCRIB; protein scribble	ko04391 Hippo signaling pathway - fly; ko05203 Viral carcinogenesis; ko04390 Hippo signaling pathway;	IPR001478;	PDZ domain;
ES_m.13627	80	1.76	Up	Y	g.13627 ORF g.13627 m.13627 type:complete len:517 (+) TRINITY_DN32446_c0_g1_i1:236-1786(+)	cytosol	metabolic process; response to stress; oxidation-reduction process; single-organism metabolic process; response to oxidative stress; single-organism process; response to stimulus;		organic cyclic compound binding; heterocyclic compound binding; heme binding; catalytic activity; binding; antioxidant activity; catalase activity; peroxidase activity; tetrapyrrole binding; oxidoreductase activity; oxidoreductase activity, acting on peroxide as acceptor;	K03781	katE; catalase [EC:1.11.1.6]	ko04212 Longevity regulating pathway - worm; ko01130 Biosynthesis of antibiotics; ko01110 Biosynthesis of secondary metabolites; ko05014 Amyotrophic lateral sclerosis (ALS); ko00380 Tryptophan metabolism; ko04211 Longevity regulating pathway - mammal; ko04146 Peroxisome; ko04068 FoxO signaling pathway; ko01200 Carbon metabolism; ko04011 MAPK signaling pathway - yeast; ko04213 Longevity regulating…	IPR020835; IPR011614; IPR010582;	Catalase-like domain; Catalase core domain; Catalase immune-responsive domain;
ES_m.13628	240	2.25	Up	S	g.13628 ORF g.13628 m.13628 type:complete len:377 (+) TRINITY_DN32476_c0_g1_i1:120-1250(+)	cytoskeleton				K05692	ACTB_G1; actin beta/gamma 1	ko05205 Proteoglycans in cancer; ko04810 Regulation of actin cytoskeleton; ko05164 Influenza A; ko04391 Hippo signaling pathway - fly; ko05412 Arrhythmogenic right ventricular cardiomyopathy (ARVC); ko04390 Hippo signaling pathway; ko05100 Bacterial invasion of epithelial cells; ko04921 Oxytocin signaling pathway; ko05132 Salmonella infection; ko05131 Shigellosis; ko04530 Tight junction; ko04520 …
ES_m.13699	191	3.46	Up	S	g.13699 ORF g.13699 m.13699 type:internal len:253 (+) TRINITY_DN29845_c0_g1_i1:1-762(+)	nuclear
ES_m.13714	175	3.84	Up	S	g.13714 ORF g.13714 m.13714 type:internal len:465 (+) TRINITY_DN43883_c0_g1_i1:2-1399(+)	cytosol, nuclear
ES_m.13714	428	2.15	Up	S	g.13714 ORF g.13714 m.13714 type:internal len:465 (+) TRINITY_DN43883_c0_g1_i1:2-1399(+)	cytosol, nuclear
ES_m.13882	210	1.63	Up	S	g.13882 ORF g.13882 m.13882 type:complete len:492 (+) TRINITY_DN61323_c1_g1_i3:121-1596(+)	mitochondria	establishment of protein localization; transport; intracellular transport; cellular macromolecule localization; establishment of localization in cell; intracellular protein transport; organic substance transport; protein localization; macromolecule localization; cellular protein localization; localization; protein transport; establishment of localization; cellular localization;	cell; intracellular; cell part;					IPR002014; IPR004152; IPR018205; IPR008942;	VHS; GAT domain; VHS subgroup; ENTH/VHS;
ES_m.14184	490	3	Up	S	g.14184 ORF g.14184 m.14184 type:complete len:545 (-) TRINITY_DN55653_c1_g1_i2:331-1965(-)	nuclear				K01081	E3.1.3.5; 5'-nucleotidase [EC:3.1.3.5]	ko00230 Purine metabolism; ko01110 Biosynthesis of secondary metabolites; ko01100 Metabolic pathways; ko00240 Pyrimidine metabolism; ko00760 Nicotinate and nicotinamide metabolism;	IPR023214;	HAD-like domain;
ES_m.14184	491	4.11	Up	S	g.14184 ORF g.14184 m.14184 type:complete len:545 (-) TRINITY_DN55653_c1_g1_i2:331-1965(-)	nuclear				K01081	E3.1.3.5; 5'-nucleotidase [EC:3.1.3.5]	ko00230 Purine metabolism; ko01110 Biosynthesis of secondary metabolites; ko01100 Metabolic pathways; ko00240 Pyrimidine metabolism; ko00760 Nicotinate and nicotinamide metabolism;	IPR023214;	HAD-like domain;
ES_m.14184	514	1.88	Up	S	g.14184 ORF g.14184 m.14184 type:complete len:545 (-) TRINITY_DN55653_c1_g1_i2:331-1965(-)	nuclear				K01081	E3.1.3.5; 5'-nucleotidase [EC:3.1.3.5]	ko00230 Purine metabolism; ko01110 Biosynthesis of secondary metabolites; ko01100 Metabolic pathways; ko00240 Pyrimidine metabolism; ko00760 Nicotinate and nicotinamide metabolism;	IPR023214;	HAD-like domain;
ES_m.14184	536	3.61	Up	S	g.14184 ORF g.14184 m.14184 type:complete len:545 (-) TRINITY_DN55653_c1_g1_i2:331-1965(-)	nuclear				K01081	E3.1.3.5; 5'-nucleotidase [EC:3.1.3.5]	ko00230 Purine metabolism; ko01110 Biosynthesis of secondary metabolites; ko01100 Metabolic pathways; ko00240 Pyrimidine metabolism; ko00760 Nicotinate and nicotinamide metabolism;	IPR023214;	HAD-like domain;
ES_m.14184	540	1.96	Up	S	g.14184 ORF g.14184 m.14184 type:complete len:545 (-) TRINITY_DN55653_c1_g1_i2:331-1965(-)	nuclear				K01081	E3.1.3.5; 5'-nucleotidase [EC:3.1.3.5]	ko00230 Purine metabolism; ko01110 Biosynthesis of secondary metabolites; ko01100 Metabolic pathways; ko00240 Pyrimidine metabolism; ko00760 Nicotinate and nicotinamide metabolism;	IPR023214;	HAD-like domain;
ES_m.14387	57	1.75	Up	S	g.14387 ORF g.14387 m.14387 type:5prime_partial len:365 (+) TRINITY_DN4161_c0_g2_i1:3-1097(+)	nuclear
ES_m.14806	72	4.49	Up	T	g.14806 ORF g.14806 m.14806 type:5prime_partial len:482 (+) TRINITY_DN56822_c0_g1_i1:1-1446(+)	mitochondria	cellular protein metabolic process; primary metabolic process; protein dephosphorylation; dephosphorylation; cellular metabolic process; phosphate-containing compound metabolic process; organic substance metabolic process; metabolic process; phosphorus metabolic process; cellular macromolecule metabolic process; cellular protein modification process; protein metabolic process; macromolecule metab…		protein tyrosine phosphatase activity; catalytic activity; phosphoric ester hydrolase activity; phosphatase activity; hydrolase activity, acting on ester bonds; hydrolase activity; protein tyrosine/serine/threonine phosphatase activity; phosphoprotein phosphatase activity;	K17614	DUSP3; dual specificity phosphatase 3 [EC:3.1.3.16 3.1.3.48]	ko04010 MAPK signaling pathway;	IPR029021; IPR000387; IPR000340; IPR020422;	Protein-tyrosine phosphatase-like; Protein-tyrosine/Dual specificity phosphatase; Dual specificity phosphatase, catalytic domain; Dual specificity phosphatase, subgroup, catalytic domain;
ES_m.14806	264	4.4	Up	T	g.14806 ORF g.14806 m.14806 type:5prime_partial len:482 (+) TRINITY_DN56822_c0_g1_i1:1-1446(+)	mitochondria	cellular protein metabolic process; primary metabolic process; protein dephosphorylation; dephosphorylation; cellular metabolic process; phosphate-containing compound metabolic process; organic substance metabolic process; metabolic process; phosphorus metabolic process; cellular macromolecule metabolic process; cellular protein modification process; protein metabolic process; macromolecule metab…		protein tyrosine phosphatase activity; catalytic activity; phosphoric ester hydrolase activity; phosphatase activity; hydrolase activity, acting on ester bonds; hydrolase activity; protein tyrosine/serine/threonine phosphatase activity; phosphoprotein phosphatase activity;	K17614	DUSP3; dual specificity phosphatase 3 [EC:3.1.3.16 3.1.3.48]	ko04010 MAPK signaling pathway;	IPR029021; IPR000387; IPR000340; IPR020422;	Protein-tyrosine phosphatase-like; Protein-tyrosine/Dual specificity phosphatase; Dual specificity phosphatase, catalytic domain; Dual specificity phosphatase, subgroup, catalytic domain;
ES_m.14806	269	4.83	Up	S	g.14806 ORF g.14806 m.14806 type:5prime_partial len:482 (+) TRINITY_DN56822_c0_g1_i1:1-1446(+)	mitochondria	cellular protein metabolic process; primary metabolic process; protein dephosphorylation; dephosphorylation; cellular metabolic process; phosphate-containing compound metabolic process; organic substance metabolic process; metabolic process; phosphorus metabolic process; cellular macromolecule metabolic process; cellular protein modification process; protein metabolic process; macromolecule metab…		protein tyrosine phosphatase activity; catalytic activity; phosphoric ester hydrolase activity; phosphatase activity; hydrolase activity, acting on ester bonds; hydrolase activity; protein tyrosine/serine/threonine phosphatase activity; phosphoprotein phosphatase activity;	K17614	DUSP3; dual specificity phosphatase 3 [EC:3.1.3.16 3.1.3.48]	ko04010 MAPK signaling pathway;	IPR029021; IPR000387; IPR000340; IPR020422;	Protein-tyrosine phosphatase-like; Protein-tyrosine/Dual specificity phosphatase; Dual specificity phosphatase, catalytic domain; Dual specificity phosphatase, subgroup, catalytic domain;
ES_m.14806	418	3.98	Up	S	g.14806 ORF g.14806 m.14806 type:5prime_partial len:482 (+) TRINITY_DN56822_c0_g1_i1:1-1446(+)	mitochondria	cellular protein metabolic process; primary metabolic process; protein dephosphorylation; dephosphorylation; cellular metabolic process; phosphate-containing compound metabolic process; organic substance metabolic process; metabolic process; phosphorus metabolic process; cellular macromolecule metabolic process; cellular protein modification process; protein metabolic process; macromolecule metab…		protein tyrosine phosphatase activity; catalytic activity; phosphoric ester hydrolase activity; phosphatase activity; hydrolase activity, acting on ester bonds; hydrolase activity; protein tyrosine/serine/threonine phosphatase activity; phosphoprotein phosphatase activity;	K17614	DUSP3; dual specificity phosphatase 3 [EC:3.1.3.16 3.1.3.48]	ko04010 MAPK signaling pathway;	IPR029021; IPR000387; IPR000340; IPR020422;	Protein-tyrosine phosphatase-like; Protein-tyrosine/Dual specificity phosphatase; Dual specificity phosphatase, catalytic domain; Dual specificity phosphatase, subgroup, catalytic domain;
ES_m.15024	454	1.75	Up	S	g.15024 ORF g.15024 m.15024 type:complete len:1308 (-) TRINITY_DN70144_c1_g2_i13:1842-5765(-)	nuclear	regulation of cellular process; single organism signaling; cellular response to stimulus; signal transduction; regulation of biological process; cell communication; single-organism cellular process; single-organism process; signaling; response to stimulus; cellular process; biological regulation;	cell; intracellular; cell part;	protein binding; binding;	K07526	SRGAP; SLIT-ROBO Rho GTPase activating protein	ko04360 Axon guidance;	IPR001452; IPR001060; IPR008936; IPR000198;	SH3 domain; FCH domain; Rho GTPase activation protein; Rho GTPase-activating protein domain;
ES_m.15374	1120	1.59	Up	S	g.15374 ORF g.15374 m.15374 type:internal len:1827 (+) TRINITY_DN70106_c0_g1_i2:1-5484(+)	nuclear
ES_m.158	147	2.08	Up	Y	g.158 ORF g.158 m.158 type:internal len:397 (-) TRINITY_DN68245_c0_g1_i3:2-1192(-)	plasma membrane	cellular component organization; single-organism organelle organization; actin cytoskeleton organization; protein complex subunit organization; organelle organization; actin filament-based process; single-organism cellular process; actin filament organization; single-organism process; cytoskeleton organization; cellular process; macromolecular complex subunit organization; cellular component orga…			K05747	WAS; Wiskott-Aldrich syndrome protein	ko05231 Choline metabolism in cancer; ko04062 Chemokine signaling pathway; ko04810 Regulation of actin cytoskeleton; ko04666 Fc gamma R-mediated phagocytosis; ko04144 Endocytosis; ko05100 Bacterial invasion of epithelial cells; ko05132 Salmonella infection; ko05131 Shigellosis; ko05130 Pathogenic Escherichia coli infection; ko04520 Adherens junction;	IPR000095; IPR011026;	CRIB domain; Wiscott-Aldrich syndrome protein, C-terminal;
ES_m.16207	226	1.83	Up	S	g.16207 ORF g.16207 m.16207 type:complete len:353 (-) TRINITY_DN73096_c0_g2_i2:1506-2564(-)	cytosol, nuclear
ES_m.16945	90	2.21	Up	S	g.16945 ORF g.16945 m.16945 type:internal len:205 (-) TRINITY_DN52885_c0_g1_i1:3-617(-)	extracellular
ES_m.16945	172	1.66	Up	S	g.16945 ORF g.16945 m.16945 type:internal len:205 (-) TRINITY_DN52885_c0_g1_i1:3-617(-)	extracellular
ES_m.16945	197	3.46	Up	S	g.16945 ORF g.16945 m.16945 type:internal len:205 (-) TRINITY_DN52885_c0_g1_i1:3-617(-)	extracellular
ES_m.16956	79	1.56	Up	S	g.16956 ORF g.16956 m.16956 type:internal len:203 (-) TRINITY_DN52885_c0_g2_i3:3-611(-)	plasma membrane
ES_m.17410	11	1.78	Up	S	g.17410 ORF g.17410 m.17410 type:5prime_partial len:117 (+) TRINITY_DN52426_c0_g1_i1:3-353(+)	cytosol, nuclear		intracellular organelle; intracellular non-membrane-bounded organelle; intracellular organelle part; nuclear lumen; intracellular part; cell; organelle part; non-membrane-bounded organelle; membrane-enclosed lumen; organelle; intracellular membrane-bounded organelle; nucleus; intracellular organelle lumen; cell part; intracellular; chromosome; nuclear chromosome; membrane-bounded organelle; organ…		K06670	SCC1; cohesin complex subunit SCC1	ko04110 Cell cycle; ko04111 Cell cycle - yeast;	IPR006909; IPR023093;	Rad21/Rec8-like protein, C-terminal, eukaryotic; Rad21/Rec8-like protein, C-terminal;
ES_m.17410	13	1.73	Up	S	g.17410 ORF g.17410 m.17410 type:5prime_partial len:117 (+) TRINITY_DN52426_c0_g1_i1:3-353(+)	cytosol, nuclear		intracellular organelle; intracellular non-membrane-bounded organelle; intracellular organelle part; nuclear lumen; intracellular part; cell; organelle part; non-membrane-bounded organelle; membrane-enclosed lumen; organelle; intracellular membrane-bounded organelle; nucleus; intracellular organelle lumen; cell part; intracellular; chromosome; nuclear chromosome; membrane-bounded organelle; organ…		K06670	SCC1; cohesin complex subunit SCC1	ko04110 Cell cycle; ko04111 Cell cycle - yeast;	IPR006909; IPR023093;	Rad21/Rec8-like protein, C-terminal, eukaryotic; Rad21/Rec8-like protein, C-terminal;
ES_m.17730	280	1.56	Up	S	g.17730 ORF g.17730 m.17730 type:5prime_partial len:704 (-) TRINITY_DN60461_c0_g1_i1:66-2177(-)	nuclear	regulation of cellular process; regulation of gene expression; regulation of transcription, DNA-templated; regulation of cellular biosynthetic process; regulation of primary metabolic process; regulation of macromolecule metabolic process; regulation of nucleobase-containing compound metabolic process; regulation of macromolecule biosynthetic process; regulation of cellular metabolic process; reg…		organic cyclic compound binding; heterocyclic compound binding; DNA binding; binding; nucleic acid binding;	K09173			IPR011991; IPR003150;	Winged helix-turn-helix DNA-binding domain; DNA-binding RFX-type winged-helix domain;
ES_m.181	198	1.66	Up	S	g.181 ORF g.181 m.181 type:3prime_partial len:360 (+) TRINITY_DN68215_c5_g1_i4:102-1184(+)	nuclear			protein binding; binding;	K02174	BR-C; broad	ko04320 Dorso-ventral axis formation;	IPR013069; IPR011333; IPR000210;	BTB/POZ; BTB/POZ fold; BTB/POZ-like;
ES_m.19471	203	1.85	Up	S	g.19471 ORF g.19471 m.19471 type:internal len:274 (-) TRINITY_DN61130_c0_g1_i1:3-824(-)	nuclear
ES_m.19550	125	1.58	Up	S	g.19550 ORF g.19550 m.19550 type:internal len:216 (-) TRINITY_DN2272_c0_g1_i1:2-649(-)	nuclear
ES_m.19663	15	1.62	Up	S	g.19663 ORF g.19663 m.19663 type:complete len:579 (-) TRINITY_DN60866_c0_g2_i5:684-2420(-)	cytosol, nuclear			organic cyclic compound binding; heterocyclic compound binding; nucleoside phosphate binding; binding; nucleic acid binding; nucleotide binding; small molecule binding;				IPR000504; IPR012677;	RNA recognition motif domain; Nucleotide-binding alpha-beta plait domain;
ES_m.19663	17	1.58	Up	S	g.19663 ORF g.19663 m.19663 type:complete len:579 (-) TRINITY_DN60866_c0_g2_i5:684-2420(-)	cytosol, nuclear			organic cyclic compound binding; heterocyclic compound binding; nucleoside phosphate binding; binding; nucleic acid binding; nucleotide binding; small molecule binding;				IPR000504; IPR012677;	RNA recognition motif domain; Nucleotide-binding alpha-beta plait domain;
ES_m.19663	23	1.69	Up	S	g.19663 ORF g.19663 m.19663 type:complete len:579 (-) TRINITY_DN60866_c0_g2_i5:684-2420(-)	cytosol, nuclear			organic cyclic compound binding; heterocyclic compound binding; nucleoside phosphate binding; binding; nucleic acid binding; nucleotide binding; small molecule binding;				IPR000504; IPR012677;	RNA recognition motif domain; Nucleotide-binding alpha-beta plait domain;
ES_m.20913	109	2.08	Up	S	g.20913 ORF g.20913 m.20913 type:internal len:153 (+) TRINITY_DN49993_c0_g1_i1:1-462(+)	nuclear
ES_m.20989	209	1.58	Up	S	g.20989 ORF g.20989 m.20989 type:5prime_partial len:268 (+) TRINITY_DN45214_c0_g1_i3:3-806(+)	nuclear
ES_m.20989	222	1.63	Up	T	g.20989 ORF g.20989 m.20989 type:5prime_partial len:268 (+) TRINITY_DN45214_c0_g1_i3:3-806(+)	nuclear
ES_m.21345	733	2.33	Up	S	g.21345 ORF g.21345 m.21345 type:complete len:789 (+) TRINITY_DN73241_c0_g1_i1:87-2453(+)	extracellular	protein folding; metabolic process; response to stress; cellular protein metabolic process; cellular macromolecule metabolic process; macromolecule metabolic process; protein metabolic process; response to stimulus; primary metabolic process; cellular process; cellular metabolic process; organic substance metabolic process;		ATP binding; nucleoside phosphate binding; nucleoside binding; ion binding; protein binding; nucleotide binding; organic cyclic compound binding; heterocyclic compound binding; ribonucleoside binding; carbohydrate derivative binding; ribonucleotide binding; binding; purine ribonucleoside binding; anion binding; purine ribonucleotide binding; unfolded protein binding; adenyl ribonucleotide binding…	K09487	HSP90B; heat shock protein 90kDa beta	ko04621 NOD-like receptor signaling pathway; ko04626 Plant-pathogen interaction; ko04915 Estrogen signaling pathway; ko04151 PI3K-Akt signaling pathway; ko04141 Protein processing in endoplasmic reticulum; ko05200 Pathways in cancer; ko05215 Prostate cancer; ko04918 Thyroid hormone synthesis;	IPR020568; IPR020575; IPR003594;	Ribosomal protein S5 domain 2-type fold; Heat shock protein Hsp90, N-terminal; Histidine kinase-like ATPase, C-terminal domain;
ES_m.2191	153	3.45	Up	S	g.2191 ORF g.2191 m.2191 type:internal len:397 (+) TRINITY_DN19137_c0_g1_i1:2-1195(+)	nuclear
ES_m.2191	299	1.83	Up	S	g.2191 ORF g.2191 m.2191 type:internal len:397 (+) TRINITY_DN19137_c0_g1_i1:2-1195(+)	nuclear
ES_m.22175	9	1.52	Up	S	g.22175 ORF g.22175 m.22175 type:3prime_partial len:128 (-) TRINITY_DN36646_c0_g1_i1:3-386(-)	cytosol
ES_m.22868	518	1.87	Up	S	g.22868 ORF g.22868 m.22868 type:complete len:1368 (+) TRINITY_DN74186_c0_g1_i2:59-4162(+)	nuclear			protein binding; binding;				IPR017986; IPR015943;	WD40-repeat-containing domain; WD40/YVTN repeat-like-containing domain;
ES_m.23075	362	2.82	Up	Y	g.23075 ORF g.23075 m.23075 type:complete len:1034 (+) TRINITY_DN74158_c1_g6_i5:404-3505(+)	cytosol	phosphorylation; cellular protein metabolic process; primary metabolic process; cellular metabolic process; phosphate-containing compound metabolic process; organic substance metabolic process; metabolic process; protein phosphorylation; phosphorus metabolic process; cellular macromolecule metabolic process; cellular protein modification process; protein metabolic process; macromolecule metabolic…		ATP binding; nucleoside phosphate binding; phosphotransferase activity, alcohol group as acceptor; nucleoside binding; ion binding; protein binding; protein kinase activity; nucleotide binding; organic cyclic compound binding; heterocyclic compound binding; ribonucleoside binding; carbohydrate derivative binding; kinase activity; catalytic activity; ribonucleotide binding; binding; purine ribonuc…	K05096	FLT1; FMS-like tyrosine kinase 1 [EC:2.7.10.1]	ko05323 Rheumatoid arthritis; ko04510 Focal adhesion; ko04060 Cytokine-cytokine receptor interaction; ko05202 Transcriptional misregulation in cancer; ko04066 HIF-1 signaling pathway; ko04015 Rap1 signaling pathway; ko04144 Endocytosis; ko04014 Ras signaling pathway; ko04151 PI3K-Akt signaling pathway;	IPR003598; IPR007110; IPR000719; IPR013783; IPR003599; IPR001245; IPR013098; IPR011009;	Immunoglobulin subtype 2; Immunoglobulin-like domain; Protein kinase domain; Immunoglobulin-like fold; Immunoglobulin subtype; Serine-threonine/tyrosine-protein kinase catalytic domain; Immunoglobulin I-set; Protein kinase-like domain;
ES_m.23075	937	1.92	Up	Y	g.23075 ORF g.23075 m.23075 type:complete len:1034 (+) TRINITY_DN74158_c1_g6_i5:404-3505(+)	cytosol	phosphorylation; cellular protein metabolic process; primary metabolic process; cellular metabolic process; phosphate-containing compound metabolic process; organic substance metabolic process; metabolic process; protein phosphorylation; phosphorus metabolic process; cellular macromolecule metabolic process; cellular protein modification process; protein metabolic process; macromolecule metabolic…		ATP binding; nucleoside phosphate binding; phosphotransferase activity, alcohol group as acceptor; nucleoside binding; ion binding; protein binding; protein kinase activity; nucleotide binding; organic cyclic compound binding; heterocyclic compound binding; ribonucleoside binding; carbohydrate derivative binding; kinase activity; catalytic activity; ribonucleotide binding; binding; purine ribonuc…	K05096	FLT1; FMS-like tyrosine kinase 1 [EC:2.7.10.1]	ko05323 Rheumatoid arthritis; ko04510 Focal adhesion; ko04060 Cytokine-cytokine receptor interaction; ko05202 Transcriptional misregulation in cancer; ko04066 HIF-1 signaling pathway; ko04015 Rap1 signaling pathway; ko04144 Endocytosis; ko04014 Ras signaling pathway; ko04151 PI3K-Akt signaling pathway;	IPR003598; IPR007110; IPR000719; IPR013783; IPR003599; IPR001245; IPR013098; IPR011009;	Immunoglobulin subtype 2; Immunoglobulin-like domain; Protein kinase domain; Immunoglobulin-like fold; Immunoglobulin subtype; Serine-threonine/tyrosine-protein kinase catalytic domain; Immunoglobulin I-set; Protein kinase-like domain;
ES_m.23100	10	1.53	Up	S	g.23100 ORF g.23100 m.23100 type:internal len:365 (-) TRINITY_DN74117_c1_g1_i1:2-1096(-)	cytosol
ES_m.23301	112	2.48	Up	Y	g.23301 ORF g.23301 m.23301 type:internal len:221 (-) TRINITY_DN74129_c0_g2_i2:2-664(-)	cytosol			catalytic activity; transferase activity; transferase activity, transferring phosphorus-containing groups;				IPR015897; IPR011009;	CHK kinase-like; Protein kinase-like domain;
ES_m.23706	269	2.79	Up	S	g.23706 ORF g.23706 m.23706 type:internal len:363 (+) TRINITY_DN73445_c0_g1_i12:2-1093(+)	extracellular
ES_m.23787	1070	1.59	Up	T	g.23787 ORF g.23787 m.23787 type:5prime_partial len:1095 (+) TRINITY_DN73458_c0_g1_i2:3-3287(+)	cytosol	regulation of cellular process; single organism signaling; protein kinase C-activating G-protein coupled receptor signaling pathway; cellular response to stimulus; intracellular signal transduction; cell surface receptor signaling pathway; single-organism cellular process; single-organism process; response to stimulus; signaling; G-protein coupled receptor signaling pathway; signal transduction; …		diacylglycerol kinase activity; NAD+ kinase activity; kinase activity; phosphotransferase activity, alcohol group as acceptor; catalytic activity; transferase activity; transferase activity, transferring phosphorus-containing groups;	K00901	dgkA; diacylglycerol kinase (ATP) [EC:2.7.1.107]	ko00564 Glycerophospholipid metabolism; ko05231 Choline metabolism in cancer; ko04070 Phosphatidylinositol signaling system; ko01110 Biosynthesis of secondary metabolites; ko00561 Glycerolipid metabolism; ko01100 Metabolic pathways; ko04072 Phospholipase D signaling pathway;	IPR002219; IPR001206; IPR016064; IPR000756; IPR029071; IPR020454; IPR000159;	Protein kinase C-like, phorbol ester/diacylglycerol-binding domain; Diacylglycerol kinase, catalytic domain; ATP-NAD kinase-like domain; Diacylglycerol kinase, accessory domain; Ubiquitin-related domain; Diacylglycerol/phorbol-ester binding; Ras-association;
ES_m.23818	706	2.88	Up	S	g.23818 ORF g.23818 m.23818 type:3prime_partial len:926 (+) TRINITY_DN73424_c0_g1_i5:268-3048(+)	extracellular			enzyme regulator activity; peptidase inhibitor activity; peptidase regulator activity; endopeptidase regulator activity; molecular function regulator; enzyme inhibitor activity; endopeptidase inhibitor activity;				IPR002890; IPR011625; IPR014756; IPR001599;	Alpha-2-macroglobulin, N-terminal; Alpha-2-macroglobulin, N-terminal 2; Immunoglobulin E-set; Alpha-2-macroglobulin;
ES_m.24070	391	1.85	Up	S	g.24070 ORF g.24070 m.24070 type:internal len:470 (-) TRINITY_DN73470_c0_g1_i2:2-1411(-)	cytosol				K17584			IPR022035;	Phosphorylated CTD interacting factor 1, WW domain;
ES_m.24213	991	1.78	Up	S	g.24213 ORF g.24213 m.24213 type:5prime_partial len:1618 (-) TRINITY_DN73487_c3_g1_i2:277-5130(-)	plasma membrane							IPR025481; IPR029473;	Cell morphogenesis protein C-terminal; Cell morphogenesis central region;
ES_m.24213	993	1.78	Up	S	g.24213 ORF g.24213 m.24213 type:5prime_partial len:1618 (-) TRINITY_DN73487_c3_g1_i2:277-5130(-)	plasma membrane							IPR025481; IPR029473;	Cell morphogenesis protein C-terminal; Cell morphogenesis central region;
ES_m.24213	1437	2.43	Up	T	g.24207 ORF g.24207 m.24207 type:5prime_partial len:1626 (-) TRINITY_DN73487_c3_g1_i1:277-5154(-)	plasma membrane							IPR025481; IPR029473;	Cell morphogenesis protein C-terminal; Cell morphogenesis central region;
ES_m.24351	304	1.61	Up	T	g.24351 ORF g.24351 m.24351 type:complete len:346 (+) TRINITY_DN69077_c1_g4_i2:163-1200(+)	nuclear							IPR029058;	Alpha/Beta hydrolase fold;
ES_m.24351	306	1.54	Up	S	g.24351 ORF g.24351 m.24351 type:complete len:346 (+) TRINITY_DN69077_c1_g4_i2:163-1200(+)	nuclear							IPR029058;	Alpha/Beta hydrolase fold;
ES_m.24351	308	1.83	Up	S	g.24351 ORF g.24351 m.24351 type:complete len:346 (+) TRINITY_DN69077_c1_g4_i2:163-1200(+)	nuclear							IPR029058;	Alpha/Beta hydrolase fold;
ES_m.24351	309	1.52	Up	S	g.24351 ORF g.24351 m.24351 type:complete len:346 (+) TRINITY_DN69077_c1_g4_i2:163-1200(+)	nuclear							IPR029058;	Alpha/Beta hydrolase fold;
ES_m.24351	310	1.54	Up	T	g.24351 ORF g.24351 m.24351 type:complete len:346 (+) TRINITY_DN69077_c1_g4_i2:163-1200(+)	nuclear							IPR029058;	Alpha/Beta hydrolase fold;
ES_m.24351	314	1.51	Up	S	g.24351 ORF g.24351 m.24351 type:complete len:346 (+) TRINITY_DN69077_c1_g4_i2:163-1200(+)	nuclear							IPR029058;	Alpha/Beta hydrolase fold;
ES_m.24351	321	1.6	Up	T	g.24351 ORF g.24351 m.24351 type:complete len:346 (+) TRINITY_DN69077_c1_g4_i2:163-1200(+)	nuclear							IPR029058;	Alpha/Beta hydrolase fold;
ES_m.24351	323	1.69	Up	S	g.24351 ORF g.24351 m.24351 type:complete len:346 (+) TRINITY_DN69077_c1_g4_i2:163-1200(+)	nuclear							IPR029058;	Alpha/Beta hydrolase fold;
ES_m.24543	279	2.44	Up	Y	g.24543 ORF g.24543 m.24543 type:5prime_partial len:387 (+) TRINITY_DN69011_c1_g2_i3:1-1161(+)	extracellular
ES_m.25309	363	1.56	Up	S	g.25309 ORF g.25309 m.25309 type:5prime_partial len:1124 (-) TRINITY_DN53776_c0_g1_i1:329-3700(-)	cytosol							IPR001357;	BRCT domain;
ES_m.25590	1087	1.58	Up	S	g.25590 ORF g.25590 m.25590 type:complete len:1359 (-) TRINITY_DN64906_c0_g1_i1:3631-7707(-)	nuclear	phosphorylation; cellular protein metabolic process; primary metabolic process; cellular metabolic process; phosphate-containing compound metabolic process; organic substance metabolic process; metabolic process; protein phosphorylation; phosphorus metabolic process; cellular macromolecule metabolic process; cellular protein modification process; protein metabolic process; macromolecule metabolic…		ATP binding; nucleoside phosphate binding; phosphotransferase activity, alcohol group as acceptor; nucleoside binding; ion binding; protein kinase activity; nucleotide binding; organic cyclic compound binding; heterocyclic compound binding; ribonucleoside binding; carbohydrate derivative binding; kinase activity; catalytic activity; ribonucleotide binding; binding; purine ribonucleoside binding; …	K08815			IPR000719; IPR002290; IPR011009;	Protein kinase domain; Serine/threonine/dual specificity protein kinase, catalytic domain; Protein kinase-like domain;
ES_m.25759	7	3.18	Up	T	g.25759 ORF g.25759 m.25759 type:complete len:215 (+) TRINITY_DN64956_c1_g1_i1:192-836(+)	mitochondria			cation binding; metal ion binding; calcium ion binding; binding; ion binding;				IPR011992; IPR002048;	EF-hand domain pair; EF-hand domain;
ES_m.25759	9	3.23	Up	S	g.25759 ORF g.25759 m.25759 type:complete len:215 (+) TRINITY_DN64956_c1_g1_i1:192-836(+)	mitochondria			cation binding; metal ion binding; calcium ion binding; binding; ion binding;				IPR011992; IPR002048;	EF-hand domain pair; EF-hand domain;
ES_m.25759	19	2.31	Up	S	g.25759 ORF g.25759 m.25759 type:complete len:215 (+) TRINITY_DN64956_c1_g1_i1:192-836(+)	mitochondria			cation binding; metal ion binding; calcium ion binding; binding; ion binding;				IPR011992; IPR002048;	EF-hand domain pair; EF-hand domain;
ES_m.25761	541	1.65	Up	S	g.25761 ORF g.25761 m.25761 type:internal len:686 (+) TRINITY_DN64956_c2_g1_i1:3-2063(+)	mitochondria			protein binding; binding;	K06233	LRP2; low density lipoprotein-related protein 2	ko04340 Hedgehog signaling pathway; ko04918 Thyroid hormone synthesis;	IPR003961;	Fibronectin type III;
ES_m.26164	112	2.1	Up	S	g.26164 ORF g.26164 m.26164 type:3prime_partial len:202 (+) TRINITY_DN51236_c0_g1_i1:69-677(+)	nuclear
ES_m.26273	37	1.53	Up	S	g.26273 ORF g.26273 m.26273 type:complete len:328 (+) TRINITY_DN37664_c0_g1_i4:178-1161(+)	plasma membrane							IPR025423;	Domain of unknown function DUF4149;
ES_m.26417	95	1.63	Up	S	g.26417 ORF g.26417 m.26417 type:complete len:416 (+) TRINITY_DN36782_c0_g1_i2:113-1360(+)	cytosol				K13199			IPR006861;	Hyaluronan/mRNA-binding protein;
ES_m.26523	255	2.17	Up	S	g.26523 ORF g.26523 m.26523 type:complete len:487 (+) TRINITY_DN73176_c0_g1_i1:254-1714(+)	nuclear	regulation of cellular process; single organism signaling; cellular response to stimulus; negative regulation of signal transduction; intracellular signal transduction; negative regulation of G-protein coupled receptor protein signaling pathway; cell surface receptor signaling pathway; regulation of signaling; single-organism cellular process; termination of signal transduction; regulation of G-p…	membrane; extrinsic component of membrane; cell periphery; extrinsic component of plasma membrane; macromolecular complex; intracellular part; extrinsic component of cytoplasmic side of plasma membrane; cell; plasma membrane; catalytic complex; plasma membrane part; heterotrimeric G-protein complex; cell part; intracellular; membrane part; protein complex;	molecular transducer activity; signal transducer activity;	K16449			IPR011991; IPR024066; IPR016137; IPR015898; IPR000591;	Winged helix-turn-helix DNA-binding domain; RGS, subdomain 1; RGS domain; G-protein gamma-like domain; DEP domain;
ES_m.26804	90	1.8	Up	S	g.26804 ORF g.26804 m.26804 type:internal len:145 (+) TRINITY_DN73124_c0_g2_i1:1-438(+)	nuclear
ES_m.26982	74	2.05	Up	S	g.26982 ORF g.26982 m.26982 type:5prime_partial len:113 (-) TRINITY_DN73186_c1_g1_i1:391-729(-)	nuclear							IPR022189;	Smoothelin;
ES_m.27294	107	2.65	Up	S	g.27294 ORF g.27294 m.27294 type:internal len:158 (-) TRINITY_DN1160_c0_g1_i1:2-475(-)	nuclear							IPR005643;	Jun-like transcription factor;
ES_m.27368	370	1.69	Up	Y	g.27368 ORF g.27368 m.27368 type:complete len:382 (-) TRINITY_DN26330_c0_g1_i1:1969-3114(-)	plasma membrane		gap junction; cell-cell junction; cell junction;
ES_m.27551	19	2.15	Up	S	g.27551 ORF g.27551 m.27551 type:5prime_partial len:117 (+) TRINITY_DN69122_c0_g4_i4:3-353(+)	mitochondria
ES_m.2758	52	2.63	Up	S	g.2758 ORF g.2758 m.2758 type:5prime_partial len:161 (+) TRINITY_DN68696_c0_g1_i1:2-484(+)	cytosol	regulation of cellular process; regulation of gene expression; regulation of transcription, DNA-templated; regulation of cellular biosynthetic process; regulation of primary metabolic process; regulation of macromolecule metabolic process; regulation of nucleobase-containing compound metabolic process; regulation of macromolecule biosynthetic process; regulation of cellular metabolic process; reg…		organic cyclic compound binding; heterocyclic compound binding; DNA binding; binding; nucleic acid binding;				IPR011129; IPR012340; IPR002059;	Cold shock protein; Nucleic acid-binding, OB-fold; Cold-shock protein, DNA-binding;
ES_m.2901	451	1.61	Up	S	g.2901 ORF g.2901 m.2901 type:complete len:1086 (-) TRINITY_DN68609_c0_g1_i1:1498-4755(-)	cytosol			binding;	K06100	SYMPK; symplekin	ko03015 mRNA surveillance pathway; ko04530 Tight junction;	IPR011989; IPR016024; IPR022075;	Armadillo-like helical; Armadillo-type fold; Symplekin C-terminal;
ES_m.29222	39	2.01	Up	S	g.29222 ORF g.29222 m.29222 type:complete len:583 (-) TRINITY_DN48241_c0_g1_i1:1228-2976(-)	plasma membrane	transport; transmembrane transport; single-organism localization; single-organism cellular process; single-organism process; localization; cellular process; single-organism transport; establishment of localization;	intrinsic component of membrane; membrane; integral component of membrane; membrane part;		K14613			IPR020846;	Major facilitator superfamily domain;
ES_m.30171	60	1.8	Up	S	g.30171 ORF g.30171 m.30171 type:5prime_partial len:164 (-) TRINITY_DN32895_c0_g1_i1:801-1292(-)	mitochondria	cellular component organization; single-organism organelle organization; actin cytoskeleton organization; protein complex subunit organization; organelle organization; actin filament-based process; single-organism cellular process; actin filament organization; single-organism process; cytoskeleton organization; cellular process; macromolecular complex subunit organization; cellular component orga…		actin binding; protein binding; cytoskeletal protein binding; actin monomer binding; binding;
ES_m.30987	279	1.62	Up	S	g.30987 ORF g.30987 m.30987 type:complete len:888 (+) TRINITY_DN66353_c0_g1_i1:67-2730(+)	cytosol	cellular protein metabolic process; biosynthetic process; primary metabolic process; organic substance biosynthetic process; cellular metabolic process; cellular biosynthetic process; organic substance metabolic process; metabolic process; cellular macromolecule biosynthetic process; translational initiation; cellular macromolecule metabolic process; gene expression; macromolecule metabolic proce…	cell part; intracellular; cytoplasm; macromolecular complex; intracellular part; protein complex; cell; cytoplasmic part; eukaryotic translation initiation factor 3 complex;	organic cyclic compound binding; heterocyclic compound binding; RNA binding; translation factor activity, nucleic acid binding; translation initiation factor binding; binding; nucleic acid binding; translation initiation factor activity; protein binding;	K03252	EIF3C; translation initiation factor 3 subunit C	ko03013 RNA transport;	IPR011991; IPR000717; IPR008905;	Winged helix-turn-helix DNA-binding domain; Proteasome component (PCI) domain; Eukaryotic translation initiation factor 3 subunit C, N-terminal domain;
ES_m.31278	20	1.62	Up	S	g.31278 ORF g.31278 m.31278 type:3prime_partial len:254 (-) TRINITY_DN71975_c0_g1_i1:1-762(-)	nuclear		intracellular organelle; intracellular non-membrane-bounded organelle; cytoskeletal part; intracellular organelle part; macromolecular complex; intracellular part; cell; actin cytoskeleton; organelle part; non-membrane-bounded organelle; organelle; cytoskeleton; cell part; intracellular; myosin complex; protein complex;	motor activity; pyrophosphatase activity; catalytic activity; hydrolase activity, acting on acid anhydrides; hydrolase activity; hydrolase activity, acting on acid anhydrides, in phosphorus-containing anhydrides; nucleoside-triphosphatase activity;				IPR002928;	Myosin tail;
ES_m.31278	24	2.01	Up	T	g.31278 ORF g.31278 m.31278 type:3prime_partial len:254 (-) TRINITY_DN71975_c0_g1_i1:1-762(-)	nuclear		intracellular organelle; intracellular non-membrane-bounded organelle; cytoskeletal part; intracellular organelle part; macromolecular complex; intracellular part; cell; actin cytoskeleton; organelle part; non-membrane-bounded organelle; organelle; cytoskeleton; cell part; intracellular; myosin complex; protein complex;	motor activity; pyrophosphatase activity; catalytic activity; hydrolase activity, acting on acid anhydrides; hydrolase activity; hydrolase activity, acting on acid anhydrides, in phosphorus-containing anhydrides; nucleoside-triphosphatase activity;				IPR002928;	Myosin tail;
ES_m.31278	205	1.97	Up	S	g.31278 ORF g.31278 m.31278 type:3prime_partial len:254 (-) TRINITY_DN71975_c0_g1_i1:1-762(-)	nuclear		intracellular organelle; intracellular non-membrane-bounded organelle; cytoskeletal part; intracellular organelle part; macromolecular complex; intracellular part; cell; actin cytoskeleton; organelle part; non-membrane-bounded organelle; organelle; cytoskeleton; cell part; intracellular; myosin complex; protein complex;	motor activity; pyrophosphatase activity; catalytic activity; hydrolase activity, acting on acid anhydrides; hydrolase activity; hydrolase activity, acting on acid anhydrides, in phosphorus-containing anhydrides; nucleoside-triphosphatase activity;				IPR002928;	Myosin tail;
ES_m.31278	211	1.79	Up	S	g.31278 ORF g.31278 m.31278 type:3prime_partial len:254 (-) TRINITY_DN71975_c0_g1_i1:1-762(-)	nuclear		intracellular organelle; intracellular non-membrane-bounded organelle; cytoskeletal part; intracellular organelle part; macromolecular complex; intracellular part; cell; actin cytoskeleton; organelle part; non-membrane-bounded organelle; organelle; cytoskeleton; cell part; intracellular; myosin complex; protein complex;	motor activity; pyrophosphatase activity; catalytic activity; hydrolase activity, acting on acid anhydrides; hydrolase activity; hydrolase activity, acting on acid anhydrides, in phosphorus-containing anhydrides; nucleoside-triphosphatase activity;				IPR002928;	Myosin tail;
ES_m.31278	233	2.99	Up	Y	g.31278 ORF g.31278 m.31278 type:3prime_partial len:254 (-) TRINITY_DN71975_c0_g1_i1:1-762(-)	nuclear		intracellular organelle; intracellular non-membrane-bounded organelle; cytoskeletal part; intracellular organelle part; macromolecular complex; intracellular part; cell; actin cytoskeleton; organelle part; non-membrane-bounded organelle; organelle; cytoskeleton; cell part; intracellular; myosin complex; protein complex;	motor activity; pyrophosphatase activity; catalytic activity; hydrolase activity, acting on acid anhydrides; hydrolase activity; hydrolase activity, acting on acid anhydrides, in phosphorus-containing anhydrides; nucleoside-triphosphatase activity;				IPR002928;	Myosin tail;
ES_m.31278	245	1.83	Up	Y	g.31278 ORF g.31278 m.31278 type:3prime_partial len:254 (-) TRINITY_DN71975_c0_g1_i1:1-762(-)	nuclear		intracellular organelle; intracellular non-membrane-bounded organelle; cytoskeletal part; intracellular organelle part; macromolecular complex; intracellular part; cell; actin cytoskeleton; organelle part; non-membrane-bounded organelle; organelle; cytoskeleton; cell part; intracellular; myosin complex; protein complex;	motor activity; pyrophosphatase activity; catalytic activity; hydrolase activity, acting on acid anhydrides; hydrolase activity; hydrolase activity, acting on acid anhydrides, in phosphorus-containing anhydrides; nucleoside-triphosphatase activity;				IPR002928;	Myosin tail;
ES_m.31281	3	3.82	Up	Y	g.31281 ORF g.31281 m.31281 type:5prime_partial len:636 (+) TRINITY_DN71975_c0_g2_i1:2-1909(+)	nuclear		intracellular organelle; intracellular non-membrane-bounded organelle; cytoskeletal part; intracellular organelle part; macromolecular complex; intracellular part; cell; actin cytoskeleton; organelle part; non-membrane-bounded organelle; organelle; cytoskeleton; cell part; intracellular; myosin complex; protein complex;	motor activity; pyrophosphatase activity; catalytic activity; hydrolase activity, acting on acid anhydrides; hydrolase activity; hydrolase activity, acting on acid anhydrides, in phosphorus-containing anhydrides; nucleoside-triphosphatase activity;				IPR002928;	Myosin tail;
ES_m.31281	30	2.84	Up	S	g.31281 ORF g.31281 m.31281 type:5prime_partial len:636 (+) TRINITY_DN71975_c0_g2_i1:2-1909(+)	nuclear		intracellular organelle; intracellular non-membrane-bounded organelle; cytoskeletal part; intracellular organelle part; macromolecular complex; intracellular part; cell; actin cytoskeleton; organelle part; non-membrane-bounded organelle; organelle; cytoskeleton; cell part; intracellular; myosin complex; protein complex;	motor activity; pyrophosphatase activity; catalytic activity; hydrolase activity, acting on acid anhydrides; hydrolase activity; hydrolase activity, acting on acid anhydrides, in phosphorus-containing anhydrides; nucleoside-triphosphatase activity;				IPR002928;	Myosin tail;
ES_m.31281	31	1.53	Up	Y	g.31281 ORF g.31281 m.31281 type:5prime_partial len:636 (+) TRINITY_DN71975_c0_g2_i1:2-1909(+)	nuclear		intracellular organelle; intracellular non-membrane-bounded organelle; cytoskeletal part; intracellular organelle part; macromolecular complex; intracellular part; cell; actin cytoskeleton; organelle part; non-membrane-bounded organelle; organelle; cytoskeleton; cell part; intracellular; myosin complex; protein complex;	motor activity; pyrophosphatase activity; catalytic activity; hydrolase activity, acting on acid anhydrides; hydrolase activity; hydrolase activity, acting on acid anhydrides, in phosphorus-containing anhydrides; nucleoside-triphosphatase activity;				IPR002928;	Myosin tail;
ES_m.31281	55	2.52	Up	Y	g.31281 ORF g.31281 m.31281 type:5prime_partial len:636 (+) TRINITY_DN71975_c0_g2_i1:2-1909(+)	nuclear		intracellular organelle; intracellular non-membrane-bounded organelle; cytoskeletal part; intracellular organelle part; macromolecular complex; intracellular part; cell; actin cytoskeleton; organelle part; non-membrane-bounded organelle; organelle; cytoskeleton; cell part; intracellular; myosin complex; protein complex;	motor activity; pyrophosphatase activity; catalytic activity; hydrolase activity, acting on acid anhydrides; hydrolase activity; hydrolase activity, acting on acid anhydrides, in phosphorus-containing anhydrides; nucleoside-triphosphatase activity;				IPR002928;	Myosin tail;
ES_m.31281	137	2.53	Up	Y	g.31281 ORF g.31281 m.31281 type:5prime_partial len:636 (+) TRINITY_DN71975_c0_g2_i1:2-1909(+)	nuclear		intracellular organelle; intracellular non-membrane-bounded organelle; cytoskeletal part; intracellular organelle part; macromolecular complex; intracellular part; cell; actin cytoskeleton; organelle part; non-membrane-bounded organelle; organelle; cytoskeleton; cell part; intracellular; myosin complex; protein complex;	motor activity; pyrophosphatase activity; catalytic activity; hydrolase activity, acting on acid anhydrides; hydrolase activity; hydrolase activity, acting on acid anhydrides, in phosphorus-containing anhydrides; nucleoside-triphosphatase activity;				IPR002928;	Myosin tail;
ES_m.31281	172	3.12	Up	Y	g.31281 ORF g.31281 m.31281 type:5prime_partial len:636 (+) TRINITY_DN71975_c0_g2_i1:2-1909(+)	nuclear		intracellular organelle; intracellular non-membrane-bounded organelle; cytoskeletal part; intracellular organelle part; macromolecular complex; intracellular part; cell; actin cytoskeleton; organelle part; non-membrane-bounded organelle; organelle; cytoskeleton; cell part; intracellular; myosin complex; protein complex;	motor activity; pyrophosphatase activity; catalytic activity; hydrolase activity, acting on acid anhydrides; hydrolase activity; hydrolase activity, acting on acid anhydrides, in phosphorus-containing anhydrides; nucleoside-triphosphatase activity;				IPR002928;	Myosin tail;
ES_m.31281	342	1.52	Up	Y	g.31281 ORF g.31281 m.31281 type:5prime_partial len:636 (+) TRINITY_DN71975_c0_g2_i1:2-1909(+)	nuclear		intracellular organelle; intracellular non-membrane-bounded organelle; cytoskeletal part; intracellular organelle part; macromolecular complex; intracellular part; cell; actin cytoskeleton; organelle part; non-membrane-bounded organelle; organelle; cytoskeleton; cell part; intracellular; myosin complex; protein complex;	motor activity; pyrophosphatase activity; catalytic activity; hydrolase activity, acting on acid anhydrides; hydrolase activity; hydrolase activity, acting on acid anhydrides, in phosphorus-containing anhydrides; nucleoside-triphosphatase activity;				IPR002928;	Myosin tail;
ES_m.31281	386	2.12	Up	S	g.31281 ORF g.31281 m.31281 type:5prime_partial len:636 (+) TRINITY_DN71975_c0_g2_i1:2-1909(+)	nuclear		intracellular organelle; intracellular non-membrane-bounded organelle; cytoskeletal part; intracellular organelle part; macromolecular complex; intracellular part; cell; actin cytoskeleton; organelle part; non-membrane-bounded organelle; organelle; cytoskeleton; cell part; intracellular; myosin complex; protein complex;	motor activity; pyrophosphatase activity; catalytic activity; hydrolase activity, acting on acid anhydrides; hydrolase activity; hydrolase activity, acting on acid anhydrides, in phosphorus-containing anhydrides; nucleoside-triphosphatase activity;				IPR002928;	Myosin tail;
ES_m.31281	391	2.79	Up	Y	g.31281 ORF g.31281 m.31281 type:5prime_partial len:636 (+) TRINITY_DN71975_c0_g2_i1:2-1909(+)	nuclear		intracellular organelle; intracellular non-membrane-bounded organelle; cytoskeletal part; intracellular organelle part; macromolecular complex; intracellular part; cell; actin cytoskeleton; organelle part; non-membrane-bounded organelle; organelle; cytoskeleton; cell part; intracellular; myosin complex; protein complex;	motor activity; pyrophosphatase activity; catalytic activity; hydrolase activity, acting on acid anhydrides; hydrolase activity; hydrolase activity, acting on acid anhydrides, in phosphorus-containing anhydrides; nucleoside-triphosphatase activity;				IPR002928;	Myosin tail;
ES_m.31281	436	1.56	Up	S	g.31281 ORF g.31281 m.31281 type:5prime_partial len:636 (+) TRINITY_DN71975_c0_g2_i1:2-1909(+)	nuclear		intracellular organelle; intracellular non-membrane-bounded organelle; cytoskeletal part; intracellular organelle part; macromolecular complex; intracellular part; cell; actin cytoskeleton; organelle part; non-membrane-bounded organelle; organelle; cytoskeleton; cell part; intracellular; myosin complex; protein complex;	motor activity; pyrophosphatase activity; catalytic activity; hydrolase activity, acting on acid anhydrides; hydrolase activity; hydrolase activity, acting on acid anhydrides, in phosphorus-containing anhydrides; nucleoside-triphosphatase activity;				IPR002928;	Myosin tail;
ES_m.31281	557	4.23	Up	Y	g.31281 ORF g.31281 m.31281 type:5prime_partial len:636 (+) TRINITY_DN71975_c0_g2_i1:2-1909(+)	nuclear		intracellular organelle; intracellular non-membrane-bounded organelle; cytoskeletal part; intracellular organelle part; macromolecular complex; intracellular part; cell; actin cytoskeleton; organelle part; non-membrane-bounded organelle; organelle; cytoskeleton; cell part; intracellular; myosin complex; protein complex;	motor activity; pyrophosphatase activity; catalytic activity; hydrolase activity, acting on acid anhydrides; hydrolase activity; hydrolase activity, acting on acid anhydrides, in phosphorus-containing anhydrides; nucleoside-triphosphatase activity;				IPR002928;	Myosin tail;
ES_m.31985	317	3.06	Up	S	g.31985 ORF g.31985 m.31985 type:complete len:326 (+) TRINITY_DN57982_c0_g1_i1:200-1177(+)	extracellular
ES_m.32379	50	2.22	Up	S	g.32379 ORF g.32379 m.32379 type:internal len:136 (+) TRINITY_DN35358_c0_g1_i1:3-413(+)	mitochondria
ES_m.32379	51	2.04	Up	S	g.32379 ORF g.32379 m.32379 type:internal len:136 (+) TRINITY_DN35358_c0_g1_i1:3-413(+)	mitochondria
ES_m.32563	1344	1.53	Up	S	g.32563 ORF g.32563 m.32563 type:complete len:1382 (-) TRINITY_DN75212_c0_g1_i7:994-5139(-)	plasma membrane	transport; single-organism localization; cation transport; metal ion transport; ion transport; single-organism process; localization; establishment of localization; single-organism transport;	intrinsic component of membrane; membrane; integral component of membrane; membrane part;	ATPase activity, coupled to transmembrane movement of ions; nucleoside phosphate binding; primary active transmembrane transporter activity; substrate-specific transporter activity; hydrolase activity, acting on acid anhydrides; hydrolase activity; copper ion binding; substrate-specific transmembrane transporter activity; ATPase activity; organic cyclic compound binding; heterocyclic compound bin…	K17686			IPR006121; IPR023299; IPR008250; IPR006122; IPR023214;	Heavy metal-associated domain, HMA; P-type ATPase, cytoplasmic domain N; P-type ATPase, A domain; Heavy metal-associated domain, copper ion-binding; HAD-like domain;
ES_m.32563	1345	2.05	Up	S	g.32563 ORF g.32563 m.32563 type:complete len:1382 (-) TRINITY_DN75212_c0_g1_i7:994-5139(-)	plasma membrane	transport; single-organism localization; cation transport; metal ion transport; ion transport; single-organism process; localization; establishment of localization; single-organism transport;	intrinsic component of membrane; membrane; integral component of membrane; membrane part;	ATPase activity, coupled to transmembrane movement of ions; nucleoside phosphate binding; primary active transmembrane transporter activity; substrate-specific transporter activity; hydrolase activity, acting on acid anhydrides; hydrolase activity; copper ion binding; substrate-specific transmembrane transporter activity; ATPase activity; organic cyclic compound binding; heterocyclic compound bin…	K17686			IPR006121; IPR023299; IPR008250; IPR006122; IPR023214;	Heavy metal-associated domain, HMA; P-type ATPase, cytoplasmic domain N; P-type ATPase, A domain; Heavy metal-associated domain, copper ion-binding; HAD-like domain;
ES_m.32774	392	1.51	Up	S	g.32774 ORF g.32774 m.32774 type:complete len:404 (-) TRINITY_DN75205_c1_g1_i1:3181-4392(-)	cytosol	phosphorylation; carbohydrate biosynthetic process; polysaccharide biosynthetic process; glucan metabolic process; cellular protein metabolic process; single-organism process; biosynthetic process; energy reserve metabolic process; cellular metabolic process; cellular polysaccharide metabolic process; phosphate-containing compound metabolic process; organic substance metabolic process; metabolic …	catalytic complex; cell part; intracellular; cytoplasm; macromolecular complex; intracellular part; serine/threonine protein kinase complex; transferase complex; cell; protein complex; protein kinase complex; cytoplasmic part; phosphorylase kinase complex;	ATP binding; nucleoside phosphate binding; phosphotransferase activity, alcohol group as acceptor; nucleoside binding; ion binding; protein binding; calmodulin-dependent protein kinase activity; protein kinase activity; nucleotide binding; calmodulin binding; organic cyclic compound binding; heterocyclic compound binding; ribonucleoside binding; carbohydrate derivative binding; phosphorylase kina…	K00871	PHKG; phosphorylase kinase gamma subunit [EC:2.7.11.19]	ko04922 Glucagon signaling pathway; ko04020 Calcium signaling pathway; ko04910 Insulin signaling pathway;	IPR000719; IPR002290; IPR011009;	Protein kinase domain; Serine/threonine/dual specificity protein kinase, catalytic domain; Protein kinase-like domain;
ES_m.32921	86	1.96	Up	S	g.32921 ORF g.32921 m.32921 type:5prime_partial len:221 (-) TRINITY_DN75267_c0_g3_i5:462-1124(-)	nuclear
ES_m.33296	1457	1.85	Up	S	g.33296 ORF g.33296 m.33296 type:complete len:1512 (+) TRINITY_DN75236_c2_g1_i2:523-5058(+)	nuclear			protein binding; receptor binding; binding; insulin receptor binding; protein complex binding; macromolecular complex binding;	K16172	IRS1; insulin receptor substrate 1	ko04722 Neurotrophin signaling pathway; ko04930 Type II diabetes mellitus; ko04923 Regulation of lipolysis in adipocytes; ko04960 Aldosterone-regulated sodium reabsorption; ko04151 PI3K-Akt signaling pathway; ko04152 AMPK signaling pathway; ko04022 cGMP-PKG signaling pathway; ko04212 Longevity regulating pathway - worm; ko04920 Adipocytokine signaling pathway; ko04932 Non-alcoholic fatty liver di…	IPR011993; IPR002404; IPR001849;	Pleckstrin homology-like domain; Insulin receptor substrate-1, PTB; Pleckstrin homology domain;
ES_m.33701	718	1.88	Up	S	g.33701 ORF g.33701 m.33701 type:complete len:793 (+) TRINITY_DN75279_c0_g2_i5:141-2519(+)	nuclear				K18622			IPR001303;	Class II aldolase/adducin N-terminal;
ES_m.33701	720	2.72	Up	S	g.33701 ORF g.33701 m.33701 type:complete len:793 (+) TRINITY_DN75279_c0_g2_i5:141-2519(+)	nuclear				K18622			IPR001303;	Class II aldolase/adducin N-terminal;
ES_m.33827	91	1.55	Up	Y	g.33827 ORF g.33827 m.33827 type:5prime_partial len:241 (+) TRINITY_DN63609_c0_g1_i2:1-723(+)	nuclear	transport; intracellular transport; establishment of localization in cell; single-organism localization; vacuolar transport; single-organism process; localization; single-organism intracellular transport; single-organism transport; establishment of localization; cellular localization;			K12197	CHMP1; charged multivesicular body protein 1	ko04144 Endocytosis;
ES_m.34066	17	2.49	Up	S	g.34066 ORF g.34066 m.34066 type:internal len:124 (-) TRINITY_DN62745_c0_g1_i3:1-372(-)	nuclear
ES_m.34429	135	1.61	Up	S	g.34429 ORF g.34429 m.34429 type:internal len:335 (+) TRINITY_DN74549_c0_g2_i6:2-1009(+)	nuclear
ES_m.34429	166	1.56	Up	T	g.34429 ORF g.34429 m.34429 type:internal len:335 (+) TRINITY_DN74549_c0_g2_i6:2-1009(+)	nuclear
ES_m.34988	593	1.53	Up	S	g.34988 ORF g.34988 m.34988 type:5prime_partial len:726 (-) TRINITY_DN74585_c0_g1_i4:1014-3191(-)	extracellular
ES_m.34988	595	2.19	Up	S	g.34988 ORF g.34988 m.34988 type:5prime_partial len:726 (-) TRINITY_DN74585_c0_g1_i4:1014-3191(-)	extracellular
ES_m.34988	617	1.7	Up	S	g.34988 ORF g.34988 m.34988 type:5prime_partial len:726 (-) TRINITY_DN74585_c0_g1_i4:1014-3191(-)	extracellular
ES_m.34988	674	1.51	Up	S	g.34988 ORF g.34988 m.34988 type:5prime_partial len:726 (-) TRINITY_DN74585_c0_g1_i4:1014-3191(-)	extracellular
ES_m.35050	335	1.54	Up	S	g.35050 ORF g.35050 m.35050 type:internal len:367 (-) TRINITY_DN74562_c0_g1_i1:2-1102(-)	nuclear				K08898
ES_m.35050	336	1.54	Up	S	g.35050 ORF g.35050 m.35050 type:internal len:367 (-) TRINITY_DN74562_c0_g1_i1:2-1102(-)	nuclear				K08898
ES_m.35233	140	Inf	Up	T	g.35233 ORF g.35233 m.35233 type:5prime_partial len:190 (-) TRINITY_DN74541_c6_g6_i9:604-1173(-)	cytosol							IPR009097; IPR019510;	RNA ligase/cyclic nucleotide phosphodiesterase; Protein kinase A anchor protein, nuclear localisation signal domain;
ES_m.35346	6	5.28	Up	S	g.35346 ORF g.35346 m.35346 type:complete len:196 (+) TRINITY_DN68733_c0_g1_i2:97-684(+)	mitochondria
ES_m.35842	62	3.18	Up	T	g.35842 ORF g.35842 m.35842 type:complete len:220 (+) TRINITY_DN43781_c0_g1_i1:99-758(+)	nuclear			cation binding; metal ion binding; calcium ion binding; binding; ion binding;				IPR011992; IPR002048;	EF-hand domain pair; EF-hand domain;
ES_m.35842	64	3.18	Up	S	g.35842 ORF g.35842 m.35842 type:complete len:220 (+) TRINITY_DN43781_c0_g1_i1:99-758(+)	nuclear			cation binding; metal ion binding; calcium ion binding; binding; ion binding;				IPR011992; IPR002048;	EF-hand domain pair; EF-hand domain;
ES_m.35876	326	1.71	Up	S	g.35876 ORF g.35876 m.35876 type:5prime_partial len:390 (+) TRINITY_DN54714_c0_g1_i1:1-1170(+)	nuclear
ES_m.36414	193	1.58	Up	S	g.36414 ORF g.36414 m.36414 type:complete len:693 (-) TRINITY_DN71795_c3_g2_i2:318-2396(-)	cytosol, nuclear	single-organism process; metabolic process; primary metabolic process; single-organism metabolic process; lipid metabolic process; organic substance metabolic process;		starch binding; polysaccharide binding; catalytic activity; phosphoric ester hydrolase activity; binding; hydrolase activity, acting on ester bonds; carbohydrate binding; hydrolase activity; phosphoric diester hydrolase activity; pattern binding;	K18695	GPCPD1; glycerophosphocholine phosphodiesterase GPCPD1 [EC:3.1.4.2]	ko00564 Glycerophospholipid metabolism; ko05231 Choline metabolism in cancer;	IPR030395; IPR013783; IPR017946; IPR013784; IPR002044;	Glycerophosphodiester phosphodiesterase domain; Immunoglobulin-like fold; PLC-like phosphodiesterase, TIM beta/alpha-barrel domain; Carbohydrate-binding-like fold; Carbohydrate binding module family 20;
ES_m.36515	1050	1.72	Up	S	g.36515 ORF g.36515 m.36515 type:complete len:1169 (+) TRINITY_DN71711_c1_g1_i1:117-3623(+)	nuclear	establishment of protein localization; transport; intracellular transport; cellular macromolecule localization; establishment of localization in cell; vesicle-mediated transport; intracellular protein transport; organic substance transport; protein localization; macromolecule localization; cellular protein localization; localization; protein transport; establishment of localization; cellular loca…		cation binding; metal ion binding; protein binding; zinc ion binding; transition metal ion binding; binding; ion binding;				IPR011990; IPR001841; IPR013083; IPR024763; IPR017986; IPR015943;	Tetratricopeptide-like helical domain; Zinc finger, RING-type; Zinc finger, RING/FYVE/PHD-type; Vacuolar protein sorting protein 11, C-terminal; WD40-repeat-containing domain; WD40/YVTN repeat-like-containing domain;
ES_m.36515	1051	1.71	Up	S	g.36515 ORF g.36515 m.36515 type:complete len:1169 (+) TRINITY_DN71711_c1_g1_i1:117-3623(+)	nuclear	establishment of protein localization; transport; intracellular transport; cellular macromolecule localization; establishment of localization in cell; vesicle-mediated transport; intracellular protein transport; organic substance transport; protein localization; macromolecule localization; cellular protein localization; localization; protein transport; establishment of localization; cellular loca…		cation binding; metal ion binding; protein binding; zinc ion binding; transition metal ion binding; binding; ion binding;				IPR011990; IPR001841; IPR013083; IPR024763; IPR017986; IPR015943;	Tetratricopeptide-like helical domain; Zinc finger, RING-type; Zinc finger, RING/FYVE/PHD-type; Vacuolar protein sorting protein 11, C-terminal; WD40-repeat-containing domain; WD40/YVTN repeat-like-containing domain;
ES_m.3653	94	1.66	Up	S	g.3653 ORF g.3653 m.3653 type:5prime_partial len:569 (+) TRINITY_DN63234_c0_g1_i1:2-1708(+)	nuclear			organic cyclic compound binding; heterocyclic compound binding; nucleoside phosphate binding; binding; nucleic acid binding; nucleotide binding; small molecule binding;	K18412			IPR000504; IPR012677;	RNA recognition motif domain; Nucleotide-binding alpha-beta plait domain;
ES_m.36870	18	1.79	Up	S	g.36870 ORF g.36870 m.36870 type:complete len:516 (-) TRINITY_DN71789_c2_g1_i2:1701-3248(-)	plasma membrane	ion transmembrane transport; single-organism cellular process; single-organism process; organic substance transport; carboxylic acid transport; amino acid transmembrane transport; organic acid transport; anion transmembrane transport; establishment of localization; transport; anion transport; transmembrane transport; organic anion transport; single-organism localization; organic acid transmembran…	membrane;	organic acid transmembrane transporter activity; ion transmembrane transporter activity; substrate-specific transporter activity; organic anion transmembrane transporter activity; anion transmembrane transporter activity; carboxylic acid transmembrane transporter activity; substrate-specific transmembrane transporter activity; amino acid transmembrane transporter activity; transporter activity; t…	K13868	SLC7A9; solute carrier family 7 (L-type amino acid transporter), member 9	ko04974 Protein digestion and absorption;
ES_m.36970	102	13.26	Up	S	g.36970 ORF g.36970 m.36970 type:5prime_partial len:218 (-) TRINITY_DN31387_c0_g1_i1:46-699(-)	nuclear
ES_m.36970	120	3.94	Up	S	g.36970 ORF g.36970 m.36970 type:5prime_partial len:218 (-) TRINITY_DN31387_c0_g1_i1:46-699(-)	nuclear
ES_m.36970	122	4.07	Up	S	g.36970 ORF g.36970 m.36970 type:5prime_partial len:218 (-) TRINITY_DN31387_c0_g1_i1:46-699(-)	nuclear
ES_m.36970	179	1.73	Up	S	g.36970 ORF g.36970 m.36970 type:5prime_partial len:218 (-) TRINITY_DN31387_c0_g1_i1:46-699(-)	nuclear
ES_m.37659	743	2.87	Up	S	g.37659 ORF g.37659 m.37659 type:complete len:859 (-) TRINITY_DN52211_c0_g1_i1:488-3064(-)	mitochondria	carbohydrate biosynthetic process; single-organism biosynthetic process; single-organism cellular process; single-organism process; biosynthetic process; disaccharide metabolic process; carbohydrate metabolic process; oligosaccharide biosynthetic process; primary metabolic process; cellular metabolic process; organic substance biosynthetic process; cellular biosynthetic process; organic substance…		catalytic activity;	K16055	TPS; trehalose 6-phosphate synthase/phosphatase [EC:2.4.1.15 3.1.3.12]	ko00500 Starch and sucrose metabolism; ko01100 Metabolic pathways;	IPR001830; IPR023214; IPR003337;	Glycosyl transferase, family 20; HAD-like domain; Trehalose-phosphatase;
ES_m.37659	744	3.15	Up	T	g.37659 ORF g.37659 m.37659 type:complete len:859 (-) TRINITY_DN52211_c0_g1_i1:488-3064(-)	mitochondria	carbohydrate biosynthetic process; single-organism biosynthetic process; single-organism cellular process; single-organism process; biosynthetic process; disaccharide metabolic process; carbohydrate metabolic process; oligosaccharide biosynthetic process; primary metabolic process; cellular metabolic process; organic substance biosynthetic process; cellular biosynthetic process; organic substance…		catalytic activity;	K16055	TPS; trehalose 6-phosphate synthase/phosphatase [EC:2.4.1.15 3.1.3.12]	ko00500 Starch and sucrose metabolism; ko01100 Metabolic pathways;	IPR001830; IPR023214; IPR003337;	Glycosyl transferase, family 20; HAD-like domain; Trehalose-phosphatase;
ES_m.37659	814	5.29	Up	S	g.37659 ORF g.37659 m.37659 type:complete len:859 (-) TRINITY_DN52211_c0_g1_i1:488-3064(-)	mitochondria	carbohydrate biosynthetic process; single-organism biosynthetic process; single-organism cellular process; single-organism process; biosynthetic process; disaccharide metabolic process; carbohydrate metabolic process; oligosaccharide biosynthetic process; primary metabolic process; cellular metabolic process; organic substance biosynthetic process; cellular biosynthetic process; organic substance…		catalytic activity;	K16055	TPS; trehalose 6-phosphate synthase/phosphatase [EC:2.4.1.15 3.1.3.12]	ko00500 Starch and sucrose metabolism; ko01100 Metabolic pathways;	IPR001830; IPR023214; IPR003337;	Glycosyl transferase, family 20; HAD-like domain; Trehalose-phosphatase;
ES_m.37659	846	2.84	Up	S	g.37659 ORF g.37659 m.37659 type:complete len:859 (-) TRINITY_DN52211_c0_g1_i1:488-3064(-)	mitochondria	carbohydrate biosynthetic process; single-organism biosynthetic process; single-organism cellular process; single-organism process; biosynthetic process; disaccharide metabolic process; carbohydrate metabolic process; oligosaccharide biosynthetic process; primary metabolic process; cellular metabolic process; organic substance biosynthetic process; cellular biosynthetic process; organic substance…		catalytic activity;	K16055	TPS; trehalose 6-phosphate synthase/phosphatase [EC:2.4.1.15 3.1.3.12]	ko00500 Starch and sucrose metabolism; ko01100 Metabolic pathways;	IPR001830; IPR023214; IPR003337;	Glycosyl transferase, family 20; HAD-like domain; Trehalose-phosphatase;
ES_m.37659	847	2.84	Up	T	g.37659 ORF g.37659 m.37659 type:complete len:859 (-) TRINITY_DN52211_c0_g1_i1:488-3064(-)	mitochondria	carbohydrate biosynthetic process; single-organism biosynthetic process; single-organism cellular process; single-organism process; biosynthetic process; disaccharide metabolic process; carbohydrate metabolic process; oligosaccharide biosynthetic process; primary metabolic process; cellular metabolic process; organic substance biosynthetic process; cellular biosynthetic process; organic substance…		catalytic activity;	K16055	TPS; trehalose 6-phosphate synthase/phosphatase [EC:2.4.1.15 3.1.3.12]	ko00500 Starch and sucrose metabolism; ko01100 Metabolic pathways;	IPR001830; IPR023214; IPR003337;	Glycosyl transferase, family 20; HAD-like domain; Trehalose-phosphatase;
ES_m.37659	848	2.69	Up	S	g.37659 ORF g.37659 m.37659 type:complete len:859 (-) TRINITY_DN52211_c0_g1_i1:488-3064(-)	mitochondria	carbohydrate biosynthetic process; single-organism biosynthetic process; single-organism cellular process; single-organism process; biosynthetic process; disaccharide metabolic process; carbohydrate metabolic process; oligosaccharide biosynthetic process; primary metabolic process; cellular metabolic process; organic substance biosynthetic process; cellular biosynthetic process; organic substance…		catalytic activity;	K16055	TPS; trehalose 6-phosphate synthase/phosphatase [EC:2.4.1.15 3.1.3.12]	ko00500 Starch and sucrose metabolism; ko01100 Metabolic pathways;	IPR001830; IPR023214; IPR003337;	Glycosyl transferase, family 20; HAD-like domain; Trehalose-phosphatase;
ES_m.37659	852	2.73	Up	S	g.37659 ORF g.37659 m.37659 type:complete len:859 (-) TRINITY_DN52211_c0_g1_i1:488-3064(-)	mitochondria	carbohydrate biosynthetic process; single-organism biosynthetic process; single-organism cellular process; single-organism process; biosynthetic process; disaccharide metabolic process; carbohydrate metabolic process; oligosaccharide biosynthetic process; primary metabolic process; cellular metabolic process; organic substance biosynthetic process; cellular biosynthetic process; organic substance…		catalytic activity;	K16055	TPS; trehalose 6-phosphate synthase/phosphatase [EC:2.4.1.15 3.1.3.12]	ko00500 Starch and sucrose metabolism; ko01100 Metabolic pathways;	IPR001830; IPR023214; IPR003337;	Glycosyl transferase, family 20; HAD-like domain; Trehalose-phosphatase;
ES_m.37679	13	3.92	Up	S	g.37679 ORF g.37679 m.37679 type:3prime_partial len:251 (+) TRINITY_DN7624_c0_g1_i1:53-808(+)	cytosol				K18743
ES_m.37789	9	1.77	Up	S	g.37789 ORF g.37789 m.37789 type:complete len:689 (+) TRINITY_DN56393_c0_g1_i3:219-2285(+)	nuclear	phosphorylation; cellular protein metabolic process; primary metabolic process; cellular metabolic process; phosphate-containing compound metabolic process; organic substance metabolic process; metabolic process; protein phosphorylation; phosphorus metabolic process; cellular macromolecule metabolic process; cellular protein modification process; protein metabolic process; macromolecule metabolic…		nucleoside phosphate binding; phosphotransferase activity, alcohol group as acceptor; protein binding; protein kinase activity; calmodulin-dependent protein kinase activity; heterocyclic compound binding; organic cyclic compound binding; kinase activity; ribonucleotide binding; catalytic activity; binding; purine ribonucleoside binding; cation binding; anion binding; adenyl ribonucleotide binding…	K08292	EEF2K; elongation factor 2 kinase [EC:2.7.11.20]	ko04921 Oxytocin signaling pathway; ko04152 AMPK signaling pathway;	IPR011990; IPR004166; IPR011009;	Tetratricopeptide-like helical domain; MHCK/EF2 kinase; Protein kinase-like domain;
ES_m.37789	12	1.77	Up	S	g.37789 ORF g.37789 m.37789 type:complete len:689 (+) TRINITY_DN56393_c0_g1_i3:219-2285(+)	nuclear	phosphorylation; cellular protein metabolic process; primary metabolic process; cellular metabolic process; phosphate-containing compound metabolic process; organic substance metabolic process; metabolic process; protein phosphorylation; phosphorus metabolic process; cellular macromolecule metabolic process; cellular protein modification process; protein metabolic process; macromolecule metabolic…		nucleoside phosphate binding; phosphotransferase activity, alcohol group as acceptor; protein binding; protein kinase activity; calmodulin-dependent protein kinase activity; heterocyclic compound binding; organic cyclic compound binding; kinase activity; ribonucleotide binding; catalytic activity; binding; purine ribonucleoside binding; cation binding; anion binding; adenyl ribonucleotide binding…	K08292	EEF2K; elongation factor 2 kinase [EC:2.7.11.20]	ko04921 Oxytocin signaling pathway; ko04152 AMPK signaling pathway;	IPR011990; IPR004166; IPR011009;	Tetratricopeptide-like helical domain; MHCK/EF2 kinase; Protein kinase-like domain;
ES_m.37872	100	1.64	Up	Y	g.37872 ORF g.37872 m.37872 type:5prime_partial len:278 (-) TRINITY_DN56378_c1_g1_i2:402-1235(-)	cytosol				K05692	ACTB_G1; actin beta/gamma 1	ko05205 Proteoglycans in cancer; ko04810 Regulation of actin cytoskeleton; ko05164 Influenza A; ko04391 Hippo signaling pathway - fly; ko05412 Arrhythmogenic right ventricular cardiomyopathy (ARVC); ko04390 Hippo signaling pathway; ko05100 Bacterial invasion of epithelial cells; ko04921 Oxytocin signaling pathway; ko05132 Salmonella infection; ko05131 Shigellosis; ko04530 Tight junction; ko04520 …
ES_m.37872	101	2.31	Up	S	g.37872 ORF g.37872 m.37872 type:5prime_partial len:278 (-) TRINITY_DN56378_c1_g1_i2:402-1235(-)	cytosol				K05692	ACTB_G1; actin beta/gamma 1	ko05205 Proteoglycans in cancer; ko04810 Regulation of actin cytoskeleton; ko05164 Influenza A; ko04391 Hippo signaling pathway - fly; ko05412 Arrhythmogenic right ventricular cardiomyopathy (ARVC); ko04390 Hippo signaling pathway; ko05100 Bacterial invasion of epithelial cells; ko04921 Oxytocin signaling pathway; ko05132 Salmonella infection; ko05131 Shigellosis; ko04530 Tight junction; ko04520 …
ES_m.37872	104	1.65	Up	T	g.37872 ORF g.37872 m.37872 type:5prime_partial len:278 (-) TRINITY_DN56378_c1_g1_i2:402-1235(-)	cytosol				K05692	ACTB_G1; actin beta/gamma 1	ko05205 Proteoglycans in cancer; ko04810 Regulation of actin cytoskeleton; ko05164 Influenza A; ko04391 Hippo signaling pathway - fly; ko05412 Arrhythmogenic right ventricular cardiomyopathy (ARVC); ko04390 Hippo signaling pathway; ko05100 Bacterial invasion of epithelial cells; ko04921 Oxytocin signaling pathway; ko05132 Salmonella infection; ko05131 Shigellosis; ko04530 Tight junction; ko04520 …
ES_m.38026	413	1.79	Up	S	g.38026 ORF g.38026 m.38026 type:complete len:1370 (+) TRINITY_DN52628_c0_g1_i1:185-4294(+)	extracellular			protein binding; binding;	K19601			IPR000742;	Epidermal growth factor-like domain;
ES_m.38026	489	1.62	Up	S	g.38026 ORF g.38026 m.38026 type:complete len:1370 (+) TRINITY_DN52628_c0_g1_i1:185-4294(+)	extracellular			protein binding; binding;	K19601			IPR000742;	Epidermal growth factor-like domain;
ES_m.38026	494	2.31	Up	S	g.38026 ORF g.38026 m.38026 type:complete len:1370 (+) TRINITY_DN52628_c0_g1_i1:185-4294(+)	extracellular			protein binding; binding;	K19601			IPR000742;	Epidermal growth factor-like domain;
ES_m.38026	694	2.31	Up	S	g.38026 ORF g.38026 m.38026 type:complete len:1370 (+) TRINITY_DN52628_c0_g1_i1:185-4294(+)	extracellular			protein binding; binding;	K19601			IPR000742;	Epidermal growth factor-like domain;
ES_m.38098	134	1.79	Up	T	g.38098 ORF g.38098 m.38098 type:3prime_partial len:397 (+) TRINITY_DN52618_c0_g1_i5:473-1666(+)	nuclear
ES_m.38671	9	2.49	Up	S	g.38671 ORF g.38671 m.38671 type:3prime_partial len:457 (+) TRINITY_DN70608_c0_g8_i1:534-1907(+)	nuclear
ES_m.38671	44	2	Up	S	g.38671 ORF g.38671 m.38671 type:3prime_partial len:457 (+) TRINITY_DN70608_c0_g8_i1:534-1907(+)	nuclear
ES_m.39165	362	2.47	Up	S	g.39165 ORF g.39165 m.39165 type:5prime_partial len:467 (-) TRINITY_DN73952_c0_g1_i9:884-2284(-)	nuclear				K12484	RAB11FIP1_2_5; Rab11 family-interacting protein 1/2/5	ko04144 Endocytosis;	IPR019018;	Rab-binding domain FIP-RBD;
ES_m.39185	412	1.57	Up	S	g.39185 ORF g.39185 m.39185 type:5prime_partial len:431 (-) TRINITY_DN73969_c5_g1_i4:2718-4010(-)	nuclear			protein binding; binding;				IPR011993; IPR006020;	Pleckstrin homology-like domain; PTB/PI domain;
ES_m.39185	415	1.83	Up	T	g.39185 ORF g.39185 m.39185 type:5prime_partial len:431 (-) TRINITY_DN73969_c5_g1_i4:2718-4010(-)	nuclear			protein binding; binding;				IPR011993; IPR006020;	Pleckstrin homology-like domain; PTB/PI domain;
ES_m.42125	243	1.65	Up	S	g.42125 ORF g.42125 m.42125 type:5prime_partial len:308 (-) TRINITY_DN68401_c0_g1_i1:1996-2919(-)	plasma membrane
ES_m.42125	246	1.65	Up	S	g.42125 ORF g.42125 m.42125 type:5prime_partial len:308 (-) TRINITY_DN68401_c0_g1_i1:1996-2919(-)	plasma membrane
ES_m.4290	2360	4.83	Up	S	g.4290 ORF g.4290 m.4290 type:5prime_partial len:2743 (+) TRINITY_DN75445_c0_g1_i2:3-8231(+)	nuclear			organic cyclic compound binding; heterocyclic compound binding; nucleoside phosphate binding; binding; nucleic acid binding; nucleotide binding; small molecule binding;	K12875	ACIN1; apoptotic chromatin condensation inducer in the nucleus	ko03040 Spliceosome; ko03015 mRNA surveillance pathway; ko03013 RNA transport;	IPR000504; IPR012677;	RNA recognition motif domain; Nucleotide-binding alpha-beta plait domain;
ES_m.43424	112	1.52	Up	S	g.43424 ORF g.43424 m.43424 type:internal len:336 (+) TRINITY_DN68372_c0_g1_i1:1-1011(+)	nuclear
ES_m.43424	199	1.53	Up	S	g.43424 ORF g.43424 m.43424 type:internal len:336 (+) TRINITY_DN68372_c0_g1_i1:1-1011(+)	nuclear
ES_m.44808	225	2.09	Up	S	g.44808 ORF g.44808 m.44808 type:complete len:263 (+) TRINITY_DN70046_c1_g1_i3:693-1481(+)	nuclear			organic cyclic compound binding; heterocyclic compound binding; nucleoside phosphate binding; binding; nucleic acid binding; nucleotide binding; small molecule binding;	K12893	SFRS4_5_6; splicing factor, arginine/serine-rich 4/5/6	ko03040 Spliceosome; ko05168 Herpes simplex infection;	IPR000504; IPR012677;	RNA recognition motif domain; Nucleotide-binding alpha-beta plait domain;
ES_m.45092	224	1.55	Up	S	g.45092 ORF g.45092 m.45092 type:complete len:350 (+) TRINITY_DN70000_c0_g1_i5:625-1674(+)	nuclear
ES_m.45426	112	3.2	Up	S	g.45426 ORF g.45426 m.45426 type:5prime_partial len:830 (+) TRINITY_DN73879_c0_g1_i1:2-2491(+)	cytosol	single-organism process; metabolic process; oxidation-reduction process; single-organism metabolic process;		oxidoreductase activity, acting on the aldehyde or oxo group of donors, NAD or NADP as acceptor; catalytic activity; oxidoreductase activity; oxidoreductase activity, acting on the aldehyde or oxo group of donors;	K00128	E1.2.1.3; aldehyde dehydrogenase (NAD+) [EC:1.2.1.3]	ko01130 Biosynthesis of antibiotics; ko00561 Glycerolipid metabolism; ko00053 Ascorbate and aldarate metabolism; ko00040 Pentose and glucuronate interconversions; ko00903 Limonene and pinene degradation; ko00380 Tryptophan metabolism; ko00330 Arginine and proline metabolism; ko00010 Glycolysis / Gluconeogenesis; ko00625 Chloroalkane and chloroalkene degradation; ko00410 beta-Alanine metabolism; k…	IPR016161; IPR015590; IPR016162; IPR016163;	Aldehyde/histidinol dehydrogenase; Aldehyde dehydrogenase domain; Aldehyde dehydrogenase N-terminal domain; Aldehyde dehydrogenase, C-terminal;
ES_m.46638	616	1.62	Up	S	g.46638 ORF g.46638 m.46638 type:complete len:716 (+) TRINITY_DN71566_c0_g1_i1:113-2260(+)	cytosol							IPR029060;	PIN domain-like;
ES_m.4676	52	1.69	Up	S	g.4676 ORF g.4676 m.4676 type:5prime_partial len:487 (-) TRINITY_DN75431_c0_g4_i1:1594-3054(-)	nuclear			ubiquitin-like protein transferase activity; catalytic activity; transferase activity; ubiquitin-protein transferase activity;	K10592	HUWE1; E3 ubiquitin-protein ligase HUWE1 [EC:2.3.2.26]	ko04120 Ubiquitin mediated proteolysis;	IPR000569;	HECT;
ES_m.4694	33	2.29	Up	S	g.4694 ORF g.4694 m.4694 type:5prime_partial len:1137 (-) TRINITY_DN75400_c0_g1_i1:4683-8093(-)	mitochondria				K05750	NCKAP1; NCK-associated protein 1	ko04810 Regulation of actin cytoskeleton;
ES_m.47022	425	2.91	Up	S	g.47022 ORF g.47022 m.47022 type:5prime_partial len:2384 (-) TRINITY_DN75192_c0_g1_i2:1140-8291(-)	nuclear			protein binding; binding;	K12567	TTN; titin [EC:2.7.11.1]	ko05410 Hypertrophic cardiomyopathy (HCM); ko05414 Dilated cardiomyopathy;	IPR003598; IPR007110; IPR013783; IPR003599; IPR013098;	Immunoglobulin subtype 2; Immunoglobulin-like domain; Immunoglobulin-like fold; Immunoglobulin subtype; Immunoglobulin I-set;
ES_m.47372	914	2.53	Up	S	g.47372 ORF g.47372 m.47372 type:internal len:2040 (-) TRINITY_DN75186_c0_g1_i1:3-6122(-)	cytosol			protein binding; binding;	K12567	TTN; titin [EC:2.7.11.1]	ko05410 Hypertrophic cardiomyopathy (HCM); ko05414 Dilated cardiomyopathy;	IPR003598; IPR007110; IPR013783; IPR003599; IPR013098;	Immunoglobulin subtype 2; Immunoglobulin-like domain; Immunoglobulin-like fold; Immunoglobulin subtype; Immunoglobulin I-set;
ES_m.47372	916	3.25	Up	T	g.47372 ORF g.47372 m.47372 type:internal len:2040 (-) TRINITY_DN75186_c0_g1_i1:3-6122(-)	cytosol			protein binding; binding;	K12567	TTN; titin [EC:2.7.11.1]	ko05410 Hypertrophic cardiomyopathy (HCM); ko05414 Dilated cardiomyopathy;	IPR003598; IPR007110; IPR013783; IPR003599; IPR013098;	Immunoglobulin subtype 2; Immunoglobulin-like domain; Immunoglobulin-like fold; Immunoglobulin subtype; Immunoglobulin I-set;
ES_m.47372	1422	1.86	Up	S	g.47372 ORF g.47372 m.47372 type:internal len:2040 (-) TRINITY_DN75186_c0_g1_i1:3-6122(-)	cytosol			protein binding; binding;	K12567	TTN; titin [EC:2.7.11.1]	ko05410 Hypertrophic cardiomyopathy (HCM); ko05414 Dilated cardiomyopathy;	IPR003598; IPR007110; IPR013783; IPR003599; IPR013098;	Immunoglobulin subtype 2; Immunoglobulin-like domain; Immunoglobulin-like fold; Immunoglobulin subtype; Immunoglobulin I-set;
ES_m.47372	1510	3.63	Up	Y	g.47372 ORF g.47372 m.47372 type:internal len:2040 (-) TRINITY_DN75186_c0_g1_i1:3-6122(-)	cytosol			protein binding; binding;	K12567	TTN; titin [EC:2.7.11.1]	ko05410 Hypertrophic cardiomyopathy (HCM); ko05414 Dilated cardiomyopathy;	IPR003598; IPR007110; IPR013783; IPR003599; IPR013098;	Immunoglobulin subtype 2; Immunoglobulin-like domain; Immunoglobulin-like fold; Immunoglobulin subtype; Immunoglobulin I-set;
ES_m.47372	1972	1.9	Up	T	g.47372 ORF g.47372 m.47372 type:internal len:2040 (-) TRINITY_DN75186_c0_g1_i1:3-6122(-)	cytosol			protein binding; binding;	K12567	TTN; titin [EC:2.7.11.1]	ko05410 Hypertrophic cardiomyopathy (HCM); ko05414 Dilated cardiomyopathy;	IPR003598; IPR007110; IPR013783; IPR003599; IPR013098;	Immunoglobulin subtype 2; Immunoglobulin-like domain; Immunoglobulin-like fold; Immunoglobulin subtype; Immunoglobulin I-set;
ES_m.4791	696	1.79	Up	S	g.4791 ORF g.4791 m.4791 type:5prime_partial len:1757 (+) TRINITY_DN75419_c0_g1_i8:3-5273(+)	nuclear
ES_m.47949	502	1.69	Up	S	g.47949 ORF g.47949 m.47949 type:5prime_partial len:1422 (-) TRINITY_DN75159_c2_g2_i7:1300-5565(-)	nuclear			binding;	K16578			IPR011989; IPR024395; IPR016024;	Armadillo-like helical; CLASP N-terminal domain; Armadillo-type fold;
ES_m.47949	508	1.51	Up	S	g.47949 ORF g.47949 m.47949 type:5prime_partial len:1422 (-) TRINITY_DN75159_c2_g2_i7:1300-5565(-)	nuclear			binding;	K16578			IPR011989; IPR024395; IPR016024;	Armadillo-like helical; CLASP N-terminal domain; Armadillo-type fold;
ES_m.47949	1153	1.59	Up	S	g.47949 ORF g.47949 m.47949 type:5prime_partial len:1422 (-) TRINITY_DN75159_c2_g2_i7:1300-5565(-)	nuclear			binding;	K16578			IPR011989; IPR024395; IPR016024;	Armadillo-like helical; CLASP N-terminal domain; Armadillo-type fold;
ES_m.48075	921	1.63	Up	S	g.48075 ORF g.48075 m.48075 type:3prime_partial len:1143 (+) TRINITY_DN75132_c0_g1_i2:112-3543(+)	nuclear		cell part; intracellular; cytoplasm; macromolecular complex; intracellular part; protein complex; cell; cytoplasmic part; eukaryotic translation initiation factor 3 complex;	protein binding; binding;	K03254	EIF3A; translation initiation factor 3 subunit A	ko03013 RNA transport;	IPR011991; IPR000717;	Winged helix-turn-helix DNA-binding domain; Proteasome component (PCI) domain;
ES_m.48075	944	1.81	Up	S	g.48075 ORF g.48075 m.48075 type:3prime_partial len:1143 (+) TRINITY_DN75132_c0_g1_i2:112-3543(+)	nuclear		cell part; intracellular; cytoplasm; macromolecular complex; intracellular part; protein complex; cell; cytoplasmic part; eukaryotic translation initiation factor 3 complex;	protein binding; binding;	K03254	EIF3A; translation initiation factor 3 subunit A	ko03013 RNA transport;	IPR011991; IPR000717;	Winged helix-turn-helix DNA-binding domain; Proteasome component (PCI) domain;
ES_m.48188	911	1.55	Up	S	g.48184 ORF g.48184 m.48184 type:5prime_partial len:451 (-) TRINITY_DN75178_c0_g1_i1:1515-2867(-)	nuclear
ES_m.48188	913	1.84	Up	S	g.48184 ORF g.48184 m.48184 type:5prime_partial len:451 (-) TRINITY_DN75178_c0_g1_i1:1515-2867(-)	nuclear
ES_m.48188	921	1.62	Up	S	g.48184 ORF g.48184 m.48184 type:5prime_partial len:451 (-) TRINITY_DN75178_c0_g1_i1:1515-2867(-)	nuclear
ES_m.48301	40	1.73	Up	Y	g.48301 ORF g.48301 m.48301 type:complete len:1469 (+) TRINITY_DN70770_c0_g1_i7:981-5387(+)	nuclear
ES_m.48529	155	1.89	Up	S	g.48529 ORF g.48529 m.48529 type:3prime_partial len:444 (+) TRINITY_DN70784_c1_g2_i4:395-1729(+)	cytosol	phosphorylation; cellular protein metabolic process; primary metabolic process; cellular metabolic process; phosphate-containing compound metabolic process; organic substance metabolic process; metabolic process; protein phosphorylation; phosphorus metabolic process; cellular macromolecule metabolic process; cellular protein modification process; protein metabolic process; macromolecule metabolic…		ATP binding; nucleoside phosphate binding; phosphotransferase activity, alcohol group as acceptor; nucleoside binding; ion binding; nucleotide binding; protein kinase activity; organic cyclic compound binding; heterocyclic compound binding; ribonucleoside binding; carbohydrate derivative binding; kinase activity; ribonucleotide binding; catalytic activity; binding; purine ribonucleoside binding; …	K08872			IPR018934; IPR000687; IPR011009;	RIO domain; RIO kinase; Protein kinase-like domain;
ES_m.48694	151	2.25	Up	S	g.48694 ORF g.48694 m.48694 type:5prime_partial len:528 (-) TRINITY_DN70744_c0_g1_i1:702-2285(-)	nuclear							IPR015425;	Formin, FH2 domain;
ES_m.48723	236	1.69	Up	S	g.48723 ORF g.48723 m.48723 type:5prime_partial len:249 (-) TRINITY_DN18307_c0_g10_i1:399-1145(-)	plasma membrane	transport; transmembrane transport; single-organism localization; single-organism cellular process; single-organism process; localization; cellular process; single-organism transport; establishment of localization;	intrinsic component of membrane; membrane; integral component of membrane; membrane part;					IPR020846;	Major facilitator superfamily domain;
ES_m.48889	198	1.56	Up	Y	g.48889 ORF g.48889 m.48889 type:complete len:266 (+) TRINITY_DN67102_c0_g1_i2:109-906(+)	cytosol			protein binding; binding;	K04438	CRK; proto-oncogene C-crk	ko04722 Neurotrophin signaling pathway; ko04062 Chemokine signaling pathway; ko04810 Regulation of actin cytoskeleton; ko04666 Fc gamma R-mediated phagocytosis; ko05100 Bacterial invasion of epithelial cells; ko04012 ErbB signaling pathway; ko05200 Pathways in cancer; ko04510 Focal adhesion; ko05206 MicroRNAs in cancer; ko05220 Chronic myeloid leukemia; ko05131 Shigellosis; ko05211 Renal cell car…	IPR013315; IPR001452; IPR000980; IPR011511;	Spectrin alpha chain, SH3 domain; SH3 domain; SH2 domain; Variant SH3 domain;
ES_m.48889	210	1.62	Up	Y	g.48889 ORF g.48889 m.48889 type:complete len:266 (+) TRINITY_DN67102_c0_g1_i2:109-906(+)	cytosol			protein binding; binding;	K04438	CRK; proto-oncogene C-crk	ko04722 Neurotrophin signaling pathway; ko04062 Chemokine signaling pathway; ko04810 Regulation of actin cytoskeleton; ko04666 Fc gamma R-mediated phagocytosis; ko05100 Bacterial invasion of epithelial cells; ko04012 ErbB signaling pathway; ko05200 Pathways in cancer; ko04510 Focal adhesion; ko05206 MicroRNAs in cancer; ko05220 Chronic myeloid leukemia; ko05131 Shigellosis; ko05211 Renal cell car…	IPR013315; IPR001452; IPR000980; IPR011511;	Spectrin alpha chain, SH3 domain; SH3 domain; SH2 domain; Variant SH3 domain;
ES_m.49115	267	2.08	Up	S	g.49115 ORF g.49115 m.49115 type:complete len:734 (+) TRINITY_DN67128_c0_g1_i2:247-2448(+)	nuclear			protein binding; binding;				IPR017986; IPR015943;	WD40-repeat-containing domain; WD40/YVTN repeat-like-containing domain;
ES_m.49115	327	1.62	Up	S	g.49115 ORF g.49115 m.49115 type:complete len:734 (+) TRINITY_DN67128_c0_g1_i2:247-2448(+)	nuclear			protein binding; binding;				IPR017986; IPR015943;	WD40-repeat-containing domain; WD40/YVTN repeat-like-containing domain;
ES_m.49542	231	1.8	Up	T	g.49542 ORF g.49542 m.49542 type:complete len:683 (-) TRINITY_DN74600_c0_g1_i6:4282-6330(-)	nuclear			protein binding; binding;	K18643			IPR017986; IPR015943; IPR028021;	WD40-repeat-containing domain; WD40/YVTN repeat-like-containing domain; Katanin p80 subunit, C-terminal;
ES_m.49700	1113	1.61	Up	S	g.49700 ORF g.49700 m.49700 type:5prime_partial len:1394 (+) TRINITY_DN74630_c0_g3_i1:3-4184(+)	nuclear			protein binding; binding;				IPR017986; IPR015943;	WD40-repeat-containing domain; WD40/YVTN repeat-like-containing domain;
ES_m.49700	1151	1.56	Up	S	g.49700 ORF g.49700 m.49700 type:5prime_partial len:1394 (+) TRINITY_DN74630_c0_g3_i1:3-4184(+)	nuclear			protein binding; binding;				IPR017986; IPR015943;	WD40-repeat-containing domain; WD40/YVTN repeat-like-containing domain;
ES_m.50721	306	2.13	Up	S	g.50721 ORF g.50721 m.50721 type:complete len:1335 (+) TRINITY_DN67821_c0_g1_i1:203-4207(+)	cytosol	regulation of cellular process; regulation of intracellular signal transduction; regulation of signaling; regulation of Ras protein signal transduction; regulation of Ral protein signal transduction; regulation of Rap protein signal transduction; regulation of Rab protein signal transduction; regulation of biological process; regulation of cell communication; regulation of hydrolase activity; reg…		enzyme regulator activity; binding; nucleoside-triphosphatase regulator activity; GTPase regulator activity; protein binding; molecular function regulator; enzyme activator activity; GTPase activator activity;	K17902	TBC1D4; TBC1 domain family member 4	ko04931 Insulin resistance; ko04919 Thyroid hormone signaling pathway;	IPR011993; IPR000195; IPR006020;	Pleckstrin homology-like domain; Rab-GTPase-TBC domain; PTB/PI domain;
ES_m.5112	210	1.54	Up	S	g.5112 ORF g.5112 m.5112 type:5prime_partial len:981 (+) TRINITY_DN75420_c0_g1_i1:2-2944(+)	nuclear	vesicle docking involved in exocytosis; vesicle-mediated transport; single-organism cellular process; single-organism process; organic substance transport; vesicle docking; membrane docking; protein transport; cellular localization; establishment of localization; establishment of protein localization; transport; establishment of localization in cell; single-organism localization; secretion by cel…	cell cortex; cell part; cell cortex part; intracellular; cell periphery; cytoplasm; macromolecular complex; intracellular part; exocyst; protein complex; cell; cytoplasmic part;		K06111	EXOC4; exocyst complex component 4	ko04530 Tight junction;	IPR007191;	Sec8 exocyst complex component specific domain;
ES_m.51483	365	2.27	Up	T	g.51483 ORF g.51483 m.51483 type:internal len:600 (+) TRINITY_DN74767_c0_g1_i3:2-1804(+)	nuclear
ES_m.51485	365	1.64	Up	T	g.51485 ORF g.51485 m.51485 type:internal len:382 (+) TRINITY_DN74767_c0_g1_i4:2-1150(+)	nuclear
ES_m.51487	368	2.22	Up	T	g.51487 ORF g.51487 m.51487 type:internal len:504 (+) TRINITY_DN74767_c0_g1_i5:2-1516(+)	nuclear
ES_m.51487	471	2.89	Up	S	g.51487 ORF g.51487 m.51487 type:internal len:504 (+) TRINITY_DN74767_c0_g1_i5:2-1516(+)	nuclear
ES_m.51709	591	1.65	Up	S	g.51709 ORF g.51709 m.51709 type:5prime_partial len:1260 (+) TRINITY_DN74730_c0_g2_i4:3-3782(+)	nuclear							IPR011993; IPR001849;	Pleckstrin homology-like domain; Pleckstrin homology domain;
ES_m.51709	978	2.22	Up	S	g.51709 ORF g.51709 m.51709 type:5prime_partial len:1260 (+) TRINITY_DN74730_c0_g2_i4:3-3782(+)	nuclear							IPR011993; IPR001849;	Pleckstrin homology-like domain; Pleckstrin homology domain;
ES_m.51728	192	1.54	Up	S	g.51728 ORF g.51728 m.51728 type:internal len:501 (-) TRINITY_DN74799_c1_g1_i1:2-1504(-)	nuclear	regulation of cellular process; regulation of biological process; regulation of cell communication; regulation of intracellular signal transduction; regulation of signaling; regulation of response to stimulus; regulation of Ras protein signal transduction; regulation of Rho protein signal transduction; regulation of signal transduction; regulation of small GTPase mediated signal transduction; bio…		Ras guanyl-nucleotide exchange factor activity; protein binding; molecular function regulator; guanyl-nucleotide exchange factor activity; binding; Rho guanyl-nucleotide exchange factor activity;	K08810			IPR001452; IPR011993; IPR000219; IPR001849;	SH3 domain; Pleckstrin homology-like domain; Dbl homology (DH) domain; Pleckstrin homology domain;
ES_m.52009	373	1.62	Up	S	g.52009 ORF g.52009 m.52009 type:complete len:1468 (-) TRINITY_DN74775_c1_g1_i7:1608-6011(-)	nuclear	phosphorylation; cellular protein metabolic process; primary metabolic process; cellular metabolic process; phosphate-containing compound metabolic process; organic substance metabolic process; metabolic process; protein phosphorylation; phosphorus metabolic process; cellular macromolecule metabolic process; cellular protein modification process; protein metabolic process; macromolecule metabolic…		ATP binding; nucleoside phosphate binding; phosphotransferase activity, alcohol group as acceptor; nucleoside binding; ion binding; protein kinase activity; nucleotide binding; organic cyclic compound binding; heterocyclic compound binding; ribonucleoside binding; carbohydrate derivative binding; kinase activity; catalytic activity; ribonucleotide binding; binding; purine ribonucleoside binding; …				IPR000719; IPR002290; IPR011009;	Protein kinase domain; Serine/threonine/dual specificity protein kinase, catalytic domain; Protein kinase-like domain;
ES_m.52238	2873	2.14	Up	T	g.52238 ORF g.52238 m.52238 type:5prime_partial len:4553 (+) TRINITY_DN74776_c1_g1_i6:3-13661(+)	cytosol	transport; lipid transport; single-organism localization; single-organism process; lipid localization; organic substance transport; macromolecule localization; localization; single-organism transport; establishment of localization;		lipid transporter activity; substrate-specific transporter activity; transporter activity;				IPR015819; IPR011030; IPR015817; IPR015818; IPR001747; IPR015255;	Lipid transport protein, beta-sheet shell; Vitellinogen, superhelical; Vitellinogen, open beta-sheet, subdomain 1; Vitellinogen, open beta-sheet, subdomain 2; Lipid transport protein, N-terminal; Vitellinogen, open beta-sheet;
ES_m.52627	79	1.63	Up	S	g.52627 ORF g.52627 m.52627 type:5prime_partial len:365 (-) TRINITY_DN50959_c0_g1_i1:48-1142(-)	cytosol
ES_m.52899	146	3.64	Up	S	g.52899 ORF g.52899 m.52899 type:complete len:646 (+) TRINITY_DN72088_c0_g1_i2:93-2030(+)	extracellular							IPR002181; IPR014716; IPR014715;	Fibrinogen, alpha/beta/gamma chain, C-terminal globular domain; Fibrinogen, alpha/beta/gamma chain, C-terminal globular, subdomain 1; Fibrinogen, alpha/beta/gamma chain, C-terminal globular, subdomain 2;
ES_m.53038	23	2.13	Up	S	g.53038 ORF g.53038 m.53038 type:complete len:384 (-) TRINITY_DN72005_c0_g1_i1:377-1528(-)	cytoskeleton		organelle; intracellular membrane-bounded organelle; intracellular organelle; nucleus; cell part; intracellular; cytoplasm; intracellular part; membrane-bounded organelle; cell;	nucleoside phosphate binding; nucleoside binding; ion binding; nucleotide binding; organic cyclic compound binding; heterocyclic compound binding; ribonucleoside binding; carbohydrate derivative binding; ribonucleotide binding; binding; purine ribonucleoside binding; anion binding; purine ribonucleotide binding; purine nucleoside binding; guanyl ribonucleotide binding; guanyl nucleotide binding; …	K16186	RRAGC_D; Ras-related GTP-binding protein C/D	ko04150 mTOR signaling pathway;	IPR027417;	P-loop containing nucleoside triphosphate hydrolase;
ES_m.53098	1286	1.88	Up	S	g.53098 ORF g.53098 m.53098 type:complete len:1294 (+) TRINITY_DN72054_c0_g1_i1:240-4121(+)	plasma membrane	transport; localization; establishment of localization;	membrane; cell part; intracellular; membrane part; cytoplasm; intrinsic component of membrane; intracellular part; cell; integral component of membrane;	transporter activity;	K06564	IGF2R; insulin-like growth factor 2 receptor	ko04142 Lysosome; ko04144 Endocytosis;	IPR009011;	Mannose-6-phosphate receptor binding domain;
ES_m.53162	1198	1.58	Up	S	g.53162 ORF g.53162 m.53162 type:complete len:1203 (+) TRINITY_DN72012_c0_g1_i2:472-4080(+)	nuclear
ES_m.53377	162	2.09	Up	S	g.53377 ORF g.53377 m.53377 type:complete len:190 (+) TRINITY_DN56413_c0_g1_i2:565-1134(+)	mitochondria	oxygen transport; transport; gas transport; single-organism localization; single-organism process; localization; establishment of localization; single-organism transport;	cell part; intracellular; hemoglobin complex; cytoplasm; macromolecular complex; intracellular part; cytosolic part; protein complex; cell; cytosol; extracellular region; cytoplasmic part;	organic cyclic compound binding; heterocyclic compound binding; heme binding; iron ion binding; transition metal ion binding; oxygen binding; binding; ion binding; metal ion binding; cation binding; tetrapyrrole binding;				IPR009050; IPR012292;	Globin-like; Globin, structural domain;
ES_m.53386	71	1.63	Up	T	g.53386 ORF g.53386 m.53386 type:internal len:227 (+) TRINITY_DN56412_c0_g1_i2:1-684(+)	nuclear
ES_m.53537	131	2.45	Up	T	g.53537 ORF g.53537 m.53537 type:5prime_partial len:159 (+) TRINITY_DN61487_c1_g1_i1:1-477(+)	mitochondria
ES_m.53537	132	1.71	Up	S	g.53537 ORF g.53537 m.53537 type:5prime_partial len:159 (+) TRINITY_DN61487_c1_g1_i1:1-477(+)	mitochondria
ES_m.53537	138	2.16	Up	Y	g.53537 ORF g.53537 m.53537 type:5prime_partial len:159 (+) TRINITY_DN61487_c1_g1_i1:1-477(+)	mitochondria
ES_m.53537	140	3.08	Up	S	g.53537 ORF g.53537 m.53537 type:5prime_partial len:159 (+) TRINITY_DN61487_c1_g1_i1:1-477(+)	mitochondria
ES_m.53537	143	2.45	Up	S	g.53537 ORF g.53537 m.53537 type:5prime_partial len:159 (+) TRINITY_DN61487_c1_g1_i1:1-477(+)	mitochondria
ES_m.5387	1410	1.61	Up	S	g.5387 ORF g.5387 m.5387 type:complete len:2227 (+) TRINITY_DN75443_c0_g1_i2:450-7130(+)	cytosol			protein binding; binding;	K04437	FLNA; filamin	ko05205 Proteoglycans in cancer; ko04510 Focal adhesion; ko05132 Salmonella infection; ko04010 MAPK signaling pathway;	IPR013783; IPR014756; IPR001715;	Immunoglobulin-like fold; Immunoglobulin E-set; Calponin homology domain;
ES_m.5387	1981	2.2	Up	Y	g.5387 ORF g.5387 m.5387 type:complete len:2227 (+) TRINITY_DN75443_c0_g1_i2:450-7130(+)	cytosol			protein binding; binding;	K04437	FLNA; filamin	ko05205 Proteoglycans in cancer; ko04510 Focal adhesion; ko05132 Salmonella infection; ko04010 MAPK signaling pathway;	IPR013783; IPR014756; IPR001715;	Immunoglobulin-like fold; Immunoglobulin E-set; Calponin homology domain;
ES_m.53917	202	2	Up	S	g.53917 ORF g.53917 m.53917 type:complete len:762 (+) TRINITY_DN69589_c1_g1_i1:634-2919(+)	endoplasmic reticulum	cell adhesion; biological adhesion;	membrane;	protein binding; binding;	K06491	NCAM; neural cell adhesion molecule	ko04514 Cell adhesion molecules (CAMs); ko05020 Prion diseases;	IPR003598; IPR007110; IPR013783; IPR003599; IPR003961; IPR013098;	Immunoglobulin subtype 2; Immunoglobulin-like domain; Immunoglobulin-like fold; Immunoglobulin subtype; Fibronectin type III; Immunoglobulin I-set;
ES_m.54038	411	1.66	Up	Y	g.54038 ORF g.54038 m.54038 type:internal len:485 (+) TRINITY_DN69542_c0_g2_i2:3-1460(+)	nuclear			protein binding; binding;	K18993			IPR000449; IPR015940; IPR001452; IPR009097; IPR009060;	Ubiquitin-associated domain/translation elongation factor EF-Ts, N-terminal; Ubiquitin-associated/translation elongation factor EF1B, N-terminal, eukaryote; SH3 domain; RNA ligase/cyclic nucleotide phosphodiesterase; UBA-like;
ES_m.54503	75	1.79	Up	S	g.54503 ORF g.54503 m.54503 type:internal len:213 (-) TRINITY_DN74868_c0_g2_i1:3-641(-)	extracellular							IPR011993; IPR001849;	Pleckstrin homology-like domain; Pleckstrin homology domain;
ES_m.5454	2182	1.61	Up	S	g.5454 ORF g.5454 m.5454 type:internal len:2751 (-) TRINITY_DN75480_c1_g1_i3:3-8255(-)	cytosol		cytoskeleton; organelle; intracellular organelle; intracellular non-membrane-bounded organelle; cell part; intracellular; intracellular part; cell; non-membrane-bounded organelle;	protein binding; binding;	K10382			IPR001715;	Calponin homology domain;
ES_m.54687	301	1.57	Up	T	g.54687 ORF g.54687 m.54687 type:complete len:893 (+) TRINITY_DN74875_c0_g1_i1:78-2756(+)	nuclear			protein binding; binding;	K18260			IPR006608; IPR000008;	Domain of unknown function DM14; C2 domain;
ES_m.54829	46	1.72	Up	S	g.54829 ORF g.54829 m.54829 type:3prime_partial len:418 (+) TRINITY_DN74863_c2_g1_i1:786-2042(+)	nuclear			protein binding; binding;				IPR001478;	PDZ domain;
ES_m.54905	19	1.64	Up	S	g.54905 ORF g.54905 m.54905 type:5prime_partial len:574 (-) TRINITY_DN74801_c0_g1_i3:410-2131(-)	cytosol
ES_m.54905	458	1.53	Up	S	g.54905 ORF g.54905 m.54905 type:5prime_partial len:574 (-) TRINITY_DN74801_c0_g1_i3:410-2131(-)	cytosol
ES_m.54921	663	1.61	Up	S	g.54921 ORF g.54921 m.54921 type:internal len:1460 (+) TRINITY_DN74811_c0_g1_i1:1-4383(+)	nuclear							IPR011993; IPR001849;	Pleckstrin homology-like domain; Pleckstrin homology domain;
ES_m.54921	772	3.42	Up	Y	g.54921 ORF g.54921 m.54921 type:internal len:1460 (+) TRINITY_DN74811_c0_g1_i1:1-4383(+)	nuclear							IPR011993; IPR001849;	Pleckstrin homology-like domain; Pleckstrin homology domain;
ES_m.54921	888	2.88	Up	Y	g.54921 ORF g.54921 m.54921 type:internal len:1460 (+) TRINITY_DN74811_c0_g1_i1:1-4383(+)	nuclear							IPR011993; IPR001849;	Pleckstrin homology-like domain; Pleckstrin homology domain;
ES_m.55040	353	2.31	Up	S	g.55040 ORF g.55040 m.55040 type:5prime_partial len:674 (+) TRINITY_DN74876_c0_g1_i5:1-2022(+)	nuclear	metabolic process; protein modification by small protein conjugation; protein ubiquitination; cellular macromolecule metabolic process; cellular protein metabolic process; cellular protein modification process; macromolecule metabolic process; protein metabolic process; protein modification by small protein conjugation or removal; macromolecule modification; protein modification process; primary …		ubiquitin-like protein transferase activity; transition metal ion binding; catalytic activity; binding; ubiquitin-protein transferase activity; ion binding; metal ion binding; cation binding; protein binding; zinc ion binding; transferase activity;	K10307			IPR001810; IPR008974; IPR013323;	F-box domain; TRAF-like; SIAH-type domain;
ES_m.55507	117	2	Up	S	g.55507 ORF g.55507 m.55507 type:5prime_partial len:125 (-) TRINITY_DN78205_c0_g1_i1:241-615(-)	extracellular
ES_m.55888	278	1.71	Up	Y	g.55888 ORF g.55888 m.55888 type:complete len:303 (+) TRINITY_DN67033_c0_g1_i1:359-1267(+)	cytosol			catalytic activity; transferase activity; transferase activity, transferring phosphorus-containing groups;	K15523			IPR011009;	Protein kinase-like domain;
ES_m.5608	192	1.56	Up	S	g.5608 ORF g.5608 m.5608 type:5prime_partial len:370 (-) TRINITY_DN74950_c1_g1_i1:1641-2750(-)	mitochondria			cation binding; metal ion binding; calcium ion binding; binding; ion binding;				IPR011992; IPR002048;	EF-hand domain pair; EF-hand domain;
ES_m.56262	208	Inf	Up	S	g.56262 ORF g.56262 m.56262 type:5prime_partial len:801 (-) TRINITY_DN39796_c0_g1_i1:102-2504(-)	cytosol, nuclear	regulation of cellular process; regulation of intracellular signal transduction; regulation of signaling; regulation of Ras protein signal transduction; regulation of Ral protein signal transduction; regulation of Rap protein signal transduction; regulation of Rab protein signal transduction; regulation of biological process; regulation of cell communication; regulation of hydrolase activity; reg…		enzyme regulator activity; molecular function regulator; enzyme activator activity; nucleoside-triphosphatase regulator activity; GTPase activator activity; GTPase regulator activity;				IPR000195;	Rab-GTPase-TBC domain;
ES_m.56288	44	2.48	Up	S	g.56288 ORF g.56288 m.56288 type:complete len:660 (-) TRINITY_DN39795_c0_g1_i2:400-2379(-)	nuclear	regulation of cellular process; single organism signaling; cellular response to stimulus; signal transduction; regulation of biological process; cell communication; intracellular signal transduction; single-organism cellular process; single-organism process; small GTPase mediated signal transduction; signaling; response to stimulus; cellular process; biological regulation;		molecular function regulator; guanyl-nucleotide exchange factor activity;				IPR023578; IPR011993; IPR001895; IPR001849;	Ras guanine nucleotide exchange factor domain; Pleckstrin homology-like domain; Ras guanine-nucleotide exchange factors catalytic domain; Pleckstrin homology domain;
ES_m.56288	70	1.59	Up	S	g.56288 ORF g.56288 m.56288 type:complete len:660 (-) TRINITY_DN39795_c0_g1_i2:400-2379(-)	nuclear	regulation of cellular process; single organism signaling; cellular response to stimulus; signal transduction; regulation of biological process; cell communication; intracellular signal transduction; single-organism cellular process; single-organism process; small GTPase mediated signal transduction; signaling; response to stimulus; cellular process; biological regulation;		molecular function regulator; guanyl-nucleotide exchange factor activity;				IPR023578; IPR011993; IPR001895; IPR001849;	Ras guanine nucleotide exchange factor domain; Pleckstrin homology-like domain; Ras guanine-nucleotide exchange factors catalytic domain; Pleckstrin homology domain;
ES_m.56288	433	1.91	Up	S	g.56288 ORF g.56288 m.56288 type:complete len:660 (-) TRINITY_DN39795_c0_g1_i2:400-2379(-)	nuclear	regulation of cellular process; single organism signaling; cellular response to stimulus; signal transduction; regulation of biological process; cell communication; intracellular signal transduction; single-organism cellular process; single-organism process; small GTPase mediated signal transduction; signaling; response to stimulus; cellular process; biological regulation;		molecular function regulator; guanyl-nucleotide exchange factor activity;				IPR023578; IPR011993; IPR001895; IPR001849;	Ras guanine nucleotide exchange factor domain; Pleckstrin homology-like domain; Ras guanine-nucleotide exchange factors catalytic domain; Pleckstrin homology domain;
ES_m.56337	673	2.06	Up	Y	g.56337 ORF g.56337 m.56337 type:complete len:892 (+) TRINITY_DN65806_c1_g1_i1:111-2786(+)	cytosol			cation binding; metal ion binding; protein binding; calcium ion binding; binding; ion binding;	K05699	ACTN; actinin alpha	ko05322 Systemic lupus erythematosus; ko04670 Leukocyte transendothelial migration; ko04810 Regulation of actin cytoskeleton; ko05203 Viral carcinogenesis; ko05412 Arrhythmogenic right ventricular cardiomyopathy (ARVC); ko04510 Focal adhesion; ko04530 Tight junction; ko04520 Adherens junction; ko05146 Amoebiasis;	IPR014837; IPR002048; IPR011992; IPR001715;	EF-hand, Ca insensitive; EF-hand domain; EF-hand domain pair; Calponin homology domain;
ES_m.56681	118	1.91	Up	S	g.56681 ORF g.56681 m.56681 type:complete len:266 (-) TRINITY_DN66650_c0_g1_i1:57-854(-)	nuclear							IPR006578;	MADF domain;
ES_m.5670	525	2.37	Up	Y	g.5670 ORF g.5670 m.5670 type:5prime_partial len:542 (-) TRINITY_DN74960_c1_g1_i2:1364-2989(-)	cytosol	phosphorylation; cellular protein metabolic process; primary metabolic process; cellular metabolic process; phosphate-containing compound metabolic process; organic substance metabolic process; metabolic process; protein phosphorylation; phosphorus metabolic process; cellular macromolecule metabolic process; cellular protein modification process; protein metabolic process; macromolecule metabolic…		ATP binding; nucleoside phosphate binding; phosphotransferase activity, alcohol group as acceptor; nucleoside binding; ion binding; protein tyrosine kinase activity; nucleotide binding; protein kinase activity; organic cyclic compound binding; heterocyclic compound binding; ribonucleoside binding; carbohydrate derivative binding; kinase activity; ribonucleotide binding; catalytic activity; bindin…				IPR000719; IPR020635; IPR001245; IPR011009;	Protein kinase domain; Tyrosine-protein kinase, catalytic domain; Serine-threonine/tyrosine-protein kinase catalytic domain; Protein kinase-like domain;
ES_m.56873	108	2.21	Up	S	g.56873 ORF g.56873 m.56873 type:internal len:307 (+) TRINITY_DN66672_c2_g1_i1:1-924(+)	mitochondria
ES_m.56873	114	1.76	Up	S	g.56873 ORF g.56873 m.56873 type:internal len:307 (+) TRINITY_DN66672_c2_g1_i1:1-924(+)	mitochondria
ES_m.56890	463	1.51	Up	S	g.56890 ORF g.56890 m.56890 type:internal len:807 (-) TRINITY_DN66672_c2_g3_i1:1-2421(-)	nuclear							IPR022189;	Smoothelin;
ES_m.56987	107	1.65	Up	S	g.56987 ORF g.56987 m.56987 type:5prime_partial len:453 (-) TRINITY_DN66660_c0_g1_i1:844-2202(-)	nuclear
ES_m.56987	116	1.94	Up	T	g.56987 ORF g.56987 m.56987 type:5prime_partial len:453 (-) TRINITY_DN66660_c0_g1_i1:844-2202(-)	nuclear
ES_m.57370	72	2.48	Up	S	g.57370 ORF g.57370 m.57370 type:internal len:238 (+) TRINITY_DN60114_c2_g1_i1:1-717(+)	nuclear
ES_m.5745	80	2.43	Up	S	g.5745 ORF g.5745 m.5745 type:3prime_partial len:590 (-) TRINITY_DN74980_c0_g1_i1:2-1771(-)	plasma membrane
ES_m.57507	93	2.78	Up	S	g.57507 ORF g.57507 m.57507 type:internal len:148 (-) TRINITY_DN54370_c0_g1_i1:1-444(-)	cytosol
ES_m.57805	64	1.53	Up	S	g.57805 ORF g.57805 m.57805 type:5prime_partial len:227 (+) TRINITY_DN24547_c0_g1_i3:2-682(+)	nuclear			organic cyclic compound binding; heterocyclic compound binding; DNA binding; protein binding; binding; nucleic acid binding;	K15223			IPR009057; IPR003121; IPR019835; IPR014876;	Homeodomain-like; SWIB/MDM2 domain; SWIB domain; DEK, C-terminal;
ES_m.57805	66	1.53	Up	S	g.57805 ORF g.57805 m.57805 type:5prime_partial len:227 (+) TRINITY_DN24547_c0_g1_i3:2-682(+)	nuclear			organic cyclic compound binding; heterocyclic compound binding; DNA binding; protein binding; binding; nucleic acid binding;	K15223			IPR009057; IPR003121; IPR019835; IPR014876;	Homeodomain-like; SWIB/MDM2 domain; SWIB domain; DEK, C-terminal;
ES_m.57805	71	1.53	Up	S	g.57805 ORF g.57805 m.57805 type:5prime_partial len:227 (+) TRINITY_DN24547_c0_g1_i3:2-682(+)	nuclear			organic cyclic compound binding; heterocyclic compound binding; DNA binding; protein binding; binding; nucleic acid binding;	K15223			IPR009057; IPR003121; IPR019835; IPR014876;	Homeodomain-like; SWIB/MDM2 domain; SWIB domain; DEK, C-terminal;
ES_m.57805	124	1.9	Up	S	g.57805 ORF g.57805 m.57805 type:5prime_partial len:227 (+) TRINITY_DN24547_c0_g1_i3:2-682(+)	nuclear			organic cyclic compound binding; heterocyclic compound binding; DNA binding; protein binding; binding; nucleic acid binding;	K15223			IPR009057; IPR003121; IPR019835; IPR014876;	Homeodomain-like; SWIB/MDM2 domain; SWIB domain; DEK, C-terminal;
ES_m.58052	38	2.22	Up	Y	g.58052 ORF g.58052 m.58052 type:complete len:849 (+) TRINITY_DN64811_c0_g1_i1:81-2627(+)	cytosol	metabolic process; carbohydrate metabolic process; primary metabolic process; organic substance metabolic process;		organic cyclic compound binding; heterocyclic compound binding; transferase activity, transferring hexosyl groups; catalytic activity; binding; ion binding; phosphorylase activity; anion binding; transferase activity, transferring glycosyl groups; cofactor binding; transferase activity; pyridoxal phosphate binding; glycogen phosphorylase activity;	K00688	E2.4.1.1; starch phosphorylase [EC:2.4.1.1]	ko00500 Starch and sucrose metabolism; ko01110 Biosynthesis of secondary metabolites; ko04922 Glucagon signaling pathway; ko01100 Metabolic pathways; ko04931 Insulin resistance; ko04910 Insulin signaling pathway;
ES_m.58090	165	2.45	Up	S	g.58090 ORF g.58090 m.58090 type:3prime_partial len:384 (-) TRINITY_DN64812_c0_g1_i1:2-1153(-)	extracellular
ES_m.58090	174	1.99	Up	S	g.58090 ORF g.58090 m.58090 type:3prime_partial len:384 (-) TRINITY_DN64812_c0_g1_i1:2-1153(-)	extracellular
ES_m.58090	258	1.94	Up	S	g.58090 ORF g.58090 m.58090 type:3prime_partial len:384 (-) TRINITY_DN64812_c0_g1_i1:2-1153(-)	extracellular
ES_m.58123	575	1.96	Up	S	g.58123 ORF g.58123 m.58123 type:5prime_partial len:978 (+) TRINITY_DN64857_c2_g2_i1:1-2934(+)	nuclear							IPR018392; IPR006571;	LysM domain; TLDc domain;
ES_m.58437	115	1.62	Up	T	g.58437 ORF g.58437 m.58437 type:5prime_partial len:208 (+) TRINITY_DN45615_c0_g1_i1:3-626(+)	nuclear				K15010	HOMER; homer	ko04724 Glutamatergic synapse; ko04068 FoxO signaling pathway;
ES_m.59192	157	2.64	Up	T	g.59192 ORF g.59192 m.59192 type:3prime_partial len:302 (+) TRINITY_DN30376_c0_g1_i1:155-1063(+)	extracellular
ES_m.59192	219	3.45	Up	S	g.59192 ORF g.59192 m.59192 type:3prime_partial len:302 (+) TRINITY_DN30376_c0_g1_i1:155-1063(+)	extracellular
ES_m.59467	314	1.61	Up	S	g.59467 ORF g.59467 m.59467 type:complete len:500 (-) TRINITY_DN56779_c0_g1_i1:152-1651(-)	nuclear			organic cyclic compound binding; heterocyclic compound binding; DNA binding; binding; nucleic acid binding; ion binding; cation binding; metal ion binding;				IPR015880; IPR003656; IPR007087;	Zinc finger, C2H2-like; Zinc finger, BED-type; Zinc finger, C2H2;
ES_m.59716	293	1.58	Up	S	g.59716 ORF g.59716 m.59716 type:complete len:1380 (+) TRINITY_DN74329_c0_g1_i4:321-4460(+)	nuclear			protein binding; binding;				IPR001478;	PDZ domain;
ES_m.59843	39	2.01	Up	S	g.59843 ORF g.59843 m.59843 type:5prime_partial len:304 (-) TRINITY_DN74309_c4_g2_i3:328-1239(-)	mitochondria				K09542	CRYAB; crystallin, alpha B	ko04141 Protein processing in endoplasmic reticulum; ko04213 Longevity regulating pathway - multiple species;	IPR002068; IPR008978;	Alpha crystallin/Hsp20 domain; HSP20-like chaperone;
ES_m.59970	52	3.67	Up	S	g.59970 ORF g.59970 m.59970 type:5prime_partial len:816 (+) TRINITY_DN74362_c0_g1_i1:3-2450(+)	plasma membrane			binding;	K14550	UTP10; U3 small nucleolar RNA-associated protein 10	ko03008 Ribosome biogenesis in eukaryotes;	IPR011989; IPR012954; IPR016024;	Armadillo-like helical; BP28, C-terminal domain; Armadillo-type fold;
ES_m.59970	53	3.67	Up	T	g.59970 ORF g.59970 m.59970 type:5prime_partial len:816 (+) TRINITY_DN74362_c0_g1_i1:3-2450(+)	plasma membrane			binding;	K14550	UTP10; U3 small nucleolar RNA-associated protein 10	ko03008 Ribosome biogenesis in eukaryotes;	IPR011989; IPR012954; IPR016024;	Armadillo-like helical; BP28, C-terminal domain; Armadillo-type fold;
ES_m.60013	13	2.24	Up	S	g.60013 ORF g.60013 m.60013 type:5prime_partial len:184 (+) TRINITY_DN74352_c3_g2_i2:1-552(+)	nuclear
ES_m.60471	119	2.63	Up	S	g.60471 ORF g.60471 m.60471 type:3prime_partial len:418 (-) TRINITY_DN74367_c6_g4_i1:1-1254(-)	extracellular							IPR000782;	FAS1 domain;
ES_m.60843	142	1.53	Up	S	g.60843 ORF g.60843 m.60843 type:5prime_partial len:169 (+) TRINITY_DN45170_c1_g1_i2:3-509(+)	nuclear				K07611	LMNB; lamin B	ko04210 Apoptosis;	IPR001322;	Lamin Tail Domain;
ES_m.61436	419	2.68	Up	S	g.61436 ORF g.61436 m.61436 type:complete len:438 (-) TRINITY_DN52507_c0_g1_i1:22-1335(-)	cytosol	alpha-amino acid catabolic process; cellular aromatic compound metabolic process; single-organism process; cellular metabolic process; organic substance metabolic process; cellular biogenic amine metabolic process; cellular nitrogen compound catabolic process; metabolic process; cellular amino acid metabolic process; cellular modified amino acid metabolic process; heterocycle metabolic process; c…		oxidoreductase activity, acting on single donors with incorporation of molecular oxygen, incorporation of two atoms of oxygen; organic cyclic compound binding; heterocyclic compound binding; heme binding; oxidoreductase activity, acting on single donors with incorporation of molecular oxygen; catalytic activity; tryptophan 2,3-dioxygenase activity; dioxygenase activity; binding; tetrapyrrole bind…	K00453	E1.13.11.11; tryptophan 2,3-dioxygenase [EC:1.13.11.11]	ko00380 Tryptophan metabolism; ko01100 Metabolic pathways;
ES_m.61436	424	2.96	Up	S	g.61436 ORF g.61436 m.61436 type:complete len:438 (-) TRINITY_DN52507_c0_g1_i1:22-1335(-)	cytosol	alpha-amino acid catabolic process; cellular aromatic compound metabolic process; single-organism process; cellular metabolic process; organic substance metabolic process; cellular biogenic amine metabolic process; cellular nitrogen compound catabolic process; metabolic process; cellular amino acid metabolic process; cellular modified amino acid metabolic process; heterocycle metabolic process; c…		oxidoreductase activity, acting on single donors with incorporation of molecular oxygen, incorporation of two atoms of oxygen; organic cyclic compound binding; heterocyclic compound binding; heme binding; oxidoreductase activity, acting on single donors with incorporation of molecular oxygen; catalytic activity; tryptophan 2,3-dioxygenase activity; dioxygenase activity; binding; tetrapyrrole bind…	K00453	E1.13.11.11; tryptophan 2,3-dioxygenase [EC:1.13.11.11]	ko00380 Tryptophan metabolism; ko01100 Metabolic pathways;
ES_m.61581	368	1.6	Up	S	g.61581 ORF g.61581 m.61581 type:5prime_partial len:420 (+) TRINITY_DN50484_c0_g1_i1:1-1260(+)	nuclear
ES_m.61581	370	1.6	Up	S	g.61581 ORF g.61581 m.61581 type:5prime_partial len:420 (+) TRINITY_DN50484_c0_g1_i1:1-1260(+)	nuclear
ES_m.61627	22	1.69	Up	S	g.61627 ORF g.61627 m.61627 type:complete len:411 (+) TRINITY_DN50434_c0_g1_i1:141-1373(+)	plasma membrane		intrinsic component of membrane; membrane; integral component of membrane; membrane part;		K07297	ADIPOR; adiponectin receptor	ko04211 Longevity regulating pathway - mammal; ko04920 Adipocytokine signaling pathway; ko04932 Non-alcoholic fatty liver disease (NAFLD); ko04152 AMPK signaling pathway;
ES_m.61963	185	1.68	Up	S	g.61963 ORF g.61963 m.61963 type:complete len:648 (+) TRINITY_DN43354_c0_g1_i1:184-2127(+)	nuclear
ES_m.62142	137	1.69	Up	S	g.62142 ORF g.62142 m.62142 type:5prime_partial len:231 (+) TRINITY_DN66003_c0_g1_i2:1-693(+)	nuclear
ES_m.62142	139	1.69	Up	S	g.62142 ORF g.62142 m.62142 type:5prime_partial len:231 (+) TRINITY_DN66003_c0_g1_i2:1-693(+)	nuclear
ES_m.62143	47	1.66	Up	S	g.62143 ORF g.62143 m.62143 type:3prime_partial len:1034 (-) TRINITY_DN66003_c0_g2_i1:2-3103(-)	extracellular							IPR029341;	FAM21/CAPZIP domain;
ES_m.62143	49	1.66	Up	S	g.62143 ORF g.62143 m.62143 type:3prime_partial len:1034 (-) TRINITY_DN66003_c0_g2_i1:2-3103(-)	extracellular							IPR029341;	FAM21/CAPZIP domain;
ES_m.62969	69	1.73	Up	S	g.62969 ORF g.62969 m.62969 type:internal len:150 (-) TRINITY_DN69437_c1_g1_i1:1-450(-)	nuclear
ES_m.62969	112	2.23	Up	S	g.62969 ORF g.62969 m.62969 type:internal len:150 (-) TRINITY_DN69437_c1_g1_i1:1-450(-)	nuclear
ES_m.63102	75	1.51	Up	S	g.63102 ORF g.63102 m.63102 type:5prime_partial len:270 (+) TRINITY_DN69427_c2_g1_i1:1-810(+)	mitochondria			protein binding; binding;				IPR001715;	Calponin homology domain;
ES_m.63102	141	1.77	Up	S	g.63102 ORF g.63102 m.63102 type:5prime_partial len:270 (+) TRINITY_DN69427_c2_g1_i1:1-810(+)	mitochondria			protein binding; binding;				IPR001715;	Calponin homology domain;
ES_m.63355	65	1.76	Up	S	g.63355 ORF g.63355 m.63355 type:5prime_partial len:340 (+) TRINITY_DN69479_c0_g2_i1:3-1022(+)	nuclear			organic cyclic compound binding; heterocyclic compound binding; nucleoside phosphate binding; binding; nucleic acid binding; nucleotide binding; small molecule binding;				IPR000504; IPR012677;	RNA recognition motif domain; Nucleotide-binding alpha-beta plait domain;
ES_m.63484	344	4.75	Up	S	g.63484 ORF g.63484 m.63484 type:internal len:394 (-) TRINITY_DN23568_c0_g1_i2:2-1183(-)	nuclear			cation binding; metal ion binding; zinc ion binding; transition metal ion binding; binding; ion binding;				IPR001781;	Zinc finger, LIM-type;
ES_m.63617	95	1.6	Up	S	g.63617 ORF g.63617 m.63617 type:internal len:280 (-) TRINITY_DN28146_c0_g1_i1:1-840(-)	nuclear
ES_m.63617	96	1.65	Up	T	g.63617 ORF g.63617 m.63617 type:internal len:280 (-) TRINITY_DN28146_c0_g1_i1:1-840(-)	nuclear
ES_m.64088	98	1.77	Up	S	g.64088 ORF g.64088 m.64088 type:complete len:615 (+) TRINITY_DN60246_c1_g1_i4:195-2039(+)	plasma membrane
ES_m.64128	726	1.9	Up	S	g.64128 ORF g.64128 m.64128 type:complete len:943 (+) TRINITY_DN60274_c2_g1_i2:555-3383(+)	plasma membrane			protein binding; binding;	K05030	CLCA4; calcium-activated chloride channel regulator 4	ko04972 Pancreatic secretion; ko04924 Renin secretion;	IPR013642; IPR013783; IPR015394; IPR003961; IPR002035;	Chloride channel calcium-activated; Immunoglobulin-like fold; Domain of unknown function DUF1973; Fibronectin type III; von Willebrand factor, type A;
ES_m.64724	290	1.7	Up	S	g.64724 ORF g.64724 m.64724 type:internal len:356 (+) TRINITY_DN62929_c0_g1_i1:2-1072(+)	nuclear
ES_m.65220	341	2.47	Up	Y	g.65220 ORF g.65220 m.65220 type:complete len:445 (+) TRINITY_DN69339_c0_g1_i1:1092-2426(+)	cytosol	phosphorylation; cellular protein metabolic process; primary metabolic process; cellular metabolic process; phosphate-containing compound metabolic process; organic substance metabolic process; metabolic process; protein phosphorylation; phosphorus metabolic process; cellular macromolecule metabolic process; cellular protein modification process; protein metabolic process; macromolecule metabolic…		ATP binding; nucleoside phosphate binding; phosphotransferase activity, alcohol group as acceptor; nucleoside binding; ion binding; protein tyrosine kinase activity; protein binding; nucleotide binding; protein kinase activity; organic cyclic compound binding; heterocyclic compound binding; ribonucleoside binding; carbohydrate derivative binding; kinase activity; ribonucleotide binding; catalytic…	K07364	TEC; tyrosine-protein kinase Tec [EC:2.7.10.2]	ko04660 T cell receptor signaling pathway; ko04380 Osteoclast differentiation;	IPR001452; IPR000980; IPR000719; IPR001245; IPR020635; IPR011009;	SH3 domain; SH2 domain; Protein kinase domain; Serine-threonine/tyrosine-protein kinase catalytic domain; Tyrosine-protein kinase, catalytic domain; Protein kinase-like domain;
ES_m.65279	335	1.57	Up	S	g.65279 ORF g.65279 m.65279 type:5prime_partial len:572 (+) TRINITY_DN69373_c3_g1_i3:3-1718(+)	nuclear			cation binding; metal ion binding; zinc ion binding; transition metal ion binding; binding; ion binding;				IPR001781; IPR010442;	Zinc finger, LIM-type; PET domain;
ES_m.65279	460	1.91	Up	T	g.65279 ORF g.65279 m.65279 type:5prime_partial len:572 (+) TRINITY_DN69373_c3_g1_i3:3-1718(+)	nuclear			cation binding; metal ion binding; zinc ion binding; transition metal ion binding; binding; ion binding;				IPR001781; IPR010442;	Zinc finger, LIM-type; PET domain;
ES_m.65279	461	2.67	Up	S	g.65279 ORF g.65279 m.65279 type:5prime_partial len:572 (+) TRINITY_DN69373_c3_g1_i3:3-1718(+)	nuclear			cation binding; metal ion binding; zinc ion binding; transition metal ion binding; binding; ion binding;				IPR001781; IPR010442;	Zinc finger, LIM-type; PET domain;
ES_m.65279	555	3.7	Up	T	g.65279 ORF g.65279 m.65279 type:5prime_partial len:572 (+) TRINITY_DN69373_c3_g1_i3:3-1718(+)	nuclear			cation binding; metal ion binding; zinc ion binding; transition metal ion binding; binding; ion binding;				IPR001781; IPR010442;	Zinc finger, LIM-type; PET domain;
ES_m.65306	21	2.57	Up	S	g.65306 ORF g.65306 m.65306 type:complete len:409 (-) TRINITY_DN69352_c1_g2_i2:1089-2315(-)	mitochondria			nucleoside phosphate binding; nucleoside binding; ion binding; nucleotide binding; organic cyclic compound binding; heterocyclic compound binding; ribonucleoside binding; carbohydrate derivative binding; ribonucleotide binding; binding; purine ribonucleoside binding; anion binding; purine ribonucleotide binding; purine nucleoside binding; guanyl ribonucleotide binding; guanyl nucleotide binding; …	K16942	SEPT2; septin 2	ko05100 Bacterial invasion of epithelial cells;	IPR027417; IPR030379;	P-loop containing nucleoside triphosphate hydrolase; Septin-type guanine nucleotide-binding (G) domain;
ES_m.65373	435	1.9	Up	T	g.65373 ORF g.65373 m.65373 type:internal len:478 (-) TRINITY_DN69344_c0_g1_i1:1-1434(-)	nuclear		intracellular organelle; intracellular non-membrane-bounded organelle; cytoskeletal part; intracellular organelle part; macromolecular complex; intracellular part; cell; organelle part; non-membrane-bounded organelle; organelle; cytoskeleton; intermediate filament cytoskeleton; cell part; intracellular; intermediate filament; protein complex;	structural molecule activity;	K07611	LMNB; lamin B	ko04210 Apoptosis;
ES_m.65502	109	2.04	Up	S	g.65502 ORF g.65502 m.65502 type:complete len:148 (+) TRINITY_DN32784_c0_g1_i1:116-559(+)	extracellular	protein depolymerization; cellular component organization; protein complex subunit organization; single-organism cellular process; macromolecular complex disassembly; single-organism process; actin filament organization; actin polymerization or depolymerization; actin filament depolymerization; macromolecular complex subunit organization; protein complex disassembly; single-organism organelle org…	organelle; cytoskeleton; intracellular organelle; intracellular non-membrane-bounded organelle; intracellular; cell part; intracellular part; cell; actin cytoskeleton; non-membrane-bounded organelle;	actin binding; protein binding; cytoskeletal protein binding; binding;	K05765	CFL; cofilin	ko05133 Pertussis; ko04360 Axon guidance; ko04810 Regulation of actin cytoskeleton; ko04666 Fc gamma R-mediated phagocytosis;	IPR002108; IPR029006;	Actin-depolymerising factor homology domain; ADF-H/Gelsolin-like domain;
ES_m.6590	30	1.54	Up	S	g.6590 ORF g.6590 m.6590 type:internal len:130 (-) TRINITY_DN56686_c0_g1_i2:3-392(-)	nuclear
ES_m.6590	35	1.65	Up	S	g.6590 ORF g.6590 m.6590 type:internal len:130 (-) TRINITY_DN56686_c0_g1_i2:3-392(-)	nuclear
ES_m.6590	36	1.71	Up	S	g.6590 ORF g.6590 m.6590 type:internal len:130 (-) TRINITY_DN56686_c0_g1_i2:3-392(-)	nuclear
ES_m.66530	74	1.96	Up	S	g.66530 ORF g.66530 m.66530 type:5prime_partial len:275 (-) TRINITY_DN16616_c0_g1_i1:453-1277(-)	nuclear				K08789
ES_m.67065	68	1.51	Up	S	g.67065 ORF g.67065 m.67065 type:complete len:459 (+) TRINITY_DN10437_c0_g1_i1:180-1556(+)	cytosol			binding;	K16865	PDCD4; programmed cell death protein 4	ko05205 Proteoglycans in cancer; ko05206 MicroRNAs in cancer;	IPR003891; IPR016024; IPR016021;	Initiation factor eIF-4 gamma, MA3; Armadillo-type fold; MIF4-like, type 1/2/3;
ES_m.67147	136	2.21	Up	S	g.67147 ORF g.67147 m.67147 type:complete len:475 (-) TRINITY_DN68884_c0_g1_i1:2025-3449(-)	nuclear			cation binding; metal ion binding; zinc ion binding; transition metal ion binding; binding; ion binding;				IPR001781;	Zinc finger, LIM-type;
ES_m.67147	138	1.89	Up	T	g.67147 ORF g.67147 m.67147 type:complete len:475 (-) TRINITY_DN68884_c0_g1_i1:2025-3449(-)	nuclear			cation binding; metal ion binding; zinc ion binding; transition metal ion binding; binding; ion binding;				IPR001781;	Zinc finger, LIM-type;
ES_m.67147	344	3.24	Up	S	g.67147 ORF g.67147 m.67147 type:complete len:475 (-) TRINITY_DN68884_c0_g1_i1:2025-3449(-)	nuclear			cation binding; metal ion binding; zinc ion binding; transition metal ion binding; binding; ion binding;				IPR001781;	Zinc finger, LIM-type;
ES_m.67274	21	3.85	Up	T	g.67274 ORF g.67274 m.67274 type:internal len:163 (+) TRINITY_DN68802_c0_g3_i1:1-492(+)	nuclear
ES_m.67286	351	1.62	Up	S	g.67286 ORF g.67286 m.67286 type:5prime_partial len:713 (+) TRINITY_DN68816_c2_g1_i1:3-2141(+)	cytosol	nucleoside metabolic process; purine nucleoside metabolic process; purine ribonucleoside monophosphate metabolic process; nucleotide metabolic process; single-organism process; purine ribonucleoside biosynthetic process; nucleoside biosynthetic process; biosynthetic process; ribonucleoside monophosphate biosynthetic process; cellular metabolic process; phosphate-containing compound metabolic proc…		GMP synthase (glutamine-hydrolyzing) activity; ATP binding; nucleoside phosphate binding; nucleoside binding; ion binding; ligase activity; hydrolase activity, acting on acid anhydrides; hydrolase activity; nucleotide binding; carbon-nitrogen ligase activity, with glutamine as amido-N-donor; ligase activity, forming carbon-nitrogen bonds; organic cyclic compound binding; heterocyclic compound bin…	K01951	guaA; GMP synthase (glutamine-hydrolysing) [EC:6.3.5.2]	ko00230 Purine metabolism; ko00983 Drug metabolism - other enzymes; ko01100 Metabolic pathways;	IPR014729; IPR004739; IPR025777; IPR001674; IPR017926; IPR022310; IPR029062;	Rossmann-like alpha/beta/alpha sandwich fold; GMP synthase, N-terminal; GMP synthetase ATP pyrophosphatase domain; GMP synthase, C-terminal; Glutamine amidotransferase; NAD/GMP synthase; Class I glutamine amidotransferase-like;
ES_m.67458	389	2.29	Up	S	g.67458 ORF g.67458 m.67458 type:complete len:726 (-) TRINITY_DN68831_c1_g1_i8:3647-5824(-)	cytosol			cation binding; metal ion binding; protein binding; zinc ion binding; transition metal ion binding; binding; ion binding;	K19867			IPR001781; IPR006643; IPR001478;	Zinc finger, LIM-type; ZASP; PDZ domain;
ES_m.67510	90	1.54	Up	T	g.67510 ORF g.67510 m.67510 type:internal len:132 (-) TRINITY_DN68800_c0_g1_i2:3-398(-)	cytosol
ES_m.67688	663	2.64	Up	S	g.67688 ORF g.67688 m.67688 type:3prime_partial len:827 (+) TRINITY_DN68878_c0_g1_i1:175-2658(+)	extracellular			protein binding; binding;				IPR011489; IPR000782;	EMI domain; FAS1 domain;
ES_m.67688	793	7.54	Up	S	g.67688 ORF g.67688 m.67688 type:3prime_partial len:827 (+) TRINITY_DN68878_c0_g1_i1:175-2658(+)	extracellular			protein binding; binding;				IPR011489; IPR000782;	EMI domain; FAS1 domain;
ES_m.67753	77	1.81	Up	S	g.67753 ORF g.67753 m.67753 type:complete len:322 (+) TRINITY_DN68860_c1_g1_i5:168-1133(+)	nuclear			tubulin binding; protein binding; cytoskeletal protein binding; binding;	K04380	MAPT; microtubule-associated protein tau	ko05010 Alzheimer's disease; ko04010 MAPK signaling pathway;
ES_m.67753	284	1.68	Up	S	g.67753 ORF g.67753 m.67753 type:complete len:322 (+) TRINITY_DN68860_c1_g1_i5:168-1133(+)	nuclear			tubulin binding; protein binding; cytoskeletal protein binding; binding;	K04380	MAPT; microtubule-associated protein tau	ko05010 Alzheimer's disease; ko04010 MAPK signaling pathway;
ES_m.67957	48	1.81	Up	S	g.67957 ORF g.67957 m.67957 type:complete len:120 (-) TRINITY_DN47674_c0_g1_i1:1078-1437(-)	nuclear
ES_m.67963	54	5.48	Up	Y	g.67963 ORF g.67963 m.67963 type:3prime_partial len:131 (+) TRINITY_DN47682_c0_g1_i2:54-449(+)	cytosol				K05692	ACTB_G1; actin beta/gamma 1	ko05205 Proteoglycans in cancer; ko04810 Regulation of actin cytoskeleton; ko05164 Influenza A; ko04391 Hippo signaling pathway - fly; ko05412 Arrhythmogenic right ventricular cardiomyopathy (ARVC); ko04390 Hippo signaling pathway; ko05100 Bacterial invasion of epithelial cells; ko04921 Oxytocin signaling pathway; ko05132 Salmonella infection; ko05131 Shigellosis; ko04530 Tight junction; ko04520 …
ES_m.68259	622	2.47	Up	T	g.68259 ORF g.68259 m.68259 type:internal len:777 (+) TRINITY_DN67538_c0_g1_i2:2-2335(+)	nuclear
ES_m.68259	624	2.47	Up	S	g.68259 ORF g.68259 m.68259 type:internal len:777 (+) TRINITY_DN67538_c0_g1_i2:2-2335(+)	nuclear
ES_m.68568	102	2.15	Up	S	g.68568 ORF g.68568 m.68568 type:internal len:239 (+) TRINITY_DN11755_c0_g2_i1:2-721(+)	cytosol			protein binding; binding;	K12567	TTN; titin [EC:2.7.11.1]	ko05410 Hypertrophic cardiomyopathy (HCM); ko05414 Dilated cardiomyopathy;	IPR003598; IPR007110; IPR013783; IPR003599; IPR013098;	Immunoglobulin subtype 2; Immunoglobulin-like domain; Immunoglobulin-like fold; Immunoglobulin subtype; Immunoglobulin I-set;
ES_m.68885	704	1.85	Up	T	g.68885 ORF g.68885 m.68885 type:5prime_partial len:1088 (-) TRINITY_DN69636_c0_g1_i2:1088-4351(-)	plasma membrane	cell adhesion; biological adhesion;	extracellular region;	cation binding; metal ion binding; protein binding; calcium ion binding; binding; ion binding;	K04659	THBS2S; thrombospondin 2/3/4/5	ko05144 Malaria; ko04512 ECM-receptor interaction; ko04510 Focal adhesion; ko04145 Phagosome; ko04151 PI3K-Akt signaling pathway;	IPR024665; IPR001881; IPR008859; IPR000742; IPR013320;	Thrombospondin/cartilage oligomeric matrix protein, coiled-coil domain; EGF-like calcium-binding domain; Thrombospondin, C-terminal; Epidermal growth factor-like domain; Concanavalin A-like lectin/glucanase domain;
ES_m.68996	76	2.14	Up	T	g.68996 ORF g.68996 m.68996 type:3prime_partial len:885 (+) TRINITY_DN69649_c0_g1_i4:90-2747(+)	cytosol
ES_m.69102	208	2.82	Up	Y	g.69102 ORF g.69102 m.69102 type:complete len:257 (+) TRINITY_DN69666_c1_g1_i1:134-904(+)	endoplasmic reticulum	transport; single-organism localization; cation transport; ion transport; single-organism process; localization; establishment of localization; single-organism transport;	intrinsic component of membrane; membrane; integral component of membrane; membrane part;	hydrolase activity, acting on acid anhydrides; hydrolase activity; pyrophosphatase activity; nucleoside-triphosphatase activity; hydrolase activity, acting on acid anhydrides, in phosphorus-containing anhydrides; catalytic activity; ATPase activity;
ES_m.69288	79	1.55	Up	S	g.69288 ORF g.69288 m.69288 type:complete len:779 (+) TRINITY_DN60687_c0_g1_i4:132-2468(+)	cytosol	regulation of cellular process; single organism signaling; regulation of gene expression; cellular response to stimulus; regulation of transcription, DNA-templated; regulation of cellular biosynthetic process; regulation of primary metabolic process; regulation of macromolecule metabolic process; regulation of nucleobase-containing compound metabolic process; single-organism cellular process; sin…	organelle; intracellular membrane-bounded organelle; intracellular organelle; nucleus; cell part; intracellular; intracellular part; membrane-bounded organelle; cell;	molecular transducer activity; signal transducer activity; sequence-specific DNA binding transcription factor activity; nucleic acid binding transcription factor activity;	K11224	STAT5B; signal transducer and activator of transcription 5B	ko04630 Jak-STAT signaling pathway; ko04062 Chemokine signaling pathway; ko05203 Viral carcinogenesis; ko05161 Hepatitis B; ko05166 HTLV-I infection; ko04933 AGE-RAGE signaling pathway in diabetic complications; ko05221 Acute myeloid leukemia; ko05200 Pathways in cancer; ko04012 ErbB signaling pathway; ko04917 Prolactin signaling pathway; ko05162 Measles; ko05220 Chronic myeloid leukemia;	IPR013801; IPR008967; IPR011992; IPR013800; IPR000980; IPR012345; IPR013799; IPR015988;	STAT transcription factor, DNA-binding; p53-like transcription factor, DNA-binding; EF-hand domain pair; STAT transcription factor, all-alpha; SH2 domain; STAT transcription factor, DNA-binding, subdomain; STAT transcription factor, protein interaction; STAT transcription factor, coiled coil;
ES_m.69882	509	1.89	Up	S	g.69882 ORF g.69882 m.69882 type:3prime_partial len:839 (+) TRINITY_DN65381_c0_g1_i10:471-2990(+)	nuclear		organelle; intracellular membrane-bounded organelle; intracellular organelle; nucleus; cell part; intracellular; intracellular part; membrane-bounded organelle; cell;
ES_m.69882	616	1.64	Up	T	g.69882 ORF g.69882 m.69882 type:3prime_partial len:839 (+) TRINITY_DN65381_c0_g1_i10:471-2990(+)	nuclear		organelle; intracellular membrane-bounded organelle; intracellular organelle; nucleus; cell part; intracellular; intracellular part; membrane-bounded organelle; cell;
ES_m.69882	633	1.91	Up	S	g.69882 ORF g.69882 m.69882 type:3prime_partial len:839 (+) TRINITY_DN65381_c0_g1_i10:471-2990(+)	nuclear		organelle; intracellular membrane-bounded organelle; intracellular organelle; nucleus; cell part; intracellular; intracellular part; membrane-bounded organelle; cell;
ES_m.69882	690	2	Up	S	g.69882 ORF g.69882 m.69882 type:3prime_partial len:839 (+) TRINITY_DN65381_c0_g1_i10:471-2990(+)	nuclear		organelle; intracellular membrane-bounded organelle; intracellular organelle; nucleus; cell part; intracellular; intracellular part; membrane-bounded organelle; cell;
ES_m.70609	205	1.53	Up	S	g.70609 ORF g.70609 m.70609 type:3prime_partial len:283 (+) TRINITY_DN72682_c2_g2_i3:112-963(+)	nuclear	phosphorylation; cellular protein metabolic process; primary metabolic process; cellular metabolic process; phosphate-containing compound metabolic process; organic substance metabolic process; metabolic process; protein phosphorylation; phosphorus metabolic process; cellular macromolecule metabolic process; cellular protein modification process; protein metabolic process; macromolecule metabolic…		ATP binding; nucleoside phosphate binding; phosphotransferase activity, alcohol group as acceptor; nucleoside binding; ion binding; protein kinase activity; nucleotide binding; organic cyclic compound binding; heterocyclic compound binding; ribonucleoside binding; carbohydrate derivative binding; kinase activity; catalytic activity; ribonucleotide binding; binding; purine ribonucleoside binding; …	K04432	MAP2K3; mitogen-activated protein kinase kinase 3 [EC:2.7.12.2]	ko04912 GnRH signaling pathway; ko05014 Amyotrophic lateral sclerosis (ALS); ko05164 Influenza A; ko04668 TNF signaling pathway; ko05145 Toxoplasmosis; ko04620 Toll-like receptor signaling pathway; ko05169 Epstein-Barr virus infection; ko04750 Inflammatory mediator regulation of TRP channels; ko04015 Rap1 signaling pathway; ko04664 Fc epsilon RI signaling pathway; ko04010 MAPK signaling pathway;	IPR000719; IPR002290; IPR011009;	Protein kinase domain; Serine/threonine/dual specificity protein kinase, catalytic domain; Protein kinase-like domain;
ES_m.70723	264	1.56	Up	S	g.70723 ORF g.70723 m.70723 type:5prime_partial len:1057 (-) TRINITY_DN72687_c3_g1_i2:1044-4214(-)	nuclear				K08853
ES_m.70763	1516	2.32	Up	S	g.70763 ORF g.70763 m.70763 type:complete len:1777 (+) TRINITY_DN72602_c2_g1_i1:475-5805(+)	nuclear	regulation of cellular process; regulation of biological process; regulation of cell communication; regulation of intracellular signal transduction; regulation of signaling; regulation of response to stimulus; regulation of Ras protein signal transduction; regulation of Rho protein signal transduction; regulation of signal transduction; regulation of small GTPase mediated signal transduction; bio…		Ras guanyl-nucleotide exchange factor activity; protein binding; molecular function regulator; guanyl-nucleotide exchange factor activity; binding; Rho guanyl-nucleotide exchange factor activity;	K16727			IPR011993; IPR015943; IPR000219; IPR011044;	Pleckstrin homology-like domain; WD40/YVTN repeat-like-containing domain; Dbl homology (DH) domain; Quinoprotein amine dehydrogenase, beta chain-like;
ES_m.70763	1572	2.2	Up	S	g.70763 ORF g.70763 m.70763 type:complete len:1777 (+) TRINITY_DN72602_c2_g1_i1:475-5805(+)	nuclear	regulation of cellular process; regulation of biological process; regulation of cell communication; regulation of intracellular signal transduction; regulation of signaling; regulation of response to stimulus; regulation of Ras protein signal transduction; regulation of Rho protein signal transduction; regulation of signal transduction; regulation of small GTPase mediated signal transduction; bio…		Ras guanyl-nucleotide exchange factor activity; protein binding; molecular function regulator; guanyl-nucleotide exchange factor activity; binding; Rho guanyl-nucleotide exchange factor activity;	K16727			IPR011993; IPR015943; IPR000219; IPR011044;	Pleckstrin homology-like domain; WD40/YVTN repeat-like-containing domain; Dbl homology (DH) domain; Quinoprotein amine dehydrogenase, beta chain-like;
ES_m.70763	1573	2.32	Up	S	g.70763 ORF g.70763 m.70763 type:complete len:1777 (+) TRINITY_DN72602_c2_g1_i1:475-5805(+)	nuclear	regulation of cellular process; regulation of biological process; regulation of cell communication; regulation of intracellular signal transduction; regulation of signaling; regulation of response to stimulus; regulation of Ras protein signal transduction; regulation of Rho protein signal transduction; regulation of signal transduction; regulation of small GTPase mediated signal transduction; bio…		Ras guanyl-nucleotide exchange factor activity; protein binding; molecular function regulator; guanyl-nucleotide exchange factor activity; binding; Rho guanyl-nucleotide exchange factor activity;	K16727			IPR011993; IPR015943; IPR000219; IPR011044;	Pleckstrin homology-like domain; WD40/YVTN repeat-like-containing domain; Dbl homology (DH) domain; Quinoprotein amine dehydrogenase, beta chain-like;
ES_m.70780	415	Inf	Up	Y	g.70780 ORF g.70780 m.70780 type:complete len:531 (-) TRINITY_DN72650_c0_g2_i1:2073-3665(-)	nuclear			protein binding; binding;	K11494			IPR009091; IPR013069; IPR011333; IPR000210;	Regulator of chromosome condensation 1/beta-lactamase-inhibitor protein II; BTB/POZ; BTB/POZ fold; BTB/POZ-like;
ES_m.70816	316	2.05	Up	S	g.70816 ORF g.70816 m.70816 type:3prime_partial len:482 (-) TRINITY_DN72697_c1_g1_i2:3-1448(-)	cytosol, nuclear				K18207
ES_m.71032	533	1.77	Up	S	g.71032 ORF g.71032 m.71032 type:complete len:1394 (+) TRINITY_DN61644_c0_g1_i1:129-4310(+)	nuclear			protein binding; binding;				IPR017986; IPR015943;	WD40-repeat-containing domain; WD40/YVTN repeat-like-containing domain;
ES_m.71087	536	1.61	Up	S	g.71087 ORF g.71087 m.71087 type:internal len:617 (+) TRINITY_DN61652_c0_g1_i1:3-1856(+)	nuclear
ES_m.7141	188	2.65	Up	Y	g.7141 ORF g.7141 m.7141 type:complete len:323 (+) TRINITY_DN63394_c0_g1_i2:761-1729(+)	nuclear			protein binding; binding;				IPR003892; IPR009060;	Ubiquitin system component Cue; UBA-like;
ES_m.7213	153	1.74	Up	S	g.7213 ORF g.7213 m.7213 type:5prime_partial len:572 (-) TRINITY_DN63335_c0_g1_i1:33-1748(-)	nuclear
ES_m.72914	120	1.81	Up	S	g.72914 ORF g.72914 m.72914 type:internal len:195 (-) TRINITY_DN70441_c0_g4_i2:2-586(-)	cytosol				K06270	PPP1R12A; protein phosphatase 1 regulatory subunit 12A	ko04022 cGMP-PKG signaling pathway; ko05205 Proteoglycans in cancer; ko04810 Regulation of actin cytoskeleton; ko04270 Vascular smooth muscle contraction; ko04510 Focal adhesion; ko04921 Oxytocin signaling pathway; ko04611 Platelet activation; ko04024 cAMP signaling pathway;
ES_m.72914	121	1.72	Up	T	g.72914 ORF g.72914 m.72914 type:internal len:195 (-) TRINITY_DN70441_c0_g4_i2:2-586(-)	cytosol				K06270	PPP1R12A; protein phosphatase 1 regulatory subunit 12A	ko04022 cGMP-PKG signaling pathway; ko05205 Proteoglycans in cancer; ko04810 Regulation of actin cytoskeleton; ko04270 Vascular smooth muscle contraction; ko04510 Focal adhesion; ko04921 Oxytocin signaling pathway; ko04611 Platelet activation; ko04024 cAMP signaling pathway;
ES_m.73043	597	1.77	Up	S	g.73075 ORF g.73075 m.73075 type:complete len:788 (+) TRINITY_DN70422_c4_g1_i10:376-2739(+)	nuclear	phosphorylation; cellular protein metabolic process; primary metabolic process; cellular metabolic process; phosphate-containing compound metabolic process; organic substance metabolic process; metabolic process; protein phosphorylation; phosphorus metabolic process; cellular macromolecule metabolic process; cellular protein modification process; protein metabolic process; macromolecule metabolic…		ATP binding; nucleoside phosphate binding; phosphotransferase activity, alcohol group as acceptor; nucleoside binding; ion binding; protein kinase activity; nucleotide binding; organic cyclic compound binding; heterocyclic compound binding; ribonucleoside binding; carbohydrate derivative binding; kinase activity; catalytic activity; ribonucleotide binding; binding; purine ribonucleoside binding; …	K08798			IPR015940; IPR000719; IPR001772; IPR028375; IPR002290; IPR011009;	Ubiquitin-associated/translation elongation factor EF1B, N-terminal, eukaryote; Protein kinase domain; Kinase associated domain 1 (KA1); KA1 domain/Ssp2 C-terminal domain; Serine/threonine/dual specificity protein kinase, catalytic domain; Protein kinase-like domain;
ES_m.73612	522	1.62	Up	S	g.73612 ORF g.73612 m.73612 type:complete len:535 (+) TRINITY_DN57066_c1_g13_i3:270-1874(+)	cytosol	phosphorylation; cellular protein metabolic process; primary metabolic process; cellular metabolic process; phosphate-containing compound metabolic process; organic substance metabolic process; metabolic process; protein phosphorylation; phosphorus metabolic process; cellular macromolecule metabolic process; cellular protein modification process; protein metabolic process; macromolecule metabolic…		ATP binding; nucleoside phosphate binding; phosphotransferase activity, alcohol group as acceptor; nucleoside binding; ion binding; protein binding; calmodulin-dependent protein kinase activity; protein kinase activity; nucleotide binding; calmodulin binding; organic cyclic compound binding; heterocyclic compound binding; ribonucleoside binding; carbohydrate derivative binding; kinase activity; c…	K04515	CAMK2; calcium/calmodulin-dependent protein kinase (CaM kinase) II [EC:2.7.11.17]	ko04261 Adrenergic signaling in cardiomyocytes; ko05205 Proteoglycans in cancer; ko04912 GnRH signaling pathway; ko04722 Neurotrophin signaling pathway; ko04725 Cholinergic synapse; ko04020 Calcium signaling pathway; ko04971 Gastric acid secretion; ko04114 Oocyte meiosis; ko04750 Inflammatory mediator regulation of TRP channels; ko04921 Oxytocin signaling pathway; ko04922 Glucagon signaling pathw…	IPR000719; IPR002290; IPR013543; IPR011009;	Protein kinase domain; Serine/threonine/dual specificity protein kinase, catalytic domain; Calcium/calmodulin-dependent protein kinase II, association-domain; Protein kinase-like domain;
ES_m.73612	527	1.82	Up	S	g.73612 ORF g.73612 m.73612 type:complete len:535 (+) TRINITY_DN57066_c1_g13_i3:270-1874(+)	cytosol	phosphorylation; cellular protein metabolic process; primary metabolic process; cellular metabolic process; phosphate-containing compound metabolic process; organic substance metabolic process; metabolic process; protein phosphorylation; phosphorus metabolic process; cellular macromolecule metabolic process; cellular protein modification process; protein metabolic process; macromolecule metabolic…		ATP binding; nucleoside phosphate binding; phosphotransferase activity, alcohol group as acceptor; nucleoside binding; ion binding; protein binding; calmodulin-dependent protein kinase activity; protein kinase activity; nucleotide binding; calmodulin binding; organic cyclic compound binding; heterocyclic compound binding; ribonucleoside binding; carbohydrate derivative binding; kinase activity; c…	K04515	CAMK2; calcium/calmodulin-dependent protein kinase (CaM kinase) II [EC:2.7.11.17]	ko04261 Adrenergic signaling in cardiomyocytes; ko05205 Proteoglycans in cancer; ko04912 GnRH signaling pathway; ko04722 Neurotrophin signaling pathway; ko04725 Cholinergic synapse; ko04020 Calcium signaling pathway; ko04971 Gastric acid secretion; ko04114 Oocyte meiosis; ko04750 Inflammatory mediator regulation of TRP channels; ko04921 Oxytocin signaling pathway; ko04922 Glucagon signaling pathw…	IPR000719; IPR002290; IPR013543; IPR011009;	Protein kinase domain; Serine/threonine/dual specificity protein kinase, catalytic domain; Calcium/calmodulin-dependent protein kinase II, association-domain; Protein kinase-like domain;
ES_m.74470	156	1.58	Up	S	g.74470 ORF g.74470 m.74470 type:internal len:257 (+) TRINITY_DN2828_c0_g1_i1:3-776(+)	nuclear
ES_m.74470	163	1.58	Up	S	g.74470 ORF g.74470 m.74470 type:internal len:257 (+) TRINITY_DN2828_c0_g1_i1:3-776(+)	nuclear
ES_m.74857	72	2.05	Up	S	g.74857 ORF g.74857 m.74857 type:5prime_partial len:147 (-) TRINITY_DN70991_c1_g1_i1:1346-1786(-)	plasma membrane
ES_m.74857	139	1.96	Up	S	g.74857 ORF g.74857 m.74857 type:5prime_partial len:147 (-) TRINITY_DN70991_c1_g1_i1:1346-1786(-)	plasma membrane
ES_m.74931	43	1.94	Up	S	g.74931 ORF g.74931 m.74931 type:3prime_partial len:720 (+) TRINITY_DN70913_c0_g1_i1:179-2341(+)	nuclear	single-organism organelle organization; cellular component organization; actin cytoskeleton organization; organelle organization; actin filament-based process; single-organism cellular process; single-organism process; cytoskeleton organization; cellular process; cellular component organization or biogenesis;		small GTPase binding; Rho GTPase binding; cytoskeletal protein binding; Ras GTPase binding; binding; actin binding; protein binding; GTPase binding; enzyme binding;				IPR010473; IPR010472; IPR014768; IPR016024;	Formin, GTPase-binding domain; Formin, FH3 domain; Formin, GTPase-binding and FH3 domain; Armadillo-type fold;
ES_m.74931	593	2.89	Up	S	g.74931 ORF g.74931 m.74931 type:3prime_partial len:720 (+) TRINITY_DN70913_c0_g1_i1:179-2341(+)	nuclear	single-organism organelle organization; cellular component organization; actin cytoskeleton organization; organelle organization; actin filament-based process; single-organism cellular process; single-organism process; cytoskeleton organization; cellular process; cellular component organization or biogenesis;		small GTPase binding; Rho GTPase binding; cytoskeletal protein binding; Ras GTPase binding; binding; actin binding; protein binding; GTPase binding; enzyme binding;				IPR010473; IPR010472; IPR014768; IPR016024;	Formin, GTPase-binding domain; Formin, FH3 domain; Formin, GTPase-binding and FH3 domain; Armadillo-type fold;
ES_m.75192	1590	1.66	Up	T	g.75192 ORF g.75192 m.75192 type:internal len:2236 (-) TRINITY_DN70919_c0_g1_i18:1-6708(-)	nuclear							IPR024340;	Sec16, central conserved domain;
ES_m.75294	9	1.53	Up	S	g.75294 ORF g.75294 m.75294 type:3prime_partial len:1334 (+) TRINITY_DN70946_c2_g2_i5:318-4322(+)	nuclear				K19326
ES_m.75306	2780	1.76	Up	S	g.75306 ORF g.75306 m.75306 type:5prime_partial len:2795 (-) TRINITY_DN70946_c3_g1_i1:130-8514(-)	cytosol		intrinsic component of membrane; membrane; integral component of membrane; membrane part;	protein binding; binding;	K19326			IPR012315;	KASH domain;
ES_m.75513	154	1.57	Up	S	g.75513 ORF g.75513 m.75513 type:complete len:381 (+) TRINITY_DN60955_c0_g1_i1:202-1344(+)	cytosol				K11339			IPR016197; IPR025995; IPR000953; IPR026541;	Chromo domain-like; RNA binding activity-knot of a chromodomain; Chromo/chromo shadow domain; MRG domain;
ES_m.75589	44	2.44	Up	S	g.75589 ORF g.75589 m.75589 type:internal len:226 (-) TRINITY_DN3682_c0_g1_i1:1-678(-)	mitochondria
ES_m.75599	46	1.51	Up	T	g.75599 ORF g.75599 m.75599 type:internal len:151 (-) TRINITY_DN3657_c0_g1_i1:1-453(-)	cytosol, nuclear	single-organism carbohydrate catabolic process; glycolytic process; single-organism catabolic process; small molecule metabolic process; single-organism cellular process; single-organism process; carbohydrate metabolic process; primary metabolic process; cellular metabolic process; organic substance metabolic process; carbohydrate catabolic process; single-organism carbohydrate metabolic process;…		lyase activity; fructose-bisphosphate aldolase activity; aldehyde-lyase activity; catalytic activity; carbon-carbon lyase activity;	K01623	ALDO; fructose-bisphosphate aldolase, class I [EC:4.1.2.13]	ko00051 Fructose and mannose metabolism; ko00030 Pentose phosphate pathway; ko01130 Biosynthesis of antibiotics; ko01110 Biosynthesis of secondary metabolites; ko00710 Carbon fixation in photosynthetic organisms; ko01230 Biosynthesis of amino acids; ko01100 Metabolic pathways; ko00680 Methane metabolism; ko01120 Microbial metabolism in diverse environments; ko01200 Carbon metabolism; ko00010 Glyc…	IPR013785;	Aldolase-type TIM barrel;
ES_m.75970	331	1.97	Up	S	g.75970 ORF g.75970 m.75970 type:5prime_partial len:346 (-) TRINITY_DN73520_c0_g2_i6:2948-3985(-)	plasma membrane	metabolic process; cellular macromolecule metabolic process; cellular protein metabolic process; cellular protein modification process; macromolecule metabolic process; protein metabolic process; primary metabolic process; macromolecule modification; protein modification process; cellular metabolic process; cellular process; organic substance metabolic process;		small protein activating enzyme activity; ATP binding; nucleoside phosphate binding; nucleoside binding; ion binding; ligase activity; ligase activity, forming carbon-sulfur bonds; nucleotide binding; organic cyclic compound binding; heterocyclic compound binding; ribonucleoside binding; carbohydrate derivative binding; catalytic activity; ribonucleotide binding; binding; purine ribonucleoside bi…	K10685	UBLE1B; ubiquitin-like 1-activating enzyme E1 B [EC:6.2.1.45]	ko04120 Ubiquitin mediated proteolysis;	IPR023280; IPR009036; IPR028077; IPR016040;	Ubiquitin-like 1 activating enzyme, catalytic cysteine domain; Molybdenum cofactor biosynthesis, MoeB; Ubiquitin/SUMO-activating enzyme ubiquitin-like domain; NAD(P)-binding domain;
ES_m.76186	1403	5.19	Up	T	g.76186 ORF g.76186 m.76186 type:3prime_partial len:2001 (+) TRINITY_DN73560_c0_g1_i1:47-6052(+)	mitochondria			protein binding; binding;	K12567	TTN; titin [EC:2.7.11.1]	ko05410 Hypertrophic cardiomyopathy (HCM); ko05414 Dilated cardiomyopathy;	IPR003598; IPR007110; IPR013783; IPR003599; IPR013098;	Immunoglobulin subtype 2; Immunoglobulin-like domain; Immunoglobulin-like fold; Immunoglobulin subtype; Immunoglobulin I-set;
ES_m.76186	1670	2.11	Up	S	g.76186 ORF g.76186 m.76186 type:3prime_partial len:2001 (+) TRINITY_DN73560_c0_g1_i1:47-6052(+)	mitochondria			protein binding; binding;	K12567	TTN; titin [EC:2.7.11.1]	ko05410 Hypertrophic cardiomyopathy (HCM); ko05414 Dilated cardiomyopathy;	IPR003598; IPR007110; IPR013783; IPR003599; IPR013098;	Immunoglobulin subtype 2; Immunoglobulin-like domain; Immunoglobulin-like fold; Immunoglobulin subtype; Immunoglobulin I-set;
ES_m.76186	1800	1.71	Up	S	g.76186 ORF g.76186 m.76186 type:3prime_partial len:2001 (+) TRINITY_DN73560_c0_g1_i1:47-6052(+)	mitochondria			protein binding; binding;	K12567	TTN; titin [EC:2.7.11.1]	ko05410 Hypertrophic cardiomyopathy (HCM); ko05414 Dilated cardiomyopathy;	IPR003598; IPR007110; IPR013783; IPR003599; IPR013098;	Immunoglobulin subtype 2; Immunoglobulin-like domain; Immunoglobulin-like fold; Immunoglobulin subtype; Immunoglobulin I-set;
ES_m.76186	1802	1.89	Up	T	g.76186 ORF g.76186 m.76186 type:3prime_partial len:2001 (+) TRINITY_DN73560_c0_g1_i1:47-6052(+)	mitochondria			protein binding; binding;	K12567	TTN; titin [EC:2.7.11.1]	ko05410 Hypertrophic cardiomyopathy (HCM); ko05414 Dilated cardiomyopathy;	IPR003598; IPR007110; IPR013783; IPR003599; IPR013098;	Immunoglobulin subtype 2; Immunoglobulin-like domain; Immunoglobulin-like fold; Immunoglobulin subtype; Immunoglobulin I-set;
ES_m.76363	195	1.8	Up	S	g.76363 ORF g.76363 m.76363 type:complete len:826 (-) TRINITY_DN73573_c0_g2_i1:5550-8027(-)	nuclear
ES_m.77386	67	1.7	Up	S	g.77386 ORF g.77386 m.77386 type:complete len:358 (-) TRINITY_DN44326_c0_g1_i1:450-1523(-)	nuclear
ES_m.78090	20	1.62	Up	S	g.78090 ORF g.78090 m.78090 type:internal len:155 (-) TRINITY_DN10854_c0_g1_i1:2-466(-)	cytosol
ES_m.78422	59	1.99	Up	S	g.78422 ORF g.78422 m.78422 type:5prime_partial len:432 (-) TRINITY_DN62651_c0_g7_i4:240-1535(-)	nuclear			cation binding; metal ion binding; zinc ion binding; transition metal ion binding; binding; ion binding;				IPR001781;	Zinc finger, LIM-type;
ES_m.78422	237	3.17	Up	S	g.78422 ORF g.78422 m.78422 type:5prime_partial len:432 (-) TRINITY_DN62651_c0_g7_i4:240-1535(-)	nuclear			cation binding; metal ion binding; zinc ion binding; transition metal ion binding; binding; ion binding;				IPR001781;	Zinc finger, LIM-type;
ES_m.78750	47	2.31	Up	S	g.78750 ORF g.78750 m.78750 type:5prime_partial len:642 (-) TRINITY_DN14766_c0_g1_i1:213-2138(-)	nuclear				K19530
ES_m.79630	17	2.8	Up	T	g.79630 ORF g.79630 m.79630 type:internal len:165 (+) TRINITY_DN83046_c0_g1_i1:1-498(+)	cytosol			protein binding; binding;				IPR003598; IPR007110; IPR013783; IPR013098;	Immunoglobulin subtype 2; Immunoglobulin-like domain; Immunoglobulin-like fold; Immunoglobulin I-set;
ES_m.79965	209	6.09	Up	S	g.79965 ORF g.79965 m.79965 type:5prime_partial len:1615 (+) TRINITY_DN48856_c0_g1_i2:1-4845(+)	plasma membrane		macromolecular complex; protein complex; collagen trimer;	extracellular matrix structural constituent; structural molecule activity;	K19719	COL2A; collagen, type II, alpha	ko04512 ECM-receptor interaction; ko04510 Focal adhesion; ko04974 Protein digestion and absorption; ko04151 PI3K-Akt signaling pathway;	IPR000885;	Fibrillar collagen, C-terminal;
ES_m.80457	676	1.76	Up	T	g.80468 ORF g.80468 m.80468 type:internal len:182 (+) TRINITY_DN71809_c0_g9_i1:1-549(+)	cytosol			protein binding; binding;				IPR000008;	C2 domain;
ES_m.8094	226	1.52	Up	S	g.8094 ORF g.8094 m.8094 type:complete len:397 (-) TRINITY_DN72773_c0_g2_i3:1142-2332(-)	nuclear
ES_m.80968	583	2.29	Up	Y	g.80968 ORF g.80968 m.80968 type:3prime_partial len:663 (+) TRINITY_DN68926_c0_g2_i1:114-2105(+)	nuclear			protein binding; binding;				IPR020683;	Ankyrin repeat-containing domain;
ES_m.80968	590	2.06	Up	Y	g.80968 ORF g.80968 m.80968 type:3prime_partial len:663 (+) TRINITY_DN68926_c0_g2_i1:114-2105(+)	nuclear			protein binding; binding;				IPR020683;	Ankyrin repeat-containing domain;
ES_m.81545	168	1.61	Up	S	g.81545 ORF g.81545 m.81545 type:internal len:250 (+) TRINITY_DN28234_c0_g1_i1:3-755(+)	cytosol
ES_m.81631	41	1.6	Up	S	g.81631 ORF g.81631 m.81631 type:5prime_partial len:236 (-) TRINITY_DN66434_c0_g1_i3:4183-4890(-)	nuclear
ES_m.81643	354	2.32	Up	Y	g.81643 ORF g.81643 m.81643 type:complete len:484 (+) TRINITY_DN66493_c0_g1_i2:181-1632(+)	plasma membrane			cation binding; metal ion binding; protein binding; zinc ion binding; transition metal ion binding; binding; ion binding;	K15692			IPR003137; IPR001841; IPR013083;	Protease-associated domain, PA; Zinc finger, RING-type; Zinc finger, RING/FYVE/PHD-type;
ES_m.81888	578	1.74	Up	T	g.81888 ORF g.81888 m.81888 type:3prime_partial len:869 (+) TRINITY_DN66474_c0_g1_i1:131-2740(+)	nuclear	regulation of cellular process; single organism signaling; cellular response to stimulus; signal transduction; regulation of biological process; cell communication; single-organism cellular process; single-organism process; signaling; response to stimulus; cellular process; biological regulation;	intracellular part; cell; intracellular; cell part; cytoplasm;	protein binding; binding;				IPR027267; IPR004148; IPR008936; IPR000198;	Arfaptin homology (AH) domain/BAR domain; BAR domain; Rho GTPase activation protein; Rho GTPase-activating protein domain;
ES_m.82319	10	2.51	Up	S	g.82319 ORF g.82319 m.82319 type:complete len:584 (+) TRINITY_DN71494_c3_g1_i3:199-1950(+)	plasma membrane	transport; localization; establishment of localization;	membrane;	transporter activity;	K12347	SLC11A; natural resistance-associated macrophage protein	ko04978 Mineral absorption; ko04142 Lysosome;
ES_m.82689	217	1.51	Up	S	g.82689 ORF g.82689 m.82689 type:5prime_partial len:322 (+) TRINITY_DN17878_c0_g1_i1:2-967(+)	nuclear			organic cyclic compound binding; heterocyclic compound binding; nucleoside phosphate binding; binding; nucleic acid binding; nucleotide binding; small molecule binding;				IPR000504; IPR012677;	RNA recognition motif domain; Nucleotide-binding alpha-beta plait domain;
ES_m.82777	269	1.6	Up	S	g.82777 ORF g.82777 m.82777 type:5prime_partial len:478 (+) TRINITY_DN4800_c0_g1_i1:1-1434(+)	nuclear			organic cyclic compound binding; heterocyclic compound binding; nucleoside phosphate binding; binding; nucleic acid binding; nucleotide binding; small molecule binding;				IPR000504; IPR012677;	RNA recognition motif domain; Nucleotide-binding alpha-beta plait domain;
ES_m.84538	560	1.65	Up	S	g.84538 ORF g.84538 m.84538 type:complete len:1023 (+) TRINITY_DN75079_c0_g1_i2:168-3236(+)	cytosol			ATP binding; nucleoside phosphate binding; nucleoside binding; ion binding; nucleotide binding; organic cyclic compound binding; heterocyclic compound binding; ribonucleoside binding; carbohydrate derivative binding; ribonucleotide binding; binding; purine ribonucleoside binding; anion binding; purine ribonucleotide binding; adenyl ribonucleotide binding; adenyl nucleotide binding; purine nucleos…	K12196	VPS4; vacuolar protein-sorting-associated protein 4	ko04144 Endocytosis;	IPR003593; IPR003959; IPR027417;	AAA+ ATPase domain; ATPase, AAA-type, core; P-loop containing nucleoside triphosphate hydrolase;
ES_m.84847	301	1.67	Up	S	g.84847 ORF g.84847 m.84847 type:3prime_partial len:475 (+) TRINITY_DN75093_c0_g1_i1:88-1515(+)	nuclear			organic cyclic compound binding; heterocyclic compound binding; DNA binding; binding; macromolecular complex binding; nucleic acid binding; chromatin binding;	K12860	CDC5L; pre-mRNA-splicing factor CDC5/CEF1	ko03040 Spliceosome;	IPR001005; IPR009057; IPR017930;	SANT/Myb domain; Homeodomain-like; Myb domain;
ES_m.84874	171	1.98	Up	S	g.84874 ORF g.84874 m.84874 type:5prime_partial len:228 (-) TRINITY_DN75017_c6_g9_i1:871-1554(-)	plasma membrane
ES_m.84874	172	1.81	Up	S	g.84874 ORF g.84874 m.84874 type:5prime_partial len:228 (-) TRINITY_DN75017_c6_g9_i1:871-1554(-)	plasma membrane
ES_m.84874	201	2.37	Up	S	g.84874 ORF g.84874 m.84874 type:5prime_partial len:228 (-) TRINITY_DN75017_c6_g9_i1:871-1554(-)	plasma membrane
ES_m.85728	17	2.42	Up	S	g.85728 ORF g.85728 m.85728 type:3prime_partial len:264 (-) TRINITY_DN34297_c0_g2_i1:1-792(-)	nuclear			cation binding; metal ion binding; zinc ion binding; transition metal ion binding; binding; ion binding;				IPR001781;	Zinc finger, LIM-type;
ES_m.85728	47	1.78	Up	S	g.85728 ORF g.85728 m.85728 type:3prime_partial len:264 (-) TRINITY_DN34297_c0_g2_i1:1-792(-)	nuclear			cation binding; metal ion binding; zinc ion binding; transition metal ion binding; binding; ion binding;				IPR001781;	Zinc finger, LIM-type;
ES_m.85728	82	1.91	Up	S	g.85728 ORF g.85728 m.85728 type:3prime_partial len:264 (-) TRINITY_DN34297_c0_g2_i1:1-792(-)	nuclear			cation binding; metal ion binding; zinc ion binding; transition metal ion binding; binding; ion binding;				IPR001781;	Zinc finger, LIM-type;
ES_m.8605	187	2.28	Up	S	g.8605 ORF g.8605 m.8605 type:3prime_partial len:345 (-) TRINITY_DN72768_c0_g1_i2:3-1037(-)	extracellular
ES_m.8605	189	2.28	Up	S	g.8605 ORF g.8605 m.8605 type:3prime_partial len:345 (-) TRINITY_DN72768_c0_g1_i2:3-1037(-)	extracellular
ES_m.86380	43	7.35	Up	S	g.86380 ORF g.86380 m.86380 type:internal len:342 (-) TRINITY_DN74208_c0_g1_i1:3-1028(-)	cytosol	metabolic process; cellular macromolecule metabolic process; cellular protein metabolic process; cellular protein modification process; macromolecule metabolic process; protein metabolic process; primary metabolic process; macromolecule modification; protein modification process; cellular metabolic process; cellular process; organic substance metabolic process;			K16602
ES_m.86452	411	1.95	Up	S	g.86452 ORF g.86452 m.86452 type:internal len:471 (+) TRINITY_DN74219_c3_g1_i1:2-1417(+)	cytosol, nuclear			organic cyclic compound binding; heterocyclic compound binding; nucleoside phosphate binding; binding; nucleic acid binding; nucleotide binding; small molecule binding;	K13191			IPR000504; IPR012677;	RNA recognition motif domain; Nucleotide-binding alpha-beta plait domain;
ES_m.86640	460	2.95	Up	S	g.86640 ORF g.86640 m.86640 type:complete len:1575 (+) TRINITY_DN74254_c4_g1_i2:252-4976(+)	nuclear			cation binding; metal ion binding; zinc ion binding; transition metal ion binding; binding; ion binding;	K06084	LMO7; F-box protein 20	ko04520 Adherens junction;	IPR001781;	Zinc finger, LIM-type;
ES_m.86674	690	1.85	Up	S	g.86674 ORF g.86674 m.86674 type:5prime_partial len:715 (-) TRINITY_DN74247_c0_g1_i1:1135-3279(-)	cytosol	RNA processing; cellular aromatic compound metabolic process; organic cyclic compound metabolic process; nitrogen compound metabolic process; primary metabolic process; cellular metabolic process; organic substance metabolic process; mRNA processing; RNA metabolic process; metabolic process; nucleic acid metabolic process; heterocycle metabolic process; nucleobase-containing compound metabolic pr…	organelle; intracellular membrane-bounded organelle; intracellular organelle; nucleus; cell part; intracellular; intracellular part; membrane-bounded organelle; cell;	protein binding; binding;	K14408	CSTF3; cleavage stimulation factor subunit 3	ko03015 mRNA surveillance pathway;	IPR011990; IPR008847;	Tetratricopeptide-like helical domain; Suppressor of forked;
ES_m.87468	171	1.88	Up	T	g.87468 ORF g.87468 m.87468 type:internal len:201 (+) TRINITY_DN22262_c0_g1_i1:1-606(+)	nuclear
ES_m.87544	55	2.22	Up	S	g.87544 ORF g.87544 m.87544 type:complete len:196 (-) TRINITY_DN50541_c0_g2_i2:99-686(-)	cytosol
ES_m.88085	223	1.55	Up	S	g.88085 ORF g.88085 m.88085 type:internal len:289 (+) TRINITY_DN8413_c0_g1_i1:1-870(+)	nuclear
ES_m.88085	242	1.86	Up	T	g.88085 ORF g.88085 m.88085 type:internal len:289 (+) TRINITY_DN8413_c0_g1_i1:1-870(+)	nuclear
ES_m.88085	246	2.13	Up	T	g.88085 ORF g.88085 m.88085 type:internal len:289 (+) TRINITY_DN8413_c0_g1_i1:1-870(+)	nuclear
ES_m.88207	198	1.8	Up	S	g.88207 ORF g.88207 m.88207 type:complete len:307 (-) TRINITY_DN62497_c0_g1_i1:960-1880(-)	cytosol, nuclear
ES_m.88301	127	2.25	Up	S	g.88301 ORF g.88301 m.88301 type:internal len:306 (+) TRINITY_DN62458_c1_g1_i1:2-922(+)	nuclear
ES_m.88627	204	1.58	Up	S	g.88627 ORF g.88627 m.88627 type:complete len:863 (+) TRINITY_DN66827_c0_g1_i1:316-2904(+)	extracellular			protein binding; binding;				IPR011489;	EMI domain;
ES_m.89026	548	1.58	Up	Y	g.89026 ORF g.89026 m.89026 type:5prime_partial len:812 (+) TRINITY_DN71649_c0_g1_i1:1-2436(+)	nuclear	regulation of cellular process; single organism signaling; cellular response to stimulus; signal transduction; regulation of biological process; cell communication; intracellular signal transduction; single-organism cellular process; single-organism process; signaling; response to stimulus; cellular process; biological regulation;		protein binding; binding;	K06279	SHC1; SHC- transforming protein 1	ko05034 Alcoholism; ko04722 Neurotrophin signaling pathway; ko04650 Natural killer cell mediated cytotoxicity; ko04062 Chemokine signaling pathway; ko04915 Estrogen signaling pathway; ko05100 Bacterial invasion of epithelial cells; ko04012 ErbB signaling pathway; ko04510 Focal adhesion; ko04917 Prolactin signaling pathway; ko05206 MicroRNAs in cancer; ko05220 Chronic myeloid leukemia; ko05214 Gli…	IPR006019; IPR000980; IPR011993; IPR006020;	Phosphotyrosine interaction domain, Shc-like; SH2 domain; Pleckstrin homology-like domain; PTB/PI domain;
ES_m.89116	943	1.59	Up	S	g.89116 ORF g.89116 m.89116 type:5prime_partial len:974 (+) TRINITY_DN71668_c0_g1_i6:1-2922(+)	cytosol, nuclear			metal ion binding; cation binding; binding; ion binding;				IPR004177; IPR013209; IPR023214;	DDHD; LNS2, Lipin/Ned1/Smp2; HAD-like domain;
ES_m.89670	384	8.09	Up	S	g.89670 ORF g.89670 m.89670 type:complete len:1705 (-) TRINITY_DN65647_c0_g1_i2:450-5564(-)	extracellular	transport; lipid transport; single-organism localization; single-organism process; lipid localization; organic substance transport; macromolecule localization; localization; single-organism transport; establishment of localization;		lipid transporter activity; substrate-specific transporter activity; transporter activity;				IPR015819; IPR015816; IPR011030; IPR001747; IPR001846;	Lipid transport protein, beta-sheet shell; Vitellinogen, beta-sheet N-terminal; Vitellinogen, superhelical; Lipid transport protein, N-terminal; von Willebrand factor, type D domain;
ES_m.89784	317	1.54	Up	Y	g.89784 ORF g.89784 m.89784 type:3prime_partial len:562 (-) TRINITY_DN65666_c0_g1_i4:2-1687(-)	nuclear	cellular protein metabolic process; primary metabolic process; protein dephosphorylation; dephosphorylation; cellular metabolic process; phosphate-containing compound metabolic process; organic substance metabolic process; metabolic process; phosphorus metabolic process; cellular macromolecule metabolic process; cellular protein modification process; protein metabolic process; macromolecule metab…		hydrolase activity; phosphoprotein phosphatase activity; protein tyrosine phosphatase activity; catalytic activity; phosphoric ester hydrolase activity; phosphatase activity; hydrolase activity, acting on ester bonds;	K18024			IPR029021; IPR000387; IPR000242; IPR003595;	Protein-tyrosine phosphatase-like; Protein-tyrosine/Dual specificity phosphatase; Protein-tyrosine phosphatase, receptor/non-receptor type; Protein-tyrosine phosphatase, catalytic;
ES_m.90028	18	1.61	Up	S	g.90028 ORF g.90028 m.90028 type:complete len:432 (-) TRINITY_DN45803_c0_g1_i2:62-1357(-)	nuclear
ES_m.90896	870	1.58	Up	S	g.90896 ORF g.90896 m.90896 type:complete len:1018 (+) TRINITY_DN72984_c0_g1_i2:61-3114(+)	mitochondria	tricarboxylic acid metabolic process; oxidation-reduction process; small molecule metabolic process; single-organism cellular process; tricarboxylic acid cycle; single-organism process; primary metabolic process; cellular respiration; cellular metabolic process; organic substance metabolic process; citrate metabolic process; metabolic process; generation of precursor metabolites and energy; aerob…		vitamin binding; ion binding; oxidoreductase activity, acting on the aldehyde or oxo group of donors; cofactor binding; sulfur compound binding; thiamine pyrophosphate binding; oxidoreductase activity; heterocyclic compound binding; organic cyclic compound binding; catalytic activity; binding; cation binding; anion binding; oxoglutarate dehydrogenase (succinyl-transferring) activity; oxidoreducta…	K00164	OGDH; 2-oxoglutarate dehydrogenase E1 component [EC:1.2.4.2]	ko00310 Lysine degradation; ko01130 Biosynthesis of antibiotics; ko01110 Biosynthesis of secondary metabolites; ko01100 Metabolic pathways; ko00020 Citrate cycle (TCA cycle); ko00380 Tryptophan metabolism; ko01120 Microbial metabolism in diverse environments; ko01200 Carbon metabolism;	IPR001017; IPR005475; IPR029061;	Dehydrogenase, E1 component; Transketolase-like, pyrimidine-binding domain; Thiamin diphosphate-binding fold;
ES_m.91053	215	1.56	Up	S	g.91053 ORF g.91053 m.91053 type:complete len:220 (+) TRINITY_DN62211_c0_g2_i1:384-1043(+)	nuclear			protein binding; binding;				IPR001452; IPR020683;	SH3 domain; Ankyrin repeat-containing domain;
ES_m.91053	218	1.52	Up	S	g.91053 ORF g.91053 m.91053 type:complete len:220 (+) TRINITY_DN62211_c0_g2_i1:384-1043(+)	nuclear			protein binding; binding;				IPR001452; IPR020683;	SH3 domain; Ankyrin repeat-containing domain;
ES_m.91208	540	1.69	Up	S	g.91208 ORF g.91208 m.91208 type:5prime_partial len:566 (+) TRINITY_DN62225_c1_g1_i1:3-1700(+)	plasma membrane	transport; transmembrane transport; single-organism localization; single-organism cellular process; single-organism process; localization; cellular process; single-organism transport; establishment of localization;	intrinsic component of membrane; membrane; integral component of membrane; membrane part;					IPR020846;	Major facilitator superfamily domain;
ES_m.91949	135	1.55	Up	S	g.91949 ORF g.91949 m.91949 type:5prime_partial len:977 (-) TRINITY_DN73748_c1_g1_i3:1276-4206(-)	nuclear	cellular component organization; chromosome organization; organelle organization; chromatin organization; cellular process; macromolecular complex subunit organization; chromatin modification; cellular component organization or biogenesis;	intracellular organelle; intracellular organelle part; macromolecular complex; nuclear lumen; intracellular part; cell; histone deacetylase complex; organelle part; membrane-enclosed lumen; organelle; intracellular membrane-bounded organelle; catalytic complex; nucleus; nucleoplasm; intracellular organelle lumen; cell part; intracellular; membrane-bounded organelle; protein complex; nucleoplasm p…	histone deacetylase activity; deacetylase activity; hydrolase activity; hydrolase activity, acting on carbon-nitrogen (but not peptide) bonds, in linear amides; protein deacetylase activity; catalytic activity; hydrolase activity, acting on carbon-nitrogen (but not peptide) bonds;	K11406	HDAC4_5; histone deacetylase 4/5 [EC:3.5.1.98]	ko05034 Alcoholism; ko05169 Epstein-Barr virus infection; ko05203 Viral carcinogenesis;	IPR023801;	Histone deacetylase domain;
ES_m.91949	156	2.48	Up	S	g.91949 ORF g.91949 m.91949 type:5prime_partial len:977 (-) TRINITY_DN73748_c1_g1_i3:1276-4206(-)	nuclear	cellular component organization; chromosome organization; organelle organization; chromatin organization; cellular process; macromolecular complex subunit organization; chromatin modification; cellular component organization or biogenesis;	intracellular organelle; intracellular organelle part; macromolecular complex; nuclear lumen; intracellular part; cell; histone deacetylase complex; organelle part; membrane-enclosed lumen; organelle; intracellular membrane-bounded organelle; catalytic complex; nucleus; nucleoplasm; intracellular organelle lumen; cell part; intracellular; membrane-bounded organelle; protein complex; nucleoplasm p…	histone deacetylase activity; deacetylase activity; hydrolase activity; hydrolase activity, acting on carbon-nitrogen (but not peptide) bonds, in linear amides; protein deacetylase activity; catalytic activity; hydrolase activity, acting on carbon-nitrogen (but not peptide) bonds;	K11406	HDAC4_5; histone deacetylase 4/5 [EC:3.5.1.98]	ko05034 Alcoholism; ko05169 Epstein-Barr virus infection; ko05203 Viral carcinogenesis;	IPR023801;	Histone deacetylase domain;
ES_m.91975	680	1.8	Up	S	g.91975 ORF g.91975 m.91975 type:complete len:1423 (+) TRINITY_DN73767_c3_g2_i2:182-4450(+)	mitochondria	regulation of cellular process; single organism signaling; cellular response to stimulus; signal transduction; regulation of biological process; cell communication; intracellular signal transduction; single-organism cellular process; single-organism process; signaling; response to stimulus; cellular process; biological regulation;		protein binding; binding;	K18080			IPR013625; IPR029023; IPR006020; IPR002219; IPR029021; IPR000980; IPR011993; IPR014020; IPR000008;	Tensin phosphotyrosine-binding domain; Tensin phosphatase, lipid phosphatase domain; PTB/PI domain; Protein kinase C-like, phorbol ester/diacylglycerol-binding domain; Protein-tyrosine phosphatase-like; SH2 domain; Pleckstrin homology-like domain; Tensin phosphatase, C2 domain; C2 domain;
ES_m.91975	870	1.92	Up	S	g.91975 ORF g.91975 m.91975 type:complete len:1423 (+) TRINITY_DN73767_c3_g2_i2:182-4450(+)	mitochondria	regulation of cellular process; single organism signaling; cellular response to stimulus; signal transduction; regulation of biological process; cell communication; intracellular signal transduction; single-organism cellular process; single-organism process; signaling; response to stimulus; cellular process; biological regulation;		protein binding; binding;	K18080			IPR013625; IPR029023; IPR006020; IPR002219; IPR029021; IPR000980; IPR011993; IPR014020; IPR000008;	Tensin phosphotyrosine-binding domain; Tensin phosphatase, lipid phosphatase domain; PTB/PI domain; Protein kinase C-like, phorbol ester/diacylglycerol-binding domain; Protein-tyrosine phosphatase-like; SH2 domain; Pleckstrin homology-like domain; Tensin phosphatase, C2 domain; C2 domain;
ES_m.92066	279	2.7	Up	S	g.92066 ORF g.92066 m.92066 type:complete len:1395 (+) TRINITY_DN73785_c0_g1_i2:129-4313(+)	nuclear			protein binding; binding;	K17987			IPR009060;	UBA-like;
ES_m.92066	651	2.46	Up	S	g.92066 ORF g.92066 m.92066 type:complete len:1395 (+) TRINITY_DN73785_c0_g1_i2:129-4313(+)	nuclear			protein binding; binding;	K17987			IPR009060;	UBA-like;
ES_m.92175	208	2.06	Up	Y	g.92175 ORF g.92175 m.92175 type:complete len:592 (+) TRINITY_DN73771_c0_g1_i1:105-1880(+)	nuclear	nucleotide biosynthetic process; cellular aromatic compound metabolic process; nucleotide metabolic process; single-organism process; biosynthetic process; organonitrogen compound biosynthetic process; cellular metabolic process; phosphate-containing compound metabolic process; organic substance metabolic process; metabolic process; heterocycle metabolic process; aromatic compound biosynthetic pr…		hydrolase activity, acting on carbon-nitrogen (but not peptide) bonds, in cyclic amidines; phosphoribosylaminoimidazolecarboxamide formyltransferase activity; catalytic activity; transferase activity, transferring one-carbon groups; hydrolase activity; cyclohydrolase activity; hydroxymethyl-, formyl- and related transferase activity; transferase activity; hydrolase activity, acting on carbon-nitr…	K00602	purH; phosphoribosylaminoimidazolecarboxamide formyltransferase / IMP cyclohydrolase [EC:2.1.2.3 3.5.4.10]	ko00230 Purine metabolism; ko01130 Biosynthesis of antibiotics; ko00670 One carbon pool by folate; ko01110 Biosynthesis of secondary metabolites; ko01100 Metabolic pathways;	IPR016193; IPR024050; IPR024051; IPR011607;	Cytidine deaminase-like; AICAR transformylase, insert domain; AICAR transformylase domain; Methylglyoxal synthase-like domain;
ES_m.9226	230	1.81	Up	S	g.9226 ORF g.9226 m.9226 type:complete len:347 (-) TRINITY_DN73315_c0_g1_i11:1151-2191(-)	extracellular
ES_m.92352	798	1.95	Up	S	g.92352 ORF g.92352 m.92352 type:complete len:1173 (-) TRINITY_DN28578_c0_g1_i2:1230-4748(-)	nuclear			organic cyclic compound binding; heterocyclic compound binding; RNA binding; protein binding; binding; nucleic acid binding;	K03260	EIF4G; translation initiation factor 4G	ko05416 Viral myocarditis; ko03013 RNA transport;	IPR003307; IPR003891; IPR003890; IPR016024; IPR016021;	W2 domain; Initiation factor eIF-4 gamma, MA3; MIF4G-like, type 3; Armadillo-type fold; MIF4-like, type 1/2/3;
ES_m.92541	3910	1.73	Up	T	g.92541 ORF g.92541 m.92541 type:5prime_partial len:3940 (+) TRINITY_DN75588_c0_g5_i1:2-11821(+)	nuclear		membrane;	signaling receptor activity; molecular transducer activity; receptor activity; binding; G-protein coupled receptor activity; ion binding; metal ion binding; cation binding; protein binding; calcium ion binding; transmembrane signaling receptor activity; signal transducer activity;				IPR003598; IPR018031; IPR000034; IPR007110; IPR001881; IPR003599; IPR000742; IPR013098; IPR013320; IPR009030; IPR001879; IPR001791; IPR013783; IPR002049; IPR013151;	Immunoglobulin subtype 2; Laminin B, subgroup; Laminin B type IV; Immunoglobulin-like domain; EGF-like calcium-binding domain; Immunoglobulin subtype; Epidermal growth factor-like domain; Immunoglobulin I-set; Concanavalin A-like lectin/glucanase domain; Insulin-like growth factor binding protein, N-terminal; GPCR, family 2, extracellular hormone receptor domain; Laminin G domain; Immunoglobulin-…
ES_m.92935	2253	1.51	Up	T	g.92935 ORF g.92935 m.92935 type:complete len:4590 (-) TRINITY_DN75589_c0_g1_i2:469-14238(-)	nuclear			protein binding; binding;	K19527			IPR000449; IPR015940; IPR009543; IPR000772; IPR009060; IPR026854;	Ubiquitin-associated domain/translation elongation factor EF-Ts, N-terminal; Ubiquitin-associated/translation elongation factor EF1B, N-terminal, eukaryote; Vacuolar protein sorting-associated protein 13 domain; Ricin B lectin domain; UBA-like; Vacuolar protein sorting-associated protein 13A N-terminal domain;
ES_m.93259	18	1.78	Up	S	g.93259 ORF g.93259 m.93259 type:5prime_partial len:6150 (-) TRINITY_DN75584_c0_g1_i2:632-19081(-)	cytosol	regulation of cellular process; negative regulation of cell cycle; regulation of biological process; cell cycle arrest; single-organism cellular process; single-organism process; cell cycle process; negative regulation of cellular process; negative regulation of biological process; cellular process; regulation of cell cycle; cell cycle; biological regulation;	cytoskeleton; organelle; intracellular organelle; intracellular non-membrane-bounded organelle; cell part; intracellular; intracellular part; cell; non-membrane-bounded organelle;	cation binding; metal ion binding; protein binding; calcium ion binding; binding; ion binding;	K10382			IPR003108; IPR011992; IPR002048;	Growth-arrest-specific protein 2 domain; EF-hand domain pair; EF-hand domain;
ES_m.93360	506	1.55	Up	S	g.93360 ORF g.93360 m.93360 type:complete len:510 (-) TRINITY_DN75551_c0_g1_i6:4178-5707(-)	endoplasmic reticulum	proteolysis; metabolic process; macromolecule metabolic process; protein metabolic process; primary metabolic process; organic substance metabolic process;	intracellular part; cell; intracellular; cell part; cytoplasm;	peptidase activity; exopeptidase activity; transition metal ion binding; catalytic activity; binding; ion binding; metalloexopeptidase activity; cation binding; metal ion binding; peptidase activity, acting on L-amino acid peptides; hydrolase activity; aminopeptidase activity; metallopeptidase activity; manganese ion binding;	K01255	CARP; leucyl aminopeptidase [EC:3.4.11.1]	ko00480 Glutathione metabolism; ko01100 Metabolic pathways;	IPR000819;	Peptidase M17, leucyl aminopeptidase, C-terminal;
ES_m.93412	370	1.59	Up	S	g.93412 ORF g.93412 m.93412 type:complete len:1598 (+) TRINITY_DN75531_c1_g2_i1:138-4931(+)	plasma membrane				K19347			IPR012919;	SUN domain;
ES_m.94252	214	1.96	Up	T	g.94252 ORF g.94252 m.94252 type:5prime_partial len:402 (-) TRINITY_DN55448_c0_g3_i1:749-1954(-)	cytosol	phosphorylation; cellular protein metabolic process; primary metabolic process; cellular metabolic process; phosphate-containing compound metabolic process; organic substance metabolic process; metabolic process; protein phosphorylation; phosphorus metabolic process; cellular macromolecule metabolic process; cellular protein modification process; protein metabolic process; macromolecule metabolic…		ATP binding; nucleoside phosphate binding; phosphotransferase activity, alcohol group as acceptor; nucleoside binding; ion binding; protein kinase activity; nucleotide binding; receptor signaling protein serine/threonine kinase activity; signal transducer activity; MAP kinase activity; organic cyclic compound binding; heterocyclic compound binding; ribonucleoside binding; molecular transducer act…	K04441	P38; p38 MAP kinase [EC:2.7.11.24]	ko04139 Regulation of mitophagy - yeast; ko05205 Proteoglycans in cancer; ko04912 GnRH signaling pathway; ko04722 Neurotrophin signaling pathway; ko04380 Osteoclast differentiation; ko05133 Pertussis; ko05145 Toxoplasmosis; ko05120 Epithelial cell signaling in Helicobacter pylori infection; ko04620 Toll-like receptor signaling pathway; ko05142 Chagas disease (American trypanosomiasis); ko04914 Pr…	IPR000719; IPR002290; IPR011009;	Protein kinase domain; Serine/threonine/dual specificity protein kinase, catalytic domain; Protein kinase-like domain;
ES_m.94252	216	1.58	Up	Y	g.94252 ORF g.94252 m.94252 type:5prime_partial len:402 (-) TRINITY_DN55448_c0_g3_i1:749-1954(-)	cytosol	phosphorylation; cellular protein metabolic process; primary metabolic process; cellular metabolic process; phosphate-containing compound metabolic process; organic substance metabolic process; metabolic process; protein phosphorylation; phosphorus metabolic process; cellular macromolecule metabolic process; cellular protein modification process; protein metabolic process; macromolecule metabolic…		ATP binding; nucleoside phosphate binding; phosphotransferase activity, alcohol group as acceptor; nucleoside binding; ion binding; protein kinase activity; nucleotide binding; receptor signaling protein serine/threonine kinase activity; signal transducer activity; MAP kinase activity; organic cyclic compound binding; heterocyclic compound binding; ribonucleoside binding; molecular transducer act…	K04441	P38; p38 MAP kinase [EC:2.7.11.24]	ko04139 Regulation of mitophagy - yeast; ko05205 Proteoglycans in cancer; ko04912 GnRH signaling pathway; ko04722 Neurotrophin signaling pathway; ko04380 Osteoclast differentiation; ko05133 Pertussis; ko05145 Toxoplasmosis; ko05120 Epithelial cell signaling in Helicobacter pylori infection; ko04620 Toll-like receptor signaling pathway; ko05142 Chagas disease (American trypanosomiasis); ko04914 Pr…	IPR000719; IPR002290; IPR011009;	Protein kinase domain; Serine/threonine/dual specificity protein kinase, catalytic domain; Protein kinase-like domain;
ES_m.94722	131	2.23	Up	S	g.94722 ORF g.94722 m.94722 type:5prime_partial len:142 (-) TRINITY_DN13972_c0_g2_i1:54-479(-)	mitochondria	translational elongation; cellular protein metabolic process; biosynthetic process; primary metabolic process; cellular metabolic process; organic substance biosynthetic process; cellular biosynthetic process; organic substance metabolic process; metabolic process; cellular macromolecule biosynthetic process; cellular macromolecule metabolic process; gene expression; macromolecule metabolic proce…	ribosome; organelle; intracellular organelle; intracellular non-membrane-bounded organelle; cell part; intracellular; cytoplasm; macromolecular complex; intracellular part; cell; ribonucleoprotein complex; cytoplasmic part; non-membrane-bounded organelle;	structural constituent of ribosome; structural molecule activity;	K02942	RP-LP1; large subunit ribosomal protein LP1	ko03010 Ribosome;
ES_m.9514	296	2.18	Up	S	g.9514 ORF g.9514 m.9514 type:complete len:505 (-) TRINITY_DN73384_c0_g1_i4:3347-4861(-)	nuclear			protein binding; binding;	K15046	NS1BP; influenza virus NS1A-binding protein	ko05164 Influenza A;	IPR015916; IPR013069; IPR011333; IPR000210;	Galactose oxidase, beta-propeller; BTB/POZ; BTB/POZ fold; BTB/POZ-like;
ES_m.95278	6	2.21	Up	T	g.95278 ORF g.95278 m.95278 type:internal len:249 (+) TRINITY_DN59454_c0_g1_i2:1-750(+)	nuclear
ES_m.95336	407	2.98	Up	T	g.95336 ORF g.95336 m.95336 type:complete len:583 (+) TRINITY_DN59445_c0_g1_i2:280-2028(+)	nuclear	phosphorylation; cellular protein metabolic process; primary metabolic process; cellular metabolic process; phosphate-containing compound metabolic process; organic substance metabolic process; metabolic process; protein phosphorylation; phosphorus metabolic process; cellular macromolecule metabolic process; cellular protein modification process; protein metabolic process; macromolecule metabolic…		ATP binding; nucleoside phosphate binding; phosphotransferase activity, alcohol group as acceptor; nucleoside binding; ion binding; protein kinase activity; nucleotide binding; organic cyclic compound binding; heterocyclic compound binding; ribonucleoside binding; carbohydrate derivative binding; kinase activity; catalytic activity; ribonucleotide binding; binding; purine ribonucleoside binding; …	K08838			IPR000719; IPR002290; IPR011009;	Protein kinase domain; Serine/threonine/dual specificity protein kinase, catalytic domain; Protein kinase-like domain;
ES_m.95336	408	2.12	Up	S	g.95336 ORF g.95336 m.95336 type:complete len:583 (+) TRINITY_DN59445_c0_g1_i2:280-2028(+)	nuclear	phosphorylation; cellular protein metabolic process; primary metabolic process; cellular metabolic process; phosphate-containing compound metabolic process; organic substance metabolic process; metabolic process; protein phosphorylation; phosphorus metabolic process; cellular macromolecule metabolic process; cellular protein modification process; protein metabolic process; macromolecule metabolic…		ATP binding; nucleoside phosphate binding; phosphotransferase activity, alcohol group as acceptor; nucleoside binding; ion binding; protein kinase activity; nucleotide binding; organic cyclic compound binding; heterocyclic compound binding; ribonucleoside binding; carbohydrate derivative binding; kinase activity; catalytic activity; ribonucleotide binding; binding; purine ribonucleoside binding; …	K08838			IPR000719; IPR002290; IPR011009;	Protein kinase domain; Serine/threonine/dual specificity protein kinase, catalytic domain; Protein kinase-like domain;
ES_m.96213	97	1.63	Up	T	g.96213 ORF g.96213 m.96213 type:3prime_partial len:264 (+) TRINITY_DN72450_c3_g1_i1:86-880(+)	nuclear
ES_m.96650	981	1.87	Up	S	g.96650 ORF g.96650 m.96650 type:5prime_partial len:1693 (+) TRINITY_DN72878_c0_g1_i1:2-5080(+)	plasma membrane	transport; transmembrane transport; single-organism localization; single-organism cellular process; single-organism process; localization; cellular process; single-organism transport; establishment of localization;	intrinsic component of membrane; membrane; integral component of membrane; membrane part;	nucleoside phosphate binding; primary active transmembrane transporter activity; hydrolase activity, acting on acid anhydrides; hydrolase activity; ATPase activity; organic cyclic compound binding; heterocyclic compound binding; pyrophosphatase activity; catalytic activity; ribonucleotide binding; ATPase activity, coupled to movement of substances; binding; purine ribonucleoside binding; hydrolas…	K05665	ABCC1; ATP-binding cassette, subfamily C (CFTR/MRP), member 1	ko05206 MicroRNAs in cancer; ko02010 ABC transporters; ko04977 Vitamin digestion and absorption; ko04071 Sphingolipid signaling pathway;	IPR003593; IPR003439; IPR027417; IPR011527;	AAA+ ATPase domain; ABC transporter-like; P-loop containing nucleoside triphosphate hydrolase; ABC transporter type 1, transmembrane domain;
ES_m.96650	994	2.04	Up	S	g.96650 ORF g.96650 m.96650 type:5prime_partial len:1693 (+) TRINITY_DN72878_c0_g1_i1:2-5080(+)	plasma membrane	transport; transmembrane transport; single-organism localization; single-organism cellular process; single-organism process; localization; cellular process; single-organism transport; establishment of localization;	intrinsic component of membrane; membrane; integral component of membrane; membrane part;	nucleoside phosphate binding; primary active transmembrane transporter activity; hydrolase activity, acting on acid anhydrides; hydrolase activity; ATPase activity; organic cyclic compound binding; heterocyclic compound binding; pyrophosphatase activity; catalytic activity; ribonucleotide binding; ATPase activity, coupled to movement of substances; binding; purine ribonucleoside binding; hydrolas…	K05665	ABCC1; ATP-binding cassette, subfamily C (CFTR/MRP), member 1	ko05206 MicroRNAs in cancer; ko02010 ABC transporters; ko04977 Vitamin digestion and absorption; ko04071 Sphingolipid signaling pathway;	IPR003593; IPR003439; IPR027417; IPR011527;	AAA+ ATPase domain; ABC transporter-like; P-loop containing nucleoside triphosphate hydrolase; ABC transporter type 1, transmembrane domain;
ES_m.96751	218	1.54	Up	S	g.96751 ORF g.96751 m.96751 type:complete len:1604 (+) TRINITY_DN72861_c0_g2_i1:277-5088(+)	extracellular			cation binding; metal ion binding; protein binding; calcium ion binding; binding; ion binding;	K17307			IPR026823; IPR001881; IPR000742; IPR009030;	Complement Clr-like EGF domain; EGF-like calcium-binding domain; Epidermal growth factor-like domain; Insulin-like growth factor binding protein, N-terminal;
ES_m.97360	300	2.32	Up	S	g.97360 ORF g.97360 m.97360 type:complete len:323 (+) TRINITY_DN72858_c5_g1_i1:177-1145(+)	extracellular
ES_m.97990	362	2.65	Up	T	g.97990 ORF g.97990 m.97990 type:5prime_partial len:999 (-) TRINITY_DN45069_c0_g2_i1:571-3567(-)	cytosol	metabolic process; carbohydrate metabolic process; primary metabolic process; cellular process; cellular metabolic process; cellular carbohydrate metabolic process; organic substance metabolic process;		nucleoside phosphate binding; ligase activity; ligase activity, forming carbon-sulfur bonds; heterocyclic compound binding; organic cyclic compound binding; ATP citrate synthase activity; succinate-CoA ligase (ADP-forming) activity; transferase activity, transferring acyl groups; ribonucleotide binding; catalytic activity; succinate-CoA ligase activity; binding; purine ribonucleoside binding; ani…	K01648	ACLY; ATP citrate (pro-S)-lyase [EC:2.3.3.8]	ko00020 Citrate cycle (TCA cycle); ko00720 Carbon fixation pathways in prokaryotes; ko01120 Microbial metabolism in diverse environments; ko01130 Biosynthesis of antibiotics; ko01110 Biosynthesis of secondary metabolites; ko01100 Metabolic pathways;	IPR013650; IPR016143; IPR016142; IPR005811; IPR013816; IPR016040; IPR016141; IPR003781; IPR016102;	ATP-grasp fold, succinyl-CoA synthetase-type; Citrate synthase-like, small alpha subdomain; Citrate synthase-like, large alpha subdomain; ATP-citrate lyase/succinyl-CoA ligase; ATP-grasp fold, subdomain 2; NAD(P)-binding domain; Citrate synthase-like, core; CoA-binding; Succinyl-CoA synthetase-like;
ES_m.9824	1942	1.94	Up	S	g.9824 ORF g.9824 m.9824 type:complete len:1953 (+) TRINITY_DN73301_c0_g2_i4:127-5985(+)	cytosol		intracellular organelle; intracellular non-membrane-bounded organelle; cytoskeletal part; intracellular organelle part; macromolecular complex; intracellular part; cell; actin cytoskeleton; organelle part; non-membrane-bounded organelle; organelle; cytoskeleton; cell part; intracellular; myosin complex; protein complex;	ATP binding; motor activity; nucleoside phosphate binding; nucleoside binding; ion binding; hydrolase activity, acting on acid anhydrides; hydrolase activity; protein binding; nucleotide binding; nucleoside-triphosphatase activity; organic cyclic compound binding; heterocyclic compound binding; ribonucleoside binding; carbohydrate derivative binding; pyrophosphatase activity; catalytic activity; …	K17751	MYH6_7; myosin heavy chain 6/7	ko04260 Cardiac muscle contraction; ko04261 Adrenergic signaling in cardiomyocytes; ko05416 Viral myocarditis; ko04530 Tight junction;	IPR002928; IPR004009; IPR027417; IPR001609; IPR027401;	Myosin tail; Myosin, N-terminal, SH3-like; P-loop containing nucleoside triphosphate hydrolase; Myosin head, motor domain; Myosin-like IQ motif-containing domain;
ES_m.98380	272	3.94	Up	S	g.98380 ORF g.98380 m.98380 type:complete len:435 (+) TRINITY_DN67492_c0_g1_i2:250-1554(+)	cytoskeleton	cell morphogenesis; developmental process; anatomical structure morphogenesis; cellular component organization; organelle organization; single-organism developmental process; cellular developmental process; single-organism cellular process; cellular component morphogenesis; single-organism process; cytoskeleton organization; anatomical structure development; cellular process; cellular component o…		actin binding; protein binding; cytoskeletal protein binding; binding;	K17261			IPR006599; IPR013992; IPR016098; IPR017901; IPR013912;	CARP motif; Adenylate cyclase-associated CAP, N-terminal; Cyclase-associated protein CAP/septum formation inhibitor MinC, C-terminal; C-CAP/cofactor C-like domain; Adenylate cyclase-associated CAP, C-terminal;
ES_m.98380	274	2.05	Up	S	g.98380 ORF g.98380 m.98380 type:complete len:435 (+) TRINITY_DN67492_c0_g1_i2:250-1554(+)	cytoskeleton	cell morphogenesis; developmental process; anatomical structure morphogenesis; cellular component organization; organelle organization; single-organism developmental process; cellular developmental process; single-organism cellular process; cellular component morphogenesis; single-organism process; cytoskeleton organization; anatomical structure development; cellular process; cellular component o…		actin binding; protein binding; cytoskeletal protein binding; binding;	K17261			IPR006599; IPR013992; IPR016098; IPR017901; IPR013912;	CARP motif; Adenylate cyclase-associated CAP, N-terminal; Cyclase-associated protein CAP/septum formation inhibitor MinC, C-terminal; C-CAP/cofactor C-like domain; Adenylate cyclase-associated CAP, C-terminal;
ES_m.9842	135	2.09	Up	Y	g.9842 ORF g.9842 m.9842 type:complete len:1939 (+) TRINITY_DN73301_c0_g2_i6:127-5943(+)	cytosol		intracellular organelle; intracellular non-membrane-bounded organelle; cytoskeletal part; intracellular organelle part; macromolecular complex; intracellular part; cell; actin cytoskeleton; organelle part; non-membrane-bounded organelle; organelle; cytoskeleton; cell part; intracellular; myosin complex; protein complex;	ATP binding; motor activity; nucleoside phosphate binding; nucleoside binding; ion binding; hydrolase activity, acting on acid anhydrides; hydrolase activity; protein binding; nucleotide binding; nucleoside-triphosphatase activity; organic cyclic compound binding; heterocyclic compound binding; ribonucleoside binding; carbohydrate derivative binding; pyrophosphatase activity; catalytic activity; …	K17751	MYH6_7; myosin heavy chain 6/7	ko04260 Cardiac muscle contraction; ko04261 Adrenergic signaling in cardiomyocytes; ko05416 Viral myocarditis; ko04530 Tight junction;	IPR002928; IPR004009; IPR027417; IPR001609; IPR027401;	Myosin tail; Myosin, N-terminal, SH3-like; P-loop containing nucleoside triphosphate hydrolase; Myosin head, motor domain; Myosin-like IQ motif-containing domain;
ES_m.9842	256	2.23	Up	S	g.9842 ORF g.9842 m.9842 type:complete len:1939 (+) TRINITY_DN73301_c0_g2_i6:127-5943(+)	cytosol		intracellular organelle; intracellular non-membrane-bounded organelle; cytoskeletal part; intracellular organelle part; macromolecular complex; intracellular part; cell; actin cytoskeleton; organelle part; non-membrane-bounded organelle; organelle; cytoskeleton; cell part; intracellular; myosin complex; protein complex;	ATP binding; motor activity; nucleoside phosphate binding; nucleoside binding; ion binding; hydrolase activity, acting on acid anhydrides; hydrolase activity; protein binding; nucleotide binding; nucleoside-triphosphatase activity; organic cyclic compound binding; heterocyclic compound binding; ribonucleoside binding; carbohydrate derivative binding; pyrophosphatase activity; catalytic activity; …	K17751	MYH6_7; myosin heavy chain 6/7	ko04260 Cardiac muscle contraction; ko04261 Adrenergic signaling in cardiomyocytes; ko05416 Viral myocarditis; ko04530 Tight junction;	IPR002928; IPR004009; IPR027417; IPR001609; IPR027401;	Myosin tail; Myosin, N-terminal, SH3-like; P-loop containing nucleoside triphosphate hydrolase; Myosin head, motor domain; Myosin-like IQ motif-containing domain;
ES_m.9842	276	2.65	Up	S	g.9842 ORF g.9842 m.9842 type:complete len:1939 (+) TRINITY_DN73301_c0_g2_i6:127-5943(+)	cytosol		intracellular organelle; intracellular non-membrane-bounded organelle; cytoskeletal part; intracellular organelle part; macromolecular complex; intracellular part; cell; actin cytoskeleton; organelle part; non-membrane-bounded organelle; organelle; cytoskeleton; cell part; intracellular; myosin complex; protein complex;	ATP binding; motor activity; nucleoside phosphate binding; nucleoside binding; ion binding; hydrolase activity, acting on acid anhydrides; hydrolase activity; protein binding; nucleotide binding; nucleoside-triphosphatase activity; organic cyclic compound binding; heterocyclic compound binding; ribonucleoside binding; carbohydrate derivative binding; pyrophosphatase activity; catalytic activity; …	K17751	MYH6_7; myosin heavy chain 6/7	ko04260 Cardiac muscle contraction; ko04261 Adrenergic signaling in cardiomyocytes; ko05416 Viral myocarditis; ko04530 Tight junction;	IPR002928; IPR004009; IPR027417; IPR001609; IPR027401;	Myosin tail; Myosin, N-terminal, SH3-like; P-loop containing nucleoside triphosphate hydrolase; Myosin head, motor domain; Myosin-like IQ motif-containing domain;
ES_m.9842	668	2.98	Up	S	g.9842 ORF g.9842 m.9842 type:complete len:1939 (+) TRINITY_DN73301_c0_g2_i6:127-5943(+)	cytosol		intracellular organelle; intracellular non-membrane-bounded organelle; cytoskeletal part; intracellular organelle part; macromolecular complex; intracellular part; cell; actin cytoskeleton; organelle part; non-membrane-bounded organelle; organelle; cytoskeleton; cell part; intracellular; myosin complex; protein complex;	ATP binding; motor activity; nucleoside phosphate binding; nucleoside binding; ion binding; hydrolase activity, acting on acid anhydrides; hydrolase activity; protein binding; nucleotide binding; nucleoside-triphosphatase activity; organic cyclic compound binding; heterocyclic compound binding; ribonucleoside binding; carbohydrate derivative binding; pyrophosphatase activity; catalytic activity; …	K17751	MYH6_7; myosin heavy chain 6/7	ko04260 Cardiac muscle contraction; ko04261 Adrenergic signaling in cardiomyocytes; ko05416 Viral myocarditis; ko04530 Tight junction;	IPR002928; IPR004009; IPR027417; IPR001609; IPR027401;	Myosin tail; Myosin, N-terminal, SH3-like; P-loop containing nucleoside triphosphate hydrolase; Myosin head, motor domain; Myosin-like IQ motif-containing domain;
ES_m.9842	1101	2.6	Up	S	g.9842 ORF g.9842 m.9842 type:complete len:1939 (+) TRINITY_DN73301_c0_g2_i6:127-5943(+)	cytosol		intracellular organelle; intracellular non-membrane-bounded organelle; cytoskeletal part; intracellular organelle part; macromolecular complex; intracellular part; cell; actin cytoskeleton; organelle part; non-membrane-bounded organelle; organelle; cytoskeleton; cell part; intracellular; myosin complex; protein complex;	ATP binding; motor activity; nucleoside phosphate binding; nucleoside binding; ion binding; hydrolase activity, acting on acid anhydrides; hydrolase activity; protein binding; nucleotide binding; nucleoside-triphosphatase activity; organic cyclic compound binding; heterocyclic compound binding; ribonucleoside binding; carbohydrate derivative binding; pyrophosphatase activity; catalytic activity; …	K17751	MYH6_7; myosin heavy chain 6/7	ko04260 Cardiac muscle contraction; ko04261 Adrenergic signaling in cardiomyocytes; ko05416 Viral myocarditis; ko04530 Tight junction;	IPR002928; IPR004009; IPR027417; IPR001609; IPR027401;	Myosin tail; Myosin, N-terminal, SH3-like; P-loop containing nucleoside triphosphate hydrolase; Myosin head, motor domain; Myosin-like IQ motif-containing domain;
ES_m.9842	1104	5.25	Up	S	g.9842 ORF g.9842 m.9842 type:complete len:1939 (+) TRINITY_DN73301_c0_g2_i6:127-5943(+)	cytosol		intracellular organelle; intracellular non-membrane-bounded organelle; cytoskeletal part; intracellular organelle part; macromolecular complex; intracellular part; cell; actin cytoskeleton; organelle part; non-membrane-bounded organelle; organelle; cytoskeleton; cell part; intracellular; myosin complex; protein complex;	ATP binding; motor activity; nucleoside phosphate binding; nucleoside binding; ion binding; hydrolase activity, acting on acid anhydrides; hydrolase activity; protein binding; nucleotide binding; nucleoside-triphosphatase activity; organic cyclic compound binding; heterocyclic compound binding; ribonucleoside binding; carbohydrate derivative binding; pyrophosphatase activity; catalytic activity; …	K17751	MYH6_7; myosin heavy chain 6/7	ko04260 Cardiac muscle contraction; ko04261 Adrenergic signaling in cardiomyocytes; ko05416 Viral myocarditis; ko04530 Tight junction;	IPR002928; IPR004009; IPR027417; IPR001609; IPR027401;	Myosin tail; Myosin, N-terminal, SH3-like; P-loop containing nucleoside triphosphate hydrolase; Myosin head, motor domain; Myosin-like IQ motif-containing domain;
ES_m.9842	1228	2.67	Up	S	g.9842 ORF g.9842 m.9842 type:complete len:1939 (+) TRINITY_DN73301_c0_g2_i6:127-5943(+)	cytosol		intracellular organelle; intracellular non-membrane-bounded organelle; cytoskeletal part; intracellular organelle part; macromolecular complex; intracellular part; cell; actin cytoskeleton; organelle part; non-membrane-bounded organelle; organelle; cytoskeleton; cell part; intracellular; myosin complex; protein complex;	ATP binding; motor activity; nucleoside phosphate binding; nucleoside binding; ion binding; hydrolase activity, acting on acid anhydrides; hydrolase activity; protein binding; nucleotide binding; nucleoside-triphosphatase activity; organic cyclic compound binding; heterocyclic compound binding; ribonucleoside binding; carbohydrate derivative binding; pyrophosphatase activity; catalytic activity; …	K17751	MYH6_7; myosin heavy chain 6/7	ko04260 Cardiac muscle contraction; ko04261 Adrenergic signaling in cardiomyocytes; ko05416 Viral myocarditis; ko04530 Tight junction;	IPR002928; IPR004009; IPR027417; IPR001609; IPR027401;	Myosin tail; Myosin, N-terminal, SH3-like; P-loop containing nucleoside triphosphate hydrolase; Myosin head, motor domain; Myosin-like IQ motif-containing domain;
ES_m.9842	1287	4.4	Up	S	g.9842 ORF g.9842 m.9842 type:complete len:1939 (+) TRINITY_DN73301_c0_g2_i6:127-5943(+)	cytosol		intracellular organelle; intracellular non-membrane-bounded organelle; cytoskeletal part; intracellular organelle part; macromolecular complex; intracellular part; cell; actin cytoskeleton; organelle part; non-membrane-bounded organelle; organelle; cytoskeleton; cell part; intracellular; myosin complex; protein complex;	ATP binding; motor activity; nucleoside phosphate binding; nucleoside binding; ion binding; hydrolase activity, acting on acid anhydrides; hydrolase activity; protein binding; nucleotide binding; nucleoside-triphosphatase activity; organic cyclic compound binding; heterocyclic compound binding; ribonucleoside binding; carbohydrate derivative binding; pyrophosphatase activity; catalytic activity; …	K17751	MYH6_7; myosin heavy chain 6/7	ko04260 Cardiac muscle contraction; ko04261 Adrenergic signaling in cardiomyocytes; ko05416 Viral myocarditis; ko04530 Tight junction;	IPR002928; IPR004009; IPR027417; IPR001609; IPR027401;	Myosin tail; Myosin, N-terminal, SH3-like; P-loop containing nucleoside triphosphate hydrolase; Myosin head, motor domain; Myosin-like IQ motif-containing domain;
ES_m.9842	1490	1.74	Up	Y	g.9842 ORF g.9842 m.9842 type:complete len:1939 (+) TRINITY_DN73301_c0_g2_i6:127-5943(+)	cytosol		intracellular organelle; intracellular non-membrane-bounded organelle; cytoskeletal part; intracellular organelle part; macromolecular complex; intracellular part; cell; actin cytoskeleton; organelle part; non-membrane-bounded organelle; organelle; cytoskeleton; cell part; intracellular; myosin complex; protein complex;	ATP binding; motor activity; nucleoside phosphate binding; nucleoside binding; ion binding; hydrolase activity, acting on acid anhydrides; hydrolase activity; protein binding; nucleotide binding; nucleoside-triphosphatase activity; organic cyclic compound binding; heterocyclic compound binding; ribonucleoside binding; carbohydrate derivative binding; pyrophosphatase activity; catalytic activity; …	K17751	MYH6_7; myosin heavy chain 6/7	ko04260 Cardiac muscle contraction; ko04261 Adrenergic signaling in cardiomyocytes; ko05416 Viral myocarditis; ko04530 Tight junction;	IPR002928; IPR004009; IPR027417; IPR001609; IPR027401;	Myosin tail; Myosin, N-terminal, SH3-like; P-loop containing nucleoside triphosphate hydrolase; Myosin head, motor domain; Myosin-like IQ motif-containing domain;
ES_m.9842	1499	2.07	Up	S	g.9842 ORF g.9842 m.9842 type:complete len:1939 (+) TRINITY_DN73301_c0_g2_i6:127-5943(+)	cytosol		intracellular organelle; intracellular non-membrane-bounded organelle; cytoskeletal part; intracellular organelle part; macromolecular complex; intracellular part; cell; actin cytoskeleton; organelle part; non-membrane-bounded organelle; organelle; cytoskeleton; cell part; intracellular; myosin complex; protein complex;	ATP binding; motor activity; nucleoside phosphate binding; nucleoside binding; ion binding; hydrolase activity, acting on acid anhydrides; hydrolase activity; protein binding; nucleotide binding; nucleoside-triphosphatase activity; organic cyclic compound binding; heterocyclic compound binding; ribonucleoside binding; carbohydrate derivative binding; pyrophosphatase activity; catalytic activity; …	K17751	MYH6_7; myosin heavy chain 6/7	ko04260 Cardiac muscle contraction; ko04261 Adrenergic signaling in cardiomyocytes; ko05416 Viral myocarditis; ko04530 Tight junction;	IPR002928; IPR004009; IPR027417; IPR001609; IPR027401;	Myosin tail; Myosin, N-terminal, SH3-like; P-loop containing nucleoside triphosphate hydrolase; Myosin head, motor domain; Myosin-like IQ motif-containing domain;
ES_m.9842	1568	2.52	Up	S	g.104417 ORF g.104417 m.104417 type:internal len:970 (+) TRINITY_DN7014_c0_g2_i1:1-2913(+)	cytosol		intracellular organelle; intracellular non-membrane-bounded organelle; cytoskeletal part; intracellular organelle part; macromolecular complex; intracellular part; cell; actin cytoskeleton; organelle part; non-membrane-bounded organelle; organelle; cytoskeleton; cell part; intracellular; myosin complex; protein complex;	ATP binding; motor activity; nucleoside phosphate binding; nucleoside binding; ion binding; hydrolase activity, acting on acid anhydrides; hydrolase activity; protein binding; nucleotide binding; nucleoside-triphosphatase activity; organic cyclic compound binding; heterocyclic compound binding; ribonucleoside binding; carbohydrate derivative binding; pyrophosphatase activity; catalytic activity; …	K17751	MYH6_7; myosin heavy chain 6/7	ko04260 Cardiac muscle contraction; ko04261 Adrenergic signaling in cardiomyocytes; ko05416 Viral myocarditis; ko04530 Tight junction;	IPR002928; IPR004009; IPR027417; IPR001609; IPR027401;	Myosin tail; Myosin, N-terminal, SH3-like; P-loop containing nucleoside triphosphate hydrolase; Myosin head, motor domain; Myosin-like IQ motif-containing domain;
ES_m.9842	1667	1.84	Up	S	g.9842 ORF g.9842 m.9842 type:complete len:1939 (+) TRINITY_DN73301_c0_g2_i6:127-5943(+)	cytosol		intracellular organelle; intracellular non-membrane-bounded organelle; cytoskeletal part; intracellular organelle part; macromolecular complex; intracellular part; cell; actin cytoskeleton; organelle part; non-membrane-bounded organelle; organelle; cytoskeleton; cell part; intracellular; myosin complex; protein complex;	ATP binding; motor activity; nucleoside phosphate binding; nucleoside binding; ion binding; hydrolase activity, acting on acid anhydrides; hydrolase activity; protein binding; nucleotide binding; nucleoside-triphosphatase activity; organic cyclic compound binding; heterocyclic compound binding; ribonucleoside binding; carbohydrate derivative binding; pyrophosphatase activity; catalytic activity; …	K17751	MYH6_7; myosin heavy chain 6/7	ko04260 Cardiac muscle contraction; ko04261 Adrenergic signaling in cardiomyocytes; ko05416 Viral myocarditis; ko04530 Tight junction;	IPR002928; IPR004009; IPR027417; IPR001609; IPR027401;	Myosin tail; Myosin, N-terminal, SH3-like; P-loop containing nucleoside triphosphate hydrolase; Myosin head, motor domain; Myosin-like IQ motif-containing domain;
ES_m.9842	1669	4.49	Up	Y	g.9842 ORF g.9842 m.9842 type:complete len:1939 (+) TRINITY_DN73301_c0_g2_i6:127-5943(+)	cytosol		intracellular organelle; intracellular non-membrane-bounded organelle; cytoskeletal part; intracellular organelle part; macromolecular complex; intracellular part; cell; actin cytoskeleton; organelle part; non-membrane-bounded organelle; organelle; cytoskeleton; cell part; intracellular; myosin complex; protein complex;	ATP binding; motor activity; nucleoside phosphate binding; nucleoside binding; ion binding; hydrolase activity, acting on acid anhydrides; hydrolase activity; protein binding; nucleotide binding; nucleoside-triphosphatase activity; organic cyclic compound binding; heterocyclic compound binding; ribonucleoside binding; carbohydrate derivative binding; pyrophosphatase activity; catalytic activity; …	K17751	MYH6_7; myosin heavy chain 6/7	ko04260 Cardiac muscle contraction; ko04261 Adrenergic signaling in cardiomyocytes; ko05416 Viral myocarditis; ko04530 Tight junction;	IPR002928; IPR004009; IPR027417; IPR001609; IPR027401;	Myosin tail; Myosin, N-terminal, SH3-like; P-loop containing nucleoside triphosphate hydrolase; Myosin head, motor domain; Myosin-like IQ motif-containing domain;
ES_m.9842	1673	6.53	Up	Y	g.9842 ORF g.9842 m.9842 type:complete len:1939 (+) TRINITY_DN73301_c0_g2_i6:127-5943(+)	cytosol		intracellular organelle; intracellular non-membrane-bounded organelle; cytoskeletal part; intracellular organelle part; macromolecular complex; intracellular part; cell; actin cytoskeleton; organelle part; non-membrane-bounded organelle; organelle; cytoskeleton; cell part; intracellular; myosin complex; protein complex;	ATP binding; motor activity; nucleoside phosphate binding; nucleoside binding; ion binding; hydrolase activity, acting on acid anhydrides; hydrolase activity; protein binding; nucleotide binding; nucleoside-triphosphatase activity; organic cyclic compound binding; heterocyclic compound binding; ribonucleoside binding; carbohydrate derivative binding; pyrophosphatase activity; catalytic activity; …	K17751	MYH6_7; myosin heavy chain 6/7	ko04260 Cardiac muscle contraction; ko04261 Adrenergic signaling in cardiomyocytes; ko05416 Viral myocarditis; ko04530 Tight junction;	IPR002928; IPR004009; IPR027417; IPR001609; IPR027401;	Myosin tail; Myosin, N-terminal, SH3-like; P-loop containing nucleoside triphosphate hydrolase; Myosin head, motor domain; Myosin-like IQ motif-containing domain;
ES_m.9842	1930	3.49	Up	S	g.9842 ORF g.9842 m.9842 type:complete len:1939 (+) TRINITY_DN73301_c0_g2_i6:127-5943(+)	cytosol		intracellular organelle; intracellular non-membrane-bounded organelle; cytoskeletal part; intracellular organelle part; macromolecular complex; intracellular part; cell; actin cytoskeleton; organelle part; non-membrane-bounded organelle; organelle; cytoskeleton; cell part; intracellular; myosin complex; protein complex;	ATP binding; motor activity; nucleoside phosphate binding; nucleoside binding; ion binding; hydrolase activity, acting on acid anhydrides; hydrolase activity; protein binding; nucleotide binding; nucleoside-triphosphatase activity; organic cyclic compound binding; heterocyclic compound binding; ribonucleoside binding; carbohydrate derivative binding; pyrophosphatase activity; catalytic activity; …	K17751	MYH6_7; myosin heavy chain 6/7	ko04260 Cardiac muscle contraction; ko04261 Adrenergic signaling in cardiomyocytes; ko05416 Viral myocarditis; ko04530 Tight junction;	IPR002928; IPR004009; IPR027417; IPR001609; IPR027401;	Myosin tail; Myosin, N-terminal, SH3-like; P-loop containing nucleoside triphosphate hydrolase; Myosin head, motor domain; Myosin-like IQ motif-containing domain;
ES_m.9842	1935	3.49	Up	S	g.9842 ORF g.9842 m.9842 type:complete len:1939 (+) TRINITY_DN73301_c0_g2_i6:127-5943(+)	cytosol		intracellular organelle; intracellular non-membrane-bounded organelle; cytoskeletal part; intracellular organelle part; macromolecular complex; intracellular part; cell; actin cytoskeleton; organelle part; non-membrane-bounded organelle; organelle; cytoskeleton; cell part; intracellular; myosin complex; protein complex;	ATP binding; motor activity; nucleoside phosphate binding; nucleoside binding; ion binding; hydrolase activity, acting on acid anhydrides; hydrolase activity; protein binding; nucleotide binding; nucleoside-triphosphatase activity; organic cyclic compound binding; heterocyclic compound binding; ribonucleoside binding; carbohydrate derivative binding; pyrophosphatase activity; catalytic activity; …	K17751	MYH6_7; myosin heavy chain 6/7	ko04260 Cardiac muscle contraction; ko04261 Adrenergic signaling in cardiomyocytes; ko05416 Viral myocarditis; ko04530 Tight junction;	IPR002928; IPR004009; IPR027417; IPR001609; IPR027401;	Myosin tail; Myosin, N-terminal, SH3-like; P-loop containing nucleoside triphosphate hydrolase; Myosin head, motor domain; Myosin-like IQ motif-containing domain;
ES_m.98481	11	1.58	Up	S	g.98481 ORF g.98481 m.98481 type:complete len:896 (-) TRINITY_DN67425_c2_g1_i20:855-3542(-)	nuclear			protein binding; binding;	K12076	DLG1; disks large protein 1	ko04391 Hippo signaling pathway - fly; ko05203 Viral carcinogenesis; ko04660 T cell receptor signaling pathway; ko05166 HTLV-I infection; ko04390 Hippo signaling pathway;	IPR001452; IPR011511; IPR008144; IPR027417; IPR008145; IPR001478;	SH3 domain; Variant SH3 domain; Guanylate kinase-like; P-loop containing nucleoside triphosphate hydrolase; Guanylate kinase/L-type calcium channel beta subunit; PDZ domain;
ES_m.98779	239	1.51	Up	T	g.98779 ORF g.98779 m.98779 type:5prime_partial len:263 (-) TRINITY_DN47474_c0_g1_i4:912-1700(-)	nuclear			organic cyclic compound binding; heterocyclic compound binding; nucleoside phosphate binding; binding; nucleic acid binding; nucleotide binding; small molecule binding;	K12890	SFRS1_9; splicing factor, arginine/serine-rich 1/9	ko03040 Spliceosome; ko05168 Herpes simplex infection;	IPR000504; IPR012677;	RNA recognition motif domain; Nucleotide-binding alpha-beta plait domain;
ES_m.9891	102	1.75	Up	S	g.9891 ORF g.9891 m.9891 type:complete len:113 (+) TRINITY_DN82401_c0_g1_i1:90-428(+)	mitochondria	translational elongation; cellular protein metabolic process; biosynthetic process; primary metabolic process; cellular metabolic process; organic substance biosynthetic process; cellular biosynthetic process; organic substance metabolic process; metabolic process; cellular macromolecule biosynthetic process; cellular macromolecule metabolic process; gene expression; macromolecule metabolic proce…	ribosome; organelle; intracellular organelle; intracellular non-membrane-bounded organelle; cell part; intracellular; cytoplasm; macromolecular complex; intracellular part; cell; ribonucleoprotein complex; cytoplasmic part; non-membrane-bounded organelle;	structural constituent of ribosome; structural molecule activity;	K02943	RP-LP2; large subunit ribosomal protein LP2	ko03010 Ribosome;
ES_m.98971	403	2.01	Up	T	g.98971 ORF g.98971 m.98971 type:complete len:469 (-) TRINITY_DN35887_c0_g1_i1:353-1759(-)	plasma membrane
ES_m.98971	405	2.96	Up	S	g.98971 ORF g.98971 m.98971 type:complete len:469 (-) TRINITY_DN35887_c0_g1_i1:353-1759(-)	plasma membrane
ES_m.99001	434	1.56	Up	T	g.99001 ORF g.99001 m.99001 type:complete len:468 (+) TRINITY_DN71388_c0_g1_i2:71-1474(+)	cytosol	small molecule metabolic process; single-organism cellular process; nitrogen compound metabolic process; single-organism process; primary metabolic process; glycine metabolic process; alpha-amino acid metabolic process; cellular metabolic process; organic substance metabolic process; metabolic process; cellular amino acid metabolic process; serine family amino acid metabolic process; single-organ…		organic cyclic compound binding; heterocyclic compound binding; catalytic activity; binding; ion binding; glycine hydroxymethyltransferase activity; transferase activity, transferring one-carbon groups; anion binding; hydroxymethyl-, formyl- and related transferase activity; cofactor binding; transferase activity; pyridoxal phosphate binding;	K00600	glyA; glycine hydroxymethyltransferase [EC:2.1.2.1]	ko01130 Biosynthesis of antibiotics; ko00670 One carbon pool by folate; ko01110 Biosynthesis of secondary metabolites; ko00260 Glycine, serine and threonine metabolism; ko01230 Biosynthesis of amino acids; ko01100 Metabolic pathways; ko00460 Cyanoamino acid metabolism; ko00680 Methane metabolism; ko01120 Microbial metabolism in diverse environments; ko01200 Carbon metabolism; ko00630 Glyoxylate a…	IPR015424; IPR015422; IPR015421;	Pyridoxal phosphate-dependent transferase; Pyridoxal phosphate-dependent transferase, major region, subdomain 2; Pyridoxal phosphate-dependent transferase, major region, subdomain 1;
ES_m.99361	767	1.63	Up	S	g.99361 ORF g.99361 m.99361 type:3prime_partial len:1284 (-) TRINITY_DN71342_c0_g1_i1:2-3853(-)	cytosol	phosphorylation; cellular protein metabolic process; primary metabolic process; cellular metabolic process; phosphate-containing compound metabolic process; organic substance metabolic process; metabolic process; protein phosphorylation; phosphorus metabolic process; cellular macromolecule metabolic process; cellular protein modification process; protein metabolic process; macromolecule metabolic…		ATP binding; nucleoside phosphate binding; phosphotransferase activity, alcohol group as acceptor; nucleoside binding; ion binding; protein kinase activity; nucleotide binding; organic cyclic compound binding; heterocyclic compound binding; ribonucleoside binding; carbohydrate derivative binding; kinase activity; catalytic activity; ribonucleotide binding; binding; purine ribonucleoside binding; …	K15409	SRPK1; serine/threonine-protein kinase SRPK1 [EC:2.7.11.1]	ko05168 Herpes simplex infection;	IPR000719; IPR002290; IPR011009;	Protein kinase domain; Serine/threonine/dual specificity protein kinase, catalytic domain; Protein kinase-like domain;
ES_m.99671	737	1.63	Up	S	g.99671 ORF g.99671 m.99671 type:5prime_partial len:1145 (+) TRINITY_DN70277_c1_g1_i3:1-3435(+)	nuclear			cation binding; metal ion binding; protein binding; zinc ion binding; transition metal ion binding; binding; ion binding;	K19948			IPR001781; IPR022735; IPR001715;	Zinc finger, LIM-type; Domain of unknown function DUF3585; Calponin homology domain;
ES_m.99681	441	1.84	Up	S	g.99681 ORF g.99681 m.99681 type:complete len:848 (+) TRINITY_DN70274_c0_g1_i3:143-2686(+)	nuclear	phosphorylation; cellular protein metabolic process; primary metabolic process; cellular metabolic process; phosphate-containing compound metabolic process; organic substance metabolic process; metabolic process; protein phosphorylation; phosphorus metabolic process; cellular macromolecule metabolic process; cellular protein modification process; protein metabolic process; macromolecule metabolic…		ATP binding; nucleoside phosphate binding; phosphotransferase activity, alcohol group as acceptor; nucleoside binding; ion binding; protein binding; protein kinase activity; nucleotide binding; organic cyclic compound binding; heterocyclic compound binding; ribonucleoside binding; carbohydrate derivative binding; kinase activity; catalytic activity; ribonucleotide binding; binding; purine ribonuc…	K17512			IPR000980; IPR000719; IPR020683; IPR001245; IPR011009;	SH2 domain; Protein kinase domain; Ankyrin repeat-containing domain; Serine-threonine/tyrosine-protein kinase catalytic domain; Protein kinase-like domain;
ES_m.99681	733	1.64	Up	Y	g.99681 ORF g.99681 m.99681 type:complete len:848 (+) TRINITY_DN70274_c0_g1_i3:143-2686(+)	nuclear	phosphorylation; cellular protein metabolic process; primary metabolic process; cellular metabolic process; phosphate-containing compound metabolic process; organic substance metabolic process; metabolic process; protein phosphorylation; phosphorus metabolic process; cellular macromolecule metabolic process; cellular protein modification process; protein metabolic process; macromolecule metabolic…		ATP binding; nucleoside phosphate binding; phosphotransferase activity, alcohol group as acceptor; nucleoside binding; ion binding; protein binding; protein kinase activity; nucleotide binding; organic cyclic compound binding; heterocyclic compound binding; ribonucleoside binding; carbohydrate derivative binding; kinase activity; catalytic activity; ribonucleotide binding; binding; purine ribonuc…	K17512			IPR000980; IPR000719; IPR020683; IPR001245; IPR011009;	SH2 domain; Protein kinase domain; Ankyrin repeat-containing domain; Serine-threonine/tyrosine-protein kinase catalytic domain; Protein kinase-like domain;
ES_m.99822	350	1.75	Up	S	g.99822 ORF g.99822 m.99822 type:5prime_partial len:2125 (-) TRINITY_DN70219_c1_g3_i2:269-6643(-)	nuclear
ES_m.99822	886	2.19	Up	Y	g.22175 ORF g.22175 m.22175 type:3prime_partial len:128 (-) TRINITY_DN36646_c0_g1_i1:3-386(-)	nuclear
ES_m.99822	967	1.6	Up	S	g.22175 ORF g.22175 m.22175 type:3prime_partial len:128 (-) TRINITY_DN36646_c0_g1_i1:3-386(-)	nuclear
ES_m.99822	1469	2.07	Up	S	g.99822 ORF g.99822 m.99822 type:5prime_partial len:2125 (-) TRINITY_DN70219_c1_g3_i2:269-6643(-)	nuclear
ES_m.99822	1688	1.84	Up	S	g.99822 ORF g.99822 m.99822 type:5prime_partial len:2125 (-) TRINITY_DN70219_c1_g3_i2:269-6643(-)	nuclear
significantly down-regulated phosphorylated proteins
Protein accession	Position	SY/DZ Ratio Ratio	Quanty Type	Amino	Protein description	Subcellular Location	Biological Process	Cellular Component	Molecular Function	KEGG KO No.	KEGG Gene	KEGG pathway	IPR ID	Domain description
ES_m.100143	696	0.4	Down	S	g.100143 ORF g.100143 m.100143 type:complete len:2172 (-) TRINITY_DN64183_c0_g1_i5:2755-9270(-)	cytosol		intracellular organelle; cell cortex; intracellular non-membrane-bounded organelle; cytoskeletal part; cell periphery; intracellular organelle part; cytoplasm; cortical cytoskeleton; cortical actin cytoskeleton; intracellular part; cell; actin cytoskeleton; organelle part; non-membrane-bounded organelle; cytoskeleton; organelle; cell cortex part; intracellular; cell part; spectrin; cytoplasmic pa…	cytoskeletal protein binding; structural constituent of cytoskeleton; binding; phospholipid binding; ion binding; actin binding; lipid binding; anion binding; protein binding; structural molecule activity;	K06115			IPR001605; IPR011993; IPR001715; IPR001849;	Pleckstrin homology domain, spectrin-type; Pleckstrin homology-like domain; Calponin homology domain; Pleckstrin homology domain;
ES_m.100520	41	0.53	Down	S	g.100520 ORF g.100520 m.100520 type:internal len:392 (+) TRINITY_DN59050_c0_g1_i2:2-1180(+)	cytosol, nuclear
ES_m.100791	50	0.52	Down	S	g.100791 ORF g.100791 m.100791 type:internal len:306 (-) TRINITY_DN65556_c0_g1_i1:3-920(-)	nuclear
ES_m.100948	228	0.66	Down	S	g.100948 ORF g.100948 m.100948 type:5prime_partial len:886 (+) TRINITY_DN65564_c3_g1_i1:1-2658(+)	nuclear			protein binding; binding;				IPR001478; IPR000008;	PDZ domain; C2 domain;
ES_m.101314	83	0.42	Down	S	g.101314 ORF g.101314 m.101314 type:3prime_partial len:335 (+) TRINITY_DN63783_c0_g3_i1:147-1154(+)	nuclear	phosphorylation; cellular protein metabolic process; primary metabolic process; cellular metabolic process; phosphate-containing compound metabolic process; organic substance metabolic process; metabolic process; protein phosphorylation; phosphorus metabolic process; cellular macromolecule metabolic process; cellular protein modification process; protein metabolic process; macromolecule metabolic…		ATP binding; nucleoside phosphate binding; phosphotransferase activity, alcohol group as acceptor; nucleoside binding; ion binding; protein kinase activity; nucleotide binding; organic cyclic compound binding; heterocyclic compound binding; ribonucleoside binding; carbohydrate derivative binding; kinase activity; catalytic activity; ribonucleotide binding; binding; purine ribonucleoside binding; …	K08821	CDK14; cyclin-dependent kinase 14 [EC:2.7.11.22]	ko05202 Transcriptional misregulation in cancer;	IPR000719; IPR002290; IPR011009;	Protein kinase domain; Serine/threonine/dual specificity protein kinase, catalytic domain; Protein kinase-like domain;
ES_m.102034	46	0.45	Down	T	g.102034 ORF g.102034 m.102034 type:complete len:189 (+) TRINITY_DN68189_c1_g4_i2:265-831(+)	mitochondria			cation binding; metal ion binding; calcium ion binding; binding; ion binding;				IPR002048; IPR011992;	EF-hand domain; EF-hand domain pair;
ES_m.102333	15	0.47	Down	S	g.102333 ORF g.102333 m.102333 type:complete len:422 (+) TRINITY_DN59181_c1_g1_i2:254-1519(+)	nuclear
ES_m.102604	389	0.58	Down	Y	g.102604 ORF g.102604 m.102604 type:complete len:446 (-) TRINITY_DN53141_c0_g1_i1:2532-3869(-)	cytoskeleton	establishment of protein localization; transport; organic substance transport; localization; macromolecule localization; protein localization; protein transport; establishment of localization;		enzyme regulator activity; molecular function regulator; Rab GDP-dissociation inhibitor activity; nucleoside-triphosphatase regulator activity; GDP-dissociation inhibitor activity; GTPase regulator activity;	K17255
ES_m.102926	44	0.37	Down	S	g.102926 ORF g.102926 m.102926 type:5prime_partial len:357 (+) TRINITY_DN67649_c0_g2_i1:1-1071(+)	endoplasmic reticulum		membrane;	protein binding; binding;	K15290	SYT1; synaptotagmin-1	ko04721 Synaptic vesicle cycle;	IPR001565; IPR000008;	Synaptotagmin; C2 domain;
ES_m.103553	488	0.49	Down	S	g.103553 ORF g.103553 m.103553 type:3prime_partial len:494 (+) TRINITY_DN39082_c0_g1_i2:112-1596(+)	nuclear				K04575	ALS2; amyotrophic lateral sclerosis 2 protein	ko05014 Amyotrophic lateral sclerosis (ALS);	IPR009091;	Regulator of chromosome condensation 1/beta-lactamase-inhibitor protein II;
ES_m.103637	291	0.41	Down	S	g.103637 ORF g.103637 m.103637 type:5prime_partial len:366 (+) TRINITY_DN51402_c0_g2_i1:1-1098(+)	nuclear
ES_m.10379	120	0.43	Down	T	g.10379 ORF g.10379 m.10379 type:5prime_partial len:318 (-) TRINITY_DN60373_c0_g1_i1:308-1261(-)	mitochondria	single-organism carbohydrate catabolic process; glycolytic process; single-organism catabolic process; small molecule metabolic process; single-organism cellular process; single-organism process; primary metabolic process; carbohydrate metabolic process; cellular metabolic process; organic substance metabolic process; carbohydrate catabolic process; single-organism carbohydrate metabolic process;…		phosphoglycerate mutase activity; isomerase activity; catalytic activity; intramolecular transferase activity; intramolecular transferase activity, phosphotransferases;	K01834	PGAM; 2,3-bisphosphoglycerate-dependent phosphoglycerate mutase [EC:5.4.2.11]	ko01130 Biosynthesis of antibiotics; ko01110 Biosynthesis of secondary metabolites; ko00260 Glycine, serine and threonine metabolism; ko01230 Biosynthesis of amino acids; ko01100 Metabolic pathways; ko00680 Methane metabolism; ko01120 Microbial metabolism in diverse environments; ko01200 Carbon metabolism; ko00010 Glycolysis / Gluconeogenesis; ko05230 Central carbon metabolism in cancer; ko04922 …
ES_m.10379	129	0.14	Down	T	g.10379 ORF g.10379 m.10379 type:5prime_partial len:318 (-) TRINITY_DN60373_c0_g1_i1:308-1261(-)	mitochondria	single-organism carbohydrate catabolic process; glycolytic process; single-organism catabolic process; small molecule metabolic process; single-organism cellular process; single-organism process; primary metabolic process; carbohydrate metabolic process; cellular metabolic process; organic substance metabolic process; carbohydrate catabolic process; single-organism carbohydrate metabolic process;…		phosphoglycerate mutase activity; isomerase activity; catalytic activity; intramolecular transferase activity; intramolecular transferase activity, phosphotransferases;	K01834	PGAM; 2,3-bisphosphoglycerate-dependent phosphoglycerate mutase [EC:5.4.2.11]	ko01130 Biosynthesis of antibiotics; ko01110 Biosynthesis of secondary metabolites; ko00260 Glycine, serine and threonine metabolism; ko01230 Biosynthesis of amino acids; ko01100 Metabolic pathways; ko00680 Methane metabolism; ko01120 Microbial metabolism in diverse environments; ko01200 Carbon metabolism; ko00010 Glycolysis / Gluconeogenesis; ko05230 Central carbon metabolism in cancer; ko04922 …
ES_m.103883	374	0.65	Down	T	g.103883 ORF g.103883 m.103883 type:complete len:607 (+) TRINITY_DN71293_c1_g1_i2:350-2170(+)	extracellular							IPR002181; IPR014716; IPR014715;	Fibrinogen, alpha/beta/gamma chain, C-terminal globular domain; Fibrinogen, alpha/beta/gamma chain, C-terminal globular, subdomain 1; Fibrinogen, alpha/beta/gamma chain, C-terminal globular, subdomain 2;
ES_m.104098	33	0.5	Down	T	g.104098 ORF g.104098 m.104098 type:internal len:186 (+) TRINITY_DN71223_c0_g1_i1:1-561(+)	mitochondria	single-organism process; metabolic process; oxidation-reduction process; single-organism metabolic process;		oxidoreductase activity, acting on single donors with incorporation of molecular oxygen, incorporation of two atoms of oxygen; oxidoreductase activity, acting on single donors with incorporation of molecular oxygen; cysteamine dioxygenase activity; catalytic activity; dioxygenase activity; oxidoreductase activity;	K10712	ADO; cysteamine dioxygenase [EC:1.13.11.19]	ko00430 Taurine and hypotaurine metabolism; ko01100 Metabolic pathways;	IPR011051; IPR014710;	RmlC-like cupin domain; RmlC-like jelly roll fold;
ES_m.104299	831	0.62	Down	S	g.104299 ORF g.104299 m.104299 type:complete len:1435 (-) TRINITY_DN71237_c0_g1_i6:1030-5334(-)	extracellular, plasma membrane	phosphorylation; cellular protein metabolic process; primary metabolic process; cellular metabolic process; phosphate-containing compound metabolic process; organic substance metabolic process; metabolic process; protein phosphorylation; phosphorus metabolic process; cellular macromolecule metabolic process; cellular protein modification process; protein metabolic process; macromolecule metabolic…		ATP binding; nucleoside phosphate binding; phosphotransferase activity, alcohol group as acceptor; nucleoside binding; ion binding; protein tyrosine kinase activity; nucleotide binding; protein kinase activity; organic cyclic compound binding; heterocyclic compound binding; ribonucleoside binding; carbohydrate derivative binding; kinase activity; ribonucleotide binding; catalytic activity; bindin…	K05126	RET; proto-oncogene tyrosine-protein kinase Ret [EC:2.7.10.1]	ko05216 Thyroid cancer; ko05200 Pathways in cancer; ko05230 Central carbon metabolism in cancer; ko04144 Endocytosis;	IPR000719; IPR020635; IPR001245; IPR011009;	Protein kinase domain; Tyrosine-protein kinase, catalytic domain; Serine-threonine/tyrosine-protein kinase catalytic domain; Protein kinase-like domain;
ES_m.104694	144	0.61	Down	S	g.104694 ORF g.104694 m.104694 type:complete len:257 (+) TRINITY_DN18568_c0_g1_i2:309-1079(+)	mitochondria
ES_m.105376	136	0.6	Down	S	g.105376 ORF g.105376 m.105376 type:5prime_partial len:1863 (+) TRINITY_DN74029_c0_g2_i1:1-5589(+)	cytosol		cell; intracellular; cell part;	cation binding; metal ion binding; protein binding; zinc ion binding; transition metal ion binding; binding; ion binding;	K10693			IPR001841; IPR004939; IPR013083; IPR008979; IPR000315;	Zinc finger, RING-type; Anaphase-promoting complex, subunit 10/DOC domain; Zinc finger, RING/FYVE/PHD-type; Galactose-binding domain-like; Zinc finger, B-box;
ES_m.105516	624	0.61	Down	S	g.105516 ORF g.105516 m.105516 type:complete len:761 (+) TRINITY_DN74034_c0_g1_i7:152-2434(+)	nuclear	regulation of cellular process; regulation of intracellular signal transduction; regulation of signaling; regulation of Ras protein signal transduction; regulation of Ral protein signal transduction; regulation of Rap protein signal transduction; regulation of Rab protein signal transduction; regulation of biological process; regulation of cell communication; regulation of hydrolase activity; reg…		enzyme regulator activity; molecular function regulator; enzyme activator activity; nucleoside-triphosphatase regulator activity; GTPase activator activity; GTPase regulator activity;	K18469			IPR000195;	Rab-GTPase-TBC domain;
ES_m.105686	90	0.53	Down	S	g.105686 ORF g.105686 m.105686 type:5prime_partial len:790 (-) TRINITY_DN74018_c2_g1_i1:340-2709(-)	cytosol	single-organism process; metabolic process; oxidation-reduction process; single-organism metabolic process;		oxidoreductase activity, acting on single donors with incorporation of molecular oxygen, incorporation of two atoms of oxygen; oxidoreductase activity, acting on single donors with incorporation of molecular oxygen; catalytic activity; binding; dioxygenase activity; ion binding; cation binding; metal ion binding; protein binding; oxidoreductase activity;				IPR001024; IPR008976; IPR013819;	PLAT/LH2 domain; Lipase/lipooxygenase, PLAT/LH2; Lipoxygenase, C-terminal;
ES_m.106007	192	0.48	Down	S	g.106007 ORF g.106007 m.106007 type:internal len:815 (-) TRINITY_DN67773_c0_g1_i1:3-2447(-)	cytosol	cellular aromatic compound metabolic process; cellular protein metabolic process; single-organism process; biosynthetic process; tRNA aminoacylation; cellular metabolic process; organic substance metabolic process; metabolic process; cellular amino acid metabolic process; heterocycle metabolic process; nucleobase-containing compound metabolic process; cellular nitrogen compound metabolic process;…	intracellular part; cell; cell part; intracellular; cytoplasm;	ligase activity, forming aminoacyl-tRNA and related compounds; ATP binding; nucleoside phosphate binding; ligase activity, forming carbon-oxygen bonds; glutamate-tRNA ligase activity; nucleoside binding; ion binding; ligase activity; nucleotide binding; organic cyclic compound binding; heterocyclic compound binding; ribonucleoside binding; carbohydrate derivative binding; catalytic activity; ribo…	K14163	EPRS; bifunctional glutamyl/prolyl-tRNA synthetase [EC:6.1.1.17 6.1.1.15]	ko01110 Biosynthesis of secondary metabolites; ko01100 Metabolic pathways; ko00860 Porphyrin and chlorophyll metabolism; ko00970 Aminoacyl-tRNA biosynthesis;	IPR020056; IPR020061; IPR020058; IPR011035; IPR000738; IPR014729; IPR009068; IPR010987; IPR020059;	Ribosomal protein L25/Gln-tRNA synthetase, beta-barrel domain; Glutamyl/glutaminyl-tRNA synthetase, class Ib, alpha-bundle domain; Glutamyl/glutaminyl-tRNA synthetase, class Ib, catalytic domain; Ribosomal protein L25/Gln-tRNA synthetase, anti-codon-binding domain; WHEP-TRS; Rossmann-like alpha/beta/alpha sandwich fold; S15/NS1, RNA-binding; Glutathione S-transferase, C-terminal-like; Glutamyl/gl…
ES_m.106320	159	0.63	Down	S	g.106320 ORF g.106320 m.106320 type:complete len:163 (+) TRINITY_DN67798_c0_g1_i2:103-591(+)	plasma membrane		intrinsic component of membrane; membrane; integral component of membrane; membrane part;
ES_m.10677	157	0.52	Down	S	g.10677 ORF g.10677 m.10677 type:complete len:163 (-) TRINITY_DN73627_c0_g1_i2:1385-1873(-)	extracellular
ES_m.107923	39	0.28	Down	S	g.107923 ORF g.107923 m.107923 type:5prime_partial len:116 (-) TRINITY_DN15144_c0_g1_i1:219-566(-)	cytosol, nuclear
ES_m.108030	692	0.45	Down	T	g.108030 ORF g.108030 m.108030 type:internal len:764 (+) TRINITY_DN66956_c0_g1_i1:2-2296(+)	plasma membrane	transport; single-organism localization; single-organism process; localization; neurotransmitter transport; establishment of localization; single-organism transport;	membrane; intrinsic component of plasma membrane; plasma membrane part; membrane part; cell part; cell periphery; intrinsic component of membrane; integral component of plasma membrane; cell; integral component of membrane; plasma membrane;	solute:cation symporter activity; active transmembrane transporter activity; secondary active transmembrane transporter activity; ion transmembrane transporter activity; symporter activity; solute:sodium symporter activity; substrate-specific transporter activity; monovalent inorganic cation transmembrane transporter activity; neurotransmitter:sodium symporter activity; substrate-specific transme…	K05048
ES_m.10806	820	0.62	Down	S	g.10806 ORF g.10806 m.10806 type:complete len:1201 (-) TRINITY_DN73622_c1_g2_i3:2804-6406(-)	plasma membrane	regulation of cellular process; single organism signaling; phosphorylation; nucleotide biosynthetic process; cellular aromatic compound metabolic process; nucleotide metabolic process; cellular protein metabolic process; single-organism process; biosynthetic process; response to stimulus; cellular metabolic process; phosphate-containing compound metabolic process; organic substance metabolic proc…	intrinsic component of membrane; membrane; integral component of membrane; membrane part;	ATP binding; nucleoside phosphate binding; phosphotransferase activity, alcohol group as acceptor; nucleoside binding; ion binding; lyase activity; protein kinase activity; nucleotide binding; organic cyclic compound binding; heterocyclic compound binding; ribonucleoside binding; carbohydrate derivative binding; kinase activity; catalytic activity; ribonucleotide binding; binding; purine ribonucl…	K12323	ANPRA; atrial natriuretic peptide receptor A [EC:4.6.1.2]	ko04270 Vascular smooth muscle contraction; ko04022 cGMP-PKG signaling pathway; ko00230 Purine metabolism; ko04921 Oxytocin signaling pathway; ko04925 Aldosterone synthesis and secretion; ko04024 cAMP signaling pathway; ko04923 Regulation of lipolysis in adipocytes; ko04924 Renin secretion;	IPR029787; IPR000719; IPR028082; IPR001054; IPR001828; IPR001245; IPR011009;	Nucleotide cyclase; Protein kinase domain; Periplasmic binding protein-like I; Adenylyl cyclase class-3/4/guanylyl cyclase; Extracellular ligand-binding receptor; Serine-threonine/tyrosine-protein kinase catalytic domain; Protein kinase-like domain;
ES_m.108135	557	0.62	Down	S	g.108135 ORF g.108135 m.108135 type:complete len:626 (+) TRINITY_DN66986_c0_g1_i3:284-2161(+)	cytosol	cellular aromatic compound metabolic process; organophosphate catabolic process; nucleotide metabolic process; single-organism process; cellular metabolic process; phosphate-containing compound metabolic process; organic substance metabolic process; cellular nitrogen compound catabolic process; metabolic process; nucleoside phosphate catabolic process; heterocycle metabolic process; nucleobase-co…		hydrolase activity; catalytic activity;	K01081	E3.1.3.5; 5'-nucleotidase [EC:3.1.3.5]	ko00230 Purine metabolism; ko01110 Biosynthesis of secondary metabolites; ko01100 Metabolic pathways; ko00240 Pyrimidine metabolism; ko00760 Nicotinate and nicotinamide metabolism;	IPR029052; IPR004843; IPR008334;	Metallo-dependent phosphatase-like; Calcineurin-like phosphoesterase domain, apaH type; 5'-Nucleotidase, C-terminal;
ES_m.10871	321	0.58	Down	S	g.10871 ORF g.10871 m.10871 type:complete len:818 (-) TRINITY_DN73660_c0_g1_i6:3731-6184(-)	plasma membrane	transport; potassium ion transport; transmembrane transport; single-organism localization; cation transport; ion transport; metal ion transport; single-organism cellular process; single-organism process; localization; monovalent inorganic cation transport; cellular process; single-organism transport; establishment of localization;	membrane;	ion transmembrane transporter activity; passive transmembrane transporter activity; substrate-specific transporter activity; monovalent inorganic cation transmembrane transporter activity; channel activity; potassium ion transmembrane transporter activity; substrate-specific transmembrane transporter activity; voltage-gated ion channel activity; metal ion transmembrane transporter activity; volta…	K05324			IPR005821; IPR013821;	Ion transport domain; Potassium channel, voltage dependent, KCNQ, C-terminal;
ES_m.108802	51	0.55	Down	S	g.108802 ORF g.108802 m.108802 type:complete len:519 (+) TRINITY_DN68010_c1_g1_i1:1284-2840(+)	plasma membrane	ion transmembrane transport; single-organism cellular process; single-organism process; organic substance transport; carboxylic acid transport; amino acid transmembrane transport; organic acid transport; anion transmembrane transport; establishment of localization; transport; anion transport; transmembrane transport; organic anion transport; single-organism localization; organic acid transmembran…	membrane;	organic acid transmembrane transporter activity; ion transmembrane transporter activity; substrate-specific transporter activity; organic anion transmembrane transporter activity; anion transmembrane transporter activity; carboxylic acid transmembrane transporter activity; substrate-specific transmembrane transporter activity; amino acid transmembrane transporter activity; transporter activity; t…
ES_m.108810	32	0.22	Down	S	g.108810 ORF g.108810 m.108810 type:complete len:457 (-) TRINITY_DN68042_c0_g1_i3:1627-2997(-)	plasma membrane	transport; localization; establishment of localization;	intrinsic component of membrane; membrane; integral component of membrane; membrane part;	carbohydrate derivative transporter activity; substrate-specific transporter activity; nucleoside transmembrane transporter activity; transporter activity; transmembrane transporter activity; substrate-specific transmembrane transporter activity; nucleobase-containing compound transmembrane transporter activity;	K15014			IPR020846;	Major facilitator superfamily domain;
ES_m.109505	733	0.59	Down	Y	g.109505 ORF g.109505 m.109505 type:complete len:877 (-) TRINITY_DN70525_c0_g1_i1:115-2745(-)	endoplasmic reticulum			protein binding; binding;				IPR003598; IPR007110; IPR013783; IPR013162; IPR003599; IPR013106; IPR003961; IPR013098;	Immunoglobulin subtype 2; Immunoglobulin-like domain; Immunoglobulin-like fold; CD80-like, immunoglobulin C2-set; Immunoglobulin subtype; Immunoglobulin V-set domain; Fibronectin type III; Immunoglobulin I-set;
ES_m.109505	796	0.2	Down	T	g.109505 ORF g.109505 m.109505 type:complete len:877 (-) TRINITY_DN70525_c0_g1_i1:115-2745(-)	endoplasmic reticulum			protein binding; binding;				IPR003598; IPR007110; IPR013783; IPR013162; IPR003599; IPR013106; IPR003961; IPR013098;	Immunoglobulin subtype 2; Immunoglobulin-like domain; Immunoglobulin-like fold; CD80-like, immunoglobulin C2-set; Immunoglobulin subtype; Immunoglobulin V-set domain; Fibronectin type III; Immunoglobulin I-set;
ES_m.109853	168	0.6	Down	S	g.109853 ORF g.109853 m.109853 type:complete len:458 (-) TRINITY_DN39985_c0_g1_i2:434-1807(-)	cytosol			protein binding; binding;	K14003	PREB; prolactin regulatory element-binding protein	ko04141 Protein processing in endoplasmic reticulum;	IPR017986; IPR015943;	WD40-repeat-containing domain; WD40/YVTN repeat-like-containing domain;
ES_m.110130	127	0.65	Down	S	g.110130 ORF g.110130 m.110130 type:internal len:163 (+) TRINITY_DN18044_c0_g1_i1:2-493(+)	nuclear				K17541
ES_m.110478	568	0.58	Down	Y	g.110478 ORF g.110478 m.110478 type:5prime_partial len:773 (-) TRINITY_DN70392_c0_g1_i2:2762-5080(-)	cytosol	phosphorylation; cellular protein metabolic process; primary metabolic process; cellular metabolic process; phosphate-containing compound metabolic process; organic substance metabolic process; metabolic process; protein phosphorylation; phosphorus metabolic process; cellular macromolecule metabolic process; cellular protein modification process; protein metabolic process; macromolecule metabolic…		ATP binding; nucleoside phosphate binding; phosphotransferase activity, alcohol group as acceptor; nucleoside binding; ion binding; protein tyrosine kinase activity; protein binding; nucleotide binding; protein kinase activity; organic cyclic compound binding; heterocyclic compound binding; ribonucleoside binding; carbohydrate derivative binding; kinase activity; ribonucleotide binding; catalytic…	K05110	EPHB1; Eph receptor B1 [EC:2.7.10.1]	ko04360 Axon guidance;	IPR011641; IPR013761; IPR001660; IPR021129; IPR001245; IPR003961; IPR009030; IPR011009; IPR027936; IPR000719; IPR013783; IPR020635;	Tyrosine-protein kinase ephrin type A/B receptor-like; Sterile alpha motif/pointed domain; Sterile alpha motif domain; Sterile alpha motif, type 1; Serine-threonine/tyrosine-protein kinase catalytic domain; Fibronectin type III; Insulin-like growth factor binding protein, N-terminal; Protein kinase-like domain; Ephrin receptor, transmembrane domain; Protein kinase domain; Immunoglobulin-like fold…
ES_m.110736	1201	0.38	Down	S	g.110736 ORF g.110736 m.110736 type:complete len:1256 (+) TRINITY_DN67957_c1_g1_i1:238-4005(+)	endoplasmic reticulum			protein binding; binding;				IPR003598; IPR007110; IPR013783; IPR026966; IPR003599; IPR003961; IPR013098;	Immunoglobulin subtype 2; Immunoglobulin-like domain; Immunoglobulin-like fold; Neurofascin/L1/NrCAM, C-terminal domain; Immunoglobulin subtype; Fibronectin type III; Immunoglobulin I-set;
ES_m.110736	1204	0.51	Down	S	g.110736 ORF g.110736 m.110736 type:complete len:1256 (+) TRINITY_DN67957_c1_g1_i1:238-4005(+)	endoplasmic reticulum			protein binding; binding;				IPR003598; IPR007110; IPR013783; IPR026966; IPR003599; IPR003961; IPR013098;	Immunoglobulin subtype 2; Immunoglobulin-like domain; Immunoglobulin-like fold; Neurofascin/L1/NrCAM, C-terminal domain; Immunoglobulin subtype; Fibronectin type III; Immunoglobulin I-set;
ES_m.110740	1201	0.57	Down	S	g.110740 ORF g.110740 m.110740 type:complete len:1262 (+) TRINITY_DN67957_c1_g1_i2:238-4023(+)	endoplasmic reticulum			protein binding; binding;				IPR003598; IPR007110; IPR013783; IPR026966; IPR003599; IPR003961; IPR013098;	Immunoglobulin subtype 2; Immunoglobulin-like domain; Immunoglobulin-like fold; Neurofascin/L1/NrCAM, C-terminal domain; Immunoglobulin subtype; Fibronectin type III; Immunoglobulin I-set;
ES_m.110740	1204	0.51	Down	S	g.110740 ORF g.110740 m.110740 type:complete len:1262 (+) TRINITY_DN67957_c1_g1_i2:238-4023(+)	endoplasmic reticulum			protein binding; binding;				IPR003598; IPR007110; IPR013783; IPR026966; IPR003599; IPR003961; IPR013098;	Immunoglobulin subtype 2; Immunoglobulin-like domain; Immunoglobulin-like fold; Neurofascin/L1/NrCAM, C-terminal domain; Immunoglobulin subtype; Fibronectin type III; Immunoglobulin I-set;
ES_m.110830	173	0.65	Down	S	g.110830 ORF g.110830 m.110830 type:internal len:482 (-) TRINITY_DN67995_c1_g1_i9:1-1446(-)	nuclear
ES_m.110882	685	0.61	Down	S	g.110882 ORF g.110882 m.110882 type:3prime_partial len:1140 (+) TRINITY_DN67929_c1_g1_i1:55-3477(+)	cytosol							IPR001279;	Beta-lactamase-like;
ES_m.110882	705	0.31	Down	S	g.110882 ORF g.110882 m.110882 type:3prime_partial len:1140 (+) TRINITY_DN67929_c1_g1_i1:55-3477(+)	cytosol							IPR001279;	Beta-lactamase-like;
ES_m.110882	729	0.59	Down	S	g.110882 ORF g.110882 m.110882 type:3prime_partial len:1140 (+) TRINITY_DN67929_c1_g1_i1:55-3477(+)	cytosol							IPR001279;	Beta-lactamase-like;
ES_m.110882	761	0.31	Down	T	g.110882 ORF g.110882 m.110882 type:3prime_partial len:1140 (+) TRINITY_DN67929_c1_g1_i1:55-3477(+)	cytosol							IPR001279;	Beta-lactamase-like;
ES_m.111340	41	0.46	Down	S	g.111340 ORF g.111340 m.111340 type:5prime_partial len:148 (+) TRINITY_DN58790_c0_g1_i2:2-445(+)	extracellular	cell-cell adhesion; biological adhesion; cell adhesion; homophilic cell adhesion via plasma membrane adhesion molecules; cell-cell adhesion via plasma-membrane adhesion molecules;	membrane;	cation binding; metal ion binding; calcium ion binding; binding; ion binding;				IPR000233;	Cadherin, cytoplasmic domain;
ES_m.11142	178	0.59	Down	S	g.11142 ORF g.11142 m.11142 type:complete len:2263 (-) TRINITY_DN73600_c1_g1_i12:4632-11420(-)	nuclear	cellular response to stress; cellular response to stimulus; cellular aromatic compound metabolic process; response to stress; DNA metabolic process; single-organism cellular process; double-strand break repair; nitrogen compound metabolic process; organic cyclic compound metabolic process; single-organism process; primary metabolic process; response to stimulus; cellular metabolic process; cellul…	presynaptic active zone; cell; cell part; neuron part; synapse part; synapse;	organic cyclic compound binding; heterocyclic compound binding; DNA binding; binding; nucleic acid binding;				IPR014751;	DNA repair protein XRCC4, C-terminal;
ES_m.11142	194	0.63	Down	S	g.11142 ORF g.11142 m.11142 type:complete len:2263 (-) TRINITY_DN73600_c1_g1_i12:4632-11420(-)	nuclear	cellular response to stress; cellular response to stimulus; cellular aromatic compound metabolic process; response to stress; DNA metabolic process; single-organism cellular process; double-strand break repair; nitrogen compound metabolic process; organic cyclic compound metabolic process; single-organism process; primary metabolic process; response to stimulus; cellular metabolic process; cellul…	presynaptic active zone; cell; cell part; neuron part; synapse part; synapse;	organic cyclic compound binding; heterocyclic compound binding; DNA binding; binding; nucleic acid binding;				IPR014751;	DNA repair protein XRCC4, C-terminal;
ES_m.111578	105	0.49	Down	S	g.111574 ORF g.111574 m.111574 type:complete len:164 (-) TRINITY_DN52169_c0_g1_i1:1803-2294(-)	extracellular			cation binding; metal ion binding; zinc ion binding; transition metal ion binding; binding; ion binding;				IPR001876;	Zinc finger, RanBP2-type;
ES_m.111592	174	0.59	Down	S	g.111592 ORF g.111592 m.111592 type:complete len:181 (-) TRINITY_DN52130_c0_g1_i3:890-1432(-)	plasma membrane		membrane;					IPR008253;	Marvel domain;
ES_m.111755	156	0.31	Down	S	g.111755 ORF g.111755 m.111755 type:complete len:629 (+) TRINITY_DN54021_c0_g1_i1:70-1956(+)	nuclear				K16914			IPR003347;	JmjC domain;
ES_m.111894	1466	0.34	Down	S	g.111894 ORF g.111894 m.111894 type:complete len:1483 (-) TRINITY_DN82397_c0_g1_i1:182-4630(-)	plasma membrane
ES_m.112397	160	0.56	Down	T	g.112397 ORF g.112397 m.112397 type:complete len:819 (-) TRINITY_DN58896_c0_g1_i1:1253-3709(-)	nuclear	regulation of cellular process; single organism signaling; cellular response to stimulus; phosphorylation; intracellular signal transduction; single-organism cellular process; cellular protein metabolic process; single-organism process; signaling; response to stimulus; primary metabolic process; cellular metabolic process; phosphate-containing compound metabolic process; organic substance metabol…		ATP binding; nucleoside phosphate binding; phosphotransferase activity, alcohol group as acceptor; nucleoside binding; ion binding; protein kinase activity; nucleotide binding; organic cyclic compound binding; heterocyclic compound binding; ribonucleoside binding; carbohydrate derivative binding; kinase activity; catalytic activity; ribonucleotide binding; binding; purine ribonucleoside binding; …	K06070	PKD; protein kinase D [EC:2.7.11.13]	ko04925 Aldosterone synthesis and secretion; ko04015 Rap1 signaling pathway;	IPR002219; IPR000719; IPR002290; IPR011993; IPR020454; IPR001849; IPR011009;	Protein kinase C-like, phorbol ester/diacylglycerol-binding domain; Protein kinase domain; Serine/threonine/dual specificity protein kinase, catalytic domain; Pleckstrin homology-like domain; Diacylglycerol/phorbol-ester binding; Pleckstrin homology domain; Protein kinase-like domain;
ES_m.112397	161	0.57	Down	S	g.112397 ORF g.112397 m.112397 type:complete len:819 (-) TRINITY_DN58896_c0_g1_i1:1253-3709(-)	nuclear	regulation of cellular process; single organism signaling; cellular response to stimulus; phosphorylation; intracellular signal transduction; single-organism cellular process; cellular protein metabolic process; single-organism process; signaling; response to stimulus; primary metabolic process; cellular metabolic process; phosphate-containing compound metabolic process; organic substance metabol…		ATP binding; nucleoside phosphate binding; phosphotransferase activity, alcohol group as acceptor; nucleoside binding; ion binding; protein kinase activity; nucleotide binding; organic cyclic compound binding; heterocyclic compound binding; ribonucleoside binding; carbohydrate derivative binding; kinase activity; catalytic activity; ribonucleotide binding; binding; purine ribonucleoside binding; …	K06070	PKD; protein kinase D [EC:2.7.11.13]	ko04925 Aldosterone synthesis and secretion; ko04015 Rap1 signaling pathway;	IPR002219; IPR000719; IPR002290; IPR011993; IPR020454; IPR001849; IPR011009;	Protein kinase C-like, phorbol ester/diacylglycerol-binding domain; Protein kinase domain; Serine/threonine/dual specificity protein kinase, catalytic domain; Pleckstrin homology-like domain; Diacylglycerol/phorbol-ester binding; Pleckstrin homology domain; Protein kinase-like domain;
ES_m.11252	547	0.6	Down	S	g.11252 ORF g.11252 m.11252 type:complete len:784 (+) TRINITY_DN73663_c0_g1_i3:173-2524(+)	nuclear			cation binding; metal ion binding; protein binding; zinc ion binding; transition metal ion binding; binding; ion binding;	K10641			IPR001841; IPR013083;	Zinc finger, RING-type; Zinc finger, RING/FYVE/PHD-type;
ES_m.113351	524	0.65	Down	S	g.113351 ORF g.113351 m.113351 type:complete len:1227 (-) TRINITY_DN69257_c0_g1_i1:114-3794(-)	nuclear
ES_m.113356	934	0.52	Down	Y	g.113356 ORF g.113356 m.113356 type:complete len:1106 (-) TRINITY_DN69274_c0_g1_i1:1175-4492(-)	extracellular			protein binding; binding;				IPR013111; IPR002049; IPR000742; IPR011489;	EGF-like domain, extracellular; EGF-like, laminin; Epidermal growth factor-like domain; EMI domain;
ES_m.113482	65	0.66	Down	S	g.113482 ORF g.113482 m.113482 type:5prime_partial len:617 (+) TRINITY_DN69294_c0_g1_i1:2-1852(+)	plasma membrane				K14995
ES_m.114057	449	0.64	Down	S	g.114057 ORF g.114057 m.114057 type:complete len:464 (-) TRINITY_DN66750_c0_g1_i1:1105-2496(-)	plasma membrane			hydrolase activity; carboxylic ester hydrolase activity; catalytic activity; hydrolase activity, acting on ester bonds;	K14073	PNLIP; pancreatic triacylglycerol lipase [EC:3.1.1.3]	ko04975 Fat digestion and absorption; ko00561 Glycerolipid metabolism; ko04972 Pancreatic secretion; ko01100 Metabolic pathways; ko04977 Vitamin digestion and absorption;	IPR029058; IPR013818;	Alpha/Beta hydrolase fold; Lipase, N-terminal;
ES_m.114228	16	0.52	Down	S	g.114228 ORF g.114228 m.114228 type:5prime_partial len:158 (+) TRINITY_DN7539_c0_g2_i1:2-475(+)	mitochondria			protein binding; binding;	K19914			IPR000008;	C2 domain;
ES_m.114527	105	0.59	Down	S	g.114527 ORF g.114527 m.114527 type:internal len:232 (+) TRINITY_DN59731_c0_g2_i2:1-699(+)	cytosol, nuclear			cation binding; metal ion binding; zinc ion binding; transition metal ion binding; binding; ion binding;	K15700			IPR004170; IPR018123;	WWE domain; WWE domain, subgroup;
ES_m.114764	1358	0.55	Down	S	g.114764 ORF g.114764 m.114764 type:3prime_partial len:1445 (+) TRINITY_DN75328_c0_g2_i3:333-4670(+)	nuclear	single-organism cellular process; microtubule-based movement; movement of cell or subcellular component; single-organism process; cellular process; microtubule-based process;		motor activity; nucleoside phosphate binding; hydrolase activity, acting on acid anhydrides; hydrolase activity; protein binding; organic cyclic compound binding; heterocyclic compound binding; cytoskeletal protein binding; pyrophosphatase activity; catalytic activity; ribonucleotide binding; microtubule binding; binding; purine ribonucleoside binding; anion binding; adenyl ribonucleotide binding…	K10392			IPR008984; IPR022164; IPR027417; IPR000253; IPR001752;	SMAD/FHA domain; Kinesin-like; P-loop containing nucleoside triphosphate hydrolase; Forkhead-associated (FHA) domain; Kinesin motor domain;
ES_m.114954	1065	0.61	Down	S	g.114954 ORF g.114954 m.114954 type:5prime_partial len:1498 (+) TRINITY_DN75316_c0_g1_i1:2-4495(+)	nuclear							IPR009091;	Regulator of chromosome condensation 1/beta-lactamase-inhibitor protein II;
ES_m.114962	673	0.44	Down	T	g.114962 ORF g.114962 m.114962 type:5prime_partial len:821 (-) TRINITY_DN75316_c0_g2_i1:186-2648(-)	plasma membrane	G-protein coupled receptor signaling pathway; regulation of cellular process; single organism signaling; cellular response to stimulus; signal transduction; regulation of biological process; cell communication; cell surface receptor signaling pathway; single-organism cellular process; single-organism process; signaling; response to stimulus; cellular process; biological regulation;	intrinsic component of membrane; membrane; integral component of membrane; membrane part;	signaling receptor activity; molecular transducer activity; receptor activity; transmembrane signaling receptor activity; signal transducer activity; G-protein coupled receptor activity;				IPR017978;	GPCR, family 3, C-terminal;
ES_m.115572	111	0.58	Down	S	g.115572 ORF g.115572 m.115572 type:5prime_partial len:312 (-) TRINITY_DN75357_c3_g1_i1:413-1348(-)	mitochondria
ES_m.115572	228	0.61	Down	S	g.115572 ORF g.115572 m.115572 type:5prime_partial len:312 (-) TRINITY_DN75357_c3_g1_i1:413-1348(-)	mitochondria
ES_m.11641	301	0.39	Down	S	g.11641 ORF g.11641 m.11641 type:5prime_partial len:311 (-) TRINITY_DN62575_c0_g2_i5:840-1772(-)	plasma membrane	transport; transmembrane transport; single-organism localization; cation transport; ion transport; single-organism cellular process; single-organism process; localization; cellular process; single-organism transport; establishment of localization;	intrinsic component of membrane; membrane; integral component of membrane; membrane part;	solute:cation antiporter activity; active transmembrane transporter activity; secondary active transmembrane transporter activity; ion transmembrane transporter activity; solute:proton antiporter activity; substrate-specific transporter activity; monovalent inorganic cation transmembrane transporter activity; inorganic cation transmembrane transporter activity; hydrogen ion transmembrane transpor…	K12041			IPR006153;	Cation/H+ exchanger;
ES_m.1204	522	0.31	Down	S	g.1204 ORF g.1204 m.1204 type:5prime_partial len:563 (-) TRINITY_DN69901_c0_g1_i1:178-1866(-)	mitochondria			protein binding; binding;	K15627	ASPSCR1; tether containing UBX domain for GLUT4	ko05202 Transcriptional misregulation in cancer;	IPR001012; IPR029071;	UBX domain; Ubiquitin-related domain;
ES_m.12352	247	0.54	Down	S	g.12352 ORF g.12352 m.12352 type:5prime_partial len:483 (+) TRINITY_DN66219_c2_g1_i2:1-1449(+)	mitochondria	metabolic process;		transferase activity, transferring acyl groups; transferase activity, transferring acyl groups other than amino-acyl groups; transferase activity; catalytic activity;	K07509	HADHB; acetyl-CoA acyltransferase [EC:2.3.1.16]	ko00280 Valine, leucine and isoleucine degradation; ko01130 Biosynthesis of antibiotics; ko00071 Fatty acid degradation; ko01110 Biosynthesis of secondary metabolites; ko01212 Fatty acid metabolism; ko01100 Metabolic pathways; ko00062 Fatty acid elongation;	IPR016039; IPR020616; IPR020617; IPR016038;	Thiolase-like; Thiolase, N-terminal; Thiolase, C-terminal; Thiolase-like, subgroup;
ES_m.12530	114	0.53	Down	Y	g.12530 ORF g.12530 m.12530 type:internal len:394 (-) TRINITY_DN66256_c0_g2_i5:1-1182(-)	extracellular			protein binding; binding;	K06233	LRP2; low density lipoprotein-related protein 2	ko04340 Hedgehog signaling pathway; ko04918 Thyroid hormone synthesis;
ES_m.12690	436	0.61	Down	S	g.12690 ORF g.12690 m.12690 type:complete len:1483 (+) TRINITY_DN74413_c1_g2_i6:119-4567(+)	nuclear			cation binding; metal ion binding; protein binding; calcium ion binding; binding; ion binding;				IPR001452; IPR000261; IPR011992; IPR002048;	SH3 domain; EPS15 homology (EH); EF-hand domain pair; EF-hand domain;
ES_m.12690	439	0.61	Down	S	g.12690 ORF g.12690 m.12690 type:complete len:1483 (+) TRINITY_DN74413_c1_g2_i6:119-4567(+)	nuclear			cation binding; metal ion binding; protein binding; calcium ion binding; binding; ion binding;				IPR001452; IPR000261; IPR011992; IPR002048;	SH3 domain; EPS15 homology (EH); EF-hand domain pair; EF-hand domain;
ES_m.12690	1266	0.6	Down	S	g.12690 ORF g.12690 m.12690 type:complete len:1483 (+) TRINITY_DN74413_c1_g2_i6:119-4567(+)	nuclear			cation binding; metal ion binding; protein binding; calcium ion binding; binding; ion binding;				IPR001452; IPR000261; IPR011992; IPR002048;	SH3 domain; EPS15 homology (EH); EF-hand domain pair; EF-hand domain;
ES_m.1287	33	0.62	Down	S	g.1283 ORF g.1283 m.1283 type:complete len:209 (-) TRINITY_DN69978_c0_g1_i1:3203-3829(-)	cytosol			protein binding; binding;	K18211	SNAP25; synaptosomal-associated protein 25	ko04911 Insulin secretion; ko04721 Synaptic vesicle cycle;	IPR000727; IPR000928;	Target SNARE coiled-coil domain; SNAP-25;
ES_m.1287	39	0.39	Down	S	g.1287 ORF g.1287 m.1287 type:complete len:212 (-) TRINITY_DN69978_c0_g1_i5:3325-3960(-)	cytosol			protein binding; binding;	K18211	SNAP25; synaptosomal-associated protein 25	ko04911 Insulin secretion; ko04721 Synaptic vesicle cycle;	IPR000727; IPR000928;	Target SNARE coiled-coil domain; SNAP-25;
ES_m.1287	102	0.65	Down	S	g.1283 ORF g.1283 m.1283 type:complete len:209 (-) TRINITY_DN69978_c0_g1_i1:3203-3829(-)	cytosol			protein binding; binding;	K18211	SNAP25; synaptosomal-associated protein 25	ko04911 Insulin secretion; ko04721 Synaptic vesicle cycle;	IPR000727; IPR000928;	Target SNARE coiled-coil domain; SNAP-25;
ES_m.13067	857	0.39	Down	S	g.13067 ORF g.13067 m.13067 type:complete len:888 (+) TRINITY_DN74416_c0_g1_i4:229-2892(+)	endoplasmic reticulum			cation binding; metal ion binding; protein binding; calcium ion binding; binding; ion binding;				IPR001881; IPR000742; IPR011042; IPR009030;	EGF-like calcium-binding domain; Epidermal growth factor-like domain; Six-bladed beta-propeller, TolB-like; Insulin-like growth factor binding protein, N-terminal;
ES_m.13977	516	0.6	Down	S	g.13977 ORF g.13977 m.13977 type:complete len:762 (+) TRINITY_DN61327_c0_g1_i1:79-2364(+)	cytosol, nuclear
ES_m.14854	137	0.64	Down	T	g.14854 ORF g.14854 m.14854 type:complete len:623 (+) TRINITY_DN70139_c0_g1_i4:87-1955(+)	cytosol	nucleoside metabolic process; purine nucleoside metabolic process; ion transmembrane transport; cellular aromatic compound metabolic process; purine ribonucleoside monophosphate metabolic process; ribonucleotide metabolic process; nucleotide metabolic process; energy coupled proton transmembrane transport, against electrochemical gradient; single-organism process; cellular metabolic process; phos…	macromolecular complex; membrane; proton-transporting two-sector ATPase complex, catalytic domain; proton-transporting V-type ATPase complex; protein complex; membrane part; proton-transporting two-sector ATPase complex; proton-transporting V-type ATPase, V1 domain;	ATPase activity, coupled to transmembrane movement of ions; nucleoside phosphate binding; primary active transmembrane transporter activity; substrate-specific transporter activity; ATPase activity, coupled to transmembrane movement of ions, rotational mechanism; hydrolase activity, acting on acid anhydrides; monovalent inorganic cation transmembrane transporter activity; hydrolase activity; hydr…	K02145	ATPeV1A; V-type H+-transporting ATPase subunit A [EC:3.6.3.14]	ko05323 Rheumatoid arthritis; ko05120 Epithelial cell signaling in Helicobacter pylori infection; ko04721 Synaptic vesicle cycle; ko04966 Collecting duct acid secretion; ko04145 Phagosome; ko00190 Oxidative phosphorylation; ko01100 Metabolic pathways; ko05110 Vibrio cholerae infection;	IPR000793; IPR004100; IPR027417; IPR000194; IPR024034;	ATPase, F1/V1/A1 complex, alpha/beta subunit, C-terminal; ATPase, F1 complex alpha/beta subunit, N-terminal domain; P-loop containing nucleoside triphosphate hydrolase; ATPase, F1/V1/A1 complex, alpha/beta subunit, nucleotide-binding domain; ATPase, F1 complex beta subunit/V1 complex, C-terminal;
ES_m.15024	1196	0.64	Down	S	g.15024 ORF g.15024 m.15024 type:complete len:1308 (-) TRINITY_DN70144_c1_g2_i13:1842-5765(-)	nuclear	regulation of cellular process; single organism signaling; cellular response to stimulus; signal transduction; regulation of biological process; cell communication; single-organism cellular process; single-organism process; signaling; response to stimulus; cellular process; biological regulation;	cell; intracellular; cell part;	protein binding; binding;	K07526	SRGAP; SLIT-ROBO Rho GTPase activating protein	ko04360 Axon guidance;	IPR001452; IPR001060; IPR008936; IPR000198;	SH3 domain; FCH domain; Rho GTPase activation protein; Rho GTPase-activating protein domain;
ES_m.15728	106	0.64	Down	T	g.15728 ORF g.15728 m.15728 type:internal len:175 (-) TRINITY_DN66149_c0_g2_i1:3-527(-)	cytosol, nuclear
ES_m.15816	45	0.46	Down	S	g.15816 ORF g.15816 m.15816 type:5prime_partial len:468 (+) TRINITY_DN66154_c0_g1_i1:2-1405(+)	nuclear				K08518			IPR013905;	Lethal giant larvae (Lgl)-like, C-terminal domain;
ES_m.15816	180	0.59	Down	T	g.15816 ORF g.15816 m.15816 type:5prime_partial len:468 (+) TRINITY_DN66154_c0_g1_i1:2-1405(+)	nuclear				K08518			IPR013905;	Lethal giant larvae (Lgl)-like, C-terminal domain;
ES_m.1630	54	0.63	Down	S	g.1630 ORF g.1630 m.1630 type:complete len:370 (+) TRINITY_DN65164_c0_g1_i1:353-1462(+)	cytosol	single-organism process; metabolic process; oxidation-reduction process; single-organism metabolic process;		catalytic activity; oxidoreductase activity;				IPR011032; IPR020843; IPR016040; IPR013154;	GroES (chaperonin 10)-like; Polyketide synthase, enoylreductase domain; NAD(P)-binding domain; Alcohol dehydrogenase GroES-like;
ES_m.17041	107	0.58	Down	S	g.17041 ORF g.17041 m.17041 type:complete len:495 (+) TRINITY_DN43984_c0_g1_i1:134-1618(+)	cytosol			ATP binding; nucleoside phosphate binding; nucleoside binding; ion binding; nucleotide binding; organic cyclic compound binding; heterocyclic compound binding; ribonucleoside binding; carbohydrate derivative binding; ribonucleotide binding; binding; nucleic acid binding; purine ribonucleoside binding; anion binding; purine ribonucleotide binding; adenyl ribonucleotide binding; adenyl nucleotide b…	K18655			IPR011545; IPR014014; IPR014001; IPR027417; IPR001650;	DEAD/DEAH box helicase domain; RNA helicase, DEAD-box type, Q motif; Helicase superfamily 1/2, ATP-binding domain; P-loop containing nucleoside triphosphate hydrolase; Helicase, C-terminal;
ES_m.17903	28	0.24	Down	S	g.17903 ORF g.17903 m.17903 type:complete len:174 (+) TRINITY_DN57381_c0_g1_i2:264-785(+)	cytosol, nuclear
ES_m.18186	90	0.65	Down	S	g.18186 ORF g.18186 m.18186 type:internal len:137 (+) TRINITY_DN17536_c0_g1_i1:2-415(+)	nuclear
ES_m.18638	130	0.63	Down	S	g.18638 ORF g.18638 m.18638 type:5prime_partial len:171 (-) TRINITY_DN998_c0_g1_i1:43-555(-)	nuclear
ES_m.19078	776	0.57	Down	S	g.19078 ORF g.19078 m.19078 type:complete len:848 (+) TRINITY_DN62365_c0_g1_i4:421-2964(+)	plasma membrane	transport; transmembrane transport; single-organism localization; single-organism cellular process; single-organism process; localization; cellular process; single-organism transport; establishment of localization;	intrinsic component of membrane; membrane; integral component of membrane; membrane part;	substrate-specific transporter activity; substrate-specific transmembrane transporter activity; transmembrane transporter activity; transporter activity;	K07299	SLC2A1; MFS transporter, SP family, solute carrier family 2 (facilitated glucose transporter), member 1	ko04976 Bile secretion; ko04920 Adipocytokine signaling pathway; ko05166 HTLV-I infection; ko04911 Insulin secretion; ko05200 Pathways in cancer; ko04922 Glucagon signaling pathway; ko05230 Central carbon metabolism in cancer; ko05211 Renal cell carcinoma; ko04931 Insulin resistance; ko04066 HIF-1 signaling pathway; ko04919 Thyroid hormone signaling pathway;	IPR020846;	Major facilitator superfamily domain;
ES_m.19078	778	0.53	Down	S	g.19078 ORF g.19078 m.19078 type:complete len:848 (+) TRINITY_DN62365_c0_g1_i4:421-2964(+)	plasma membrane	transport; transmembrane transport; single-organism localization; single-organism cellular process; single-organism process; localization; cellular process; single-organism transport; establishment of localization;	intrinsic component of membrane; membrane; integral component of membrane; membrane part;	substrate-specific transporter activity; substrate-specific transmembrane transporter activity; transmembrane transporter activity; transporter activity;	K07299	SLC2A1; MFS transporter, SP family, solute carrier family 2 (facilitated glucose transporter), member 1	ko04976 Bile secretion; ko04920 Adipocytokine signaling pathway; ko05166 HTLV-I infection; ko04911 Insulin secretion; ko05200 Pathways in cancer; ko04922 Glucagon signaling pathway; ko05230 Central carbon metabolism in cancer; ko05211 Renal cell carcinoma; ko04931 Insulin resistance; ko04066 HIF-1 signaling pathway; ko04919 Thyroid hormone signaling pathway;	IPR020846;	Major facilitator superfamily domain;
ES_m.19197	18	0.47	Down	S	g.19197 ORF g.19197 m.19197 type:complete len:764 (-) TRINITY_DN62347_c0_g1_i2:679-2970(-)	plasma membrane	proteolysis; metabolic process; macromolecule metabolic process; protein metabolic process; primary metabolic process; organic substance metabolic process;		endopeptidase activity; metalloendopeptidase activity; peptidase activity; catalytic activity; peptidase activity, acting on L-amino acid peptides; hydrolase activity; metallopeptidase activity;				IPR024079; IPR008753; IPR018497;	Metallopeptidase, catalytic domain; Peptidase M13, N-terminal domain; Peptidase M13, C-terminal domain;
ES_m.20536	304	0.42	Down	S	g.20536 ORF g.20536 m.20536 type:complete len:523 (-) TRINITY_DN65270_c0_g1_i1:334-1902(-)	nuclear	cellular protein metabolic process; protein peptidyl-prolyl isomerization; peptidyl-proline modification; primary metabolic process; cellular metabolic process; organic substance metabolic process; protein folding; peptidyl-amino acid modification; metabolic process; cellular macromolecule metabolic process; cellular protein modification process; protein metabolic process; macromolecule metabolic…	cell; intracellular; cell part;	peptidyl-prolyl cis-trans isomerase activity; isomerase activity; transition metal ion binding; catalytic activity; binding; ion binding; cation binding; metal ion binding; protein binding; zinc ion binding; cis-trans isomerase activity;	K09565	PPIF; peptidyl-prolyl isomerase F (cyclophilin D) [EC:5.2.1.8]	ko05145 Toxoplasmosis; ko04022 cGMP-PKG signaling pathway; ko04020 Calcium signaling pathway; ko05016 Huntington's disease; ko05012 Parkinson's disease;	IPR002130; IPR001841; IPR013083; IPR029000; IPR000315;	Cyclophilin-type peptidyl-prolyl cis-trans isomerase domain; Zinc finger, RING-type; Zinc finger, RING/FYVE/PHD-type; Cyclophilin-like domain; Zinc finger, B-box;
ES_m.20536	317	0.53	Down	S	g.20536 ORF g.20536 m.20536 type:complete len:523 (-) TRINITY_DN65270_c0_g1_i1:334-1902(-)	nuclear	cellular protein metabolic process; protein peptidyl-prolyl isomerization; peptidyl-proline modification; primary metabolic process; cellular metabolic process; organic substance metabolic process; protein folding; peptidyl-amino acid modification; metabolic process; cellular macromolecule metabolic process; cellular protein modification process; protein metabolic process; macromolecule metabolic…	cell; intracellular; cell part;	peptidyl-prolyl cis-trans isomerase activity; isomerase activity; transition metal ion binding; catalytic activity; binding; ion binding; cation binding; metal ion binding; protein binding; zinc ion binding; cis-trans isomerase activity;	K09565	PPIF; peptidyl-prolyl isomerase F (cyclophilin D) [EC:5.2.1.8]	ko05145 Toxoplasmosis; ko04022 cGMP-PKG signaling pathway; ko04020 Calcium signaling pathway; ko05016 Huntington's disease; ko05012 Parkinson's disease;	IPR002130; IPR001841; IPR013083; IPR029000; IPR000315;	Cyclophilin-type peptidyl-prolyl cis-trans isomerase domain; Zinc finger, RING-type; Zinc finger, RING/FYVE/PHD-type; Cyclophilin-like domain; Zinc finger, B-box;
ES_m.20612	13	0.66	Down	S	g.20612 ORF g.20612 m.20612 type:complete len:313 (+) TRINITY_DN65292_c0_g1_i2:51-989(+)	plasma membrane	transport; potassium ion transport; single-organism localization; cation transport; ion transport; metal ion transport; single-organism process; localization; monovalent inorganic cation transport; sodium ion transport; single-organism transport; establishment of localization;	membrane; intrinsic component of plasma membrane; cell periphery; intrinsic component of membrane; macromolecular complex; integral component of plasma membrane; transmembrane transporter complex; cell; cation-transporting ATPase complex; integral component of membrane; plasma membrane; ATPase dependent transmembrane transport complex; catalytic complex; plasma membrane part; cell part; membrane …		K01540	ATP1B; sodium/potassium-transporting ATPase subunit beta	ko04976 Bile secretion; ko04261 Adrenergic signaling in cardiomyocytes; ko04970 Salivary secretion; ko04961 Endocrine and other factor-regulated calcium reabsorption; ko04971 Gastric acid secretion; ko04960 Aldosterone-regulated sodium reabsorption; ko04978 Mineral absorption; ko04973 Carbohydrate digestion and absorption; ko04918 Thyroid hormone synthesis; ko04972 Pancreatic secretion; ko04024 c…
ES_m.20669	578	0.26	Down	S	g.20669 ORF g.20669 m.20669 type:5prime_partial len:726 (-) TRINITY_DN42680_c0_g1_i2:1711-3888(-)	nuclear			organic cyclic compound binding; heterocyclic compound binding; nucleoside phosphate binding; binding; nucleic acid binding; nucleotide binding; small molecule binding;	K13219			IPR012975; IPR000504; IPR012677;	NOPS; RNA recognition motif domain; Nucleotide-binding alpha-beta plait domain;
ES_m.20846	182	0.29	Down	T	g.20846 ORF g.20846 m.20846 type:complete len:746 (+) TRINITY_DN53601_c0_g1_i1:142-2379(+)	cytosol	regulation of cellular process; single organism signaling; cellular response to stimulus; phosphorylation; intracellular signal transduction; single-organism cellular process; cellular protein metabolic process; single-organism process; signaling; response to stimulus; primary metabolic process; cellular metabolic process; phosphate-containing compound metabolic process; organic substance metabol…		ATP binding; nucleoside phosphate binding; phosphotransferase activity, alcohol group as acceptor; nucleoside binding; ion binding; protein binding; nucleotide binding; protein kinase activity; organic cyclic compound binding; heterocyclic compound binding; ribonucleoside binding; carbohydrate derivative binding; kinase activity; protein kinase C activity; ribonucleotide binding; catalytic activi…	K18050	PRKCE; novel protein kinase C epsilon type [EC:2.7.11.13]	ko04022 cGMP-PKG signaling pathway; ko04925 Aldosterone synthesis and secretion; ko04930 Type II diabetes mellitus; ko04071 Sphingolipid signaling pathway; ko04933 AGE-RAGE signaling pathway in diabetic complications; ko04666 Fc gamma R-mediated phagocytosis; ko04270 Vascular smooth muscle contraction; ko05206 MicroRNAs in cancer; ko04750 Inflammatory mediator regulation of TRP channels; ko04530 …	IPR002290; IPR020454; IPR011009; IPR017892; IPR000961; IPR002219; IPR000719; IPR000008;	Serine/threonine/dual specificity protein kinase, catalytic domain; Diacylglycerol/phorbol-ester binding; Protein kinase-like domain; Protein kinase, C-terminal; AGC-kinase, C-terminal; Protein kinase C-like, phorbol ester/diacylglycerol-binding domain; Protein kinase domain; C2 domain;
ES_m.20846	215	0.26	Down	S	g.20846 ORF g.20846 m.20846 type:complete len:746 (+) TRINITY_DN53601_c0_g1_i1:142-2379(+)	cytosol	regulation of cellular process; single organism signaling; cellular response to stimulus; phosphorylation; intracellular signal transduction; single-organism cellular process; cellular protein metabolic process; single-organism process; signaling; response to stimulus; primary metabolic process; cellular metabolic process; phosphate-containing compound metabolic process; organic substance metabol…		ATP binding; nucleoside phosphate binding; phosphotransferase activity, alcohol group as acceptor; nucleoside binding; ion binding; protein binding; nucleotide binding; protein kinase activity; organic cyclic compound binding; heterocyclic compound binding; ribonucleoside binding; carbohydrate derivative binding; kinase activity; protein kinase C activity; ribonucleotide binding; catalytic activi…	K18050	PRKCE; novel protein kinase C epsilon type [EC:2.7.11.13]	ko04022 cGMP-PKG signaling pathway; ko04925 Aldosterone synthesis and secretion; ko04930 Type II diabetes mellitus; ko04071 Sphingolipid signaling pathway; ko04933 AGE-RAGE signaling pathway in diabetic complications; ko04666 Fc gamma R-mediated phagocytosis; ko04270 Vascular smooth muscle contraction; ko05206 MicroRNAs in cancer; ko04750 Inflammatory mediator regulation of TRP channels; ko04530 …	IPR002290; IPR020454; IPR011009; IPR017892; IPR000961; IPR002219; IPR000719; IPR000008;	Serine/threonine/dual specificity protein kinase, catalytic domain; Diacylglycerol/phorbol-ester binding; Protein kinase-like domain; Protein kinase, C-terminal; AGC-kinase, C-terminal; Protein kinase C-like, phorbol ester/diacylglycerol-binding domain; Protein kinase domain; C2 domain;
ES_m.21160	239	0.56	Down	Y	g.21160 ORF g.21160 m.21160 type:complete len:333 (+) TRINITY_DN73262_c0_g2_i5:934-1932(+)	cytosol	metabolic process; oxidation-reduction process; single-organism metabolic process; small molecule metabolic process; single-organism cellular process; carboxylic acid metabolic process; single-organism process; carbohydrate metabolic process; primary metabolic process; organic acid metabolic process; cellular metabolic process; cellular process; oxoacid metabolic process; organic substance metabo…	intracellular part; cell; cell part; intracellular; cytoplasm;	oxidoreductase activity, acting on CH-OH group of donors; lactate dehydrogenase activity; oxidoreductase activity, acting on the CH-OH group of donors, NAD or NADP as acceptor; L-lactate dehydrogenase activity; catalytic activity; oxidoreductase activity;	K00016	LDH; L-lactate dehydrogenase [EC:1.1.1.27]	ko00270 Cysteine and methionine metabolism; ko01120 Microbial metabolism in diverse environments; ko01130 Biosynthesis of antibiotics; ko00010 Glycolysis / Gluconeogenesis; ko01110 Biosynthesis of secondary metabolites; ko04922 Glucagon signaling pathway; ko01100 Metabolic pathways; ko00620 Pyruvate metabolism; ko00640 Propanoate metabolism;	IPR022383; IPR016040; IPR001236; IPR015955;	Lactate/malate dehydrogenase, C-terminal; NAD(P)-binding domain; Lactate/malate dehydrogenase, N-terminal; Lactate dehydrogenase/glycoside hydrolase, family 4, C-terminal;
ES_m.21633	139	0.57	Down	S	g.21633 ORF g.21633 m.21633 type:5prime_partial len:159 (-) TRINITY_DN73272_c3_g1_i3:2451-2927(-)	cytosol	phosphorylation; cellular protein metabolic process; primary metabolic process; cellular metabolic process; phosphate-containing compound metabolic process; organic substance metabolic process; metabolic process; protein phosphorylation; phosphorus metabolic process; cellular macromolecule metabolic process; cellular protein modification process; protein metabolic process; macromolecule metabolic…		ATP binding; nucleoside phosphate binding; phosphotransferase activity, alcohol group as acceptor; nucleoside binding; ion binding; protein kinase activity; nucleotide binding; organic cyclic compound binding; heterocyclic compound binding; ribonucleoside binding; carbohydrate derivative binding; kinase activity; catalytic activity; ribonucleotide binding; binding; purine ribonucleoside binding; …	K08794	CAMK1; calcium/calmodulin-dependent protein kinase I [EC:2.7.11.17]	ko04921 Oxytocin signaling pathway; ko04925 Aldosterone synthesis and secretion;	IPR000719; IPR011009;	Protein kinase domain; Protein kinase-like domain;
ES_m.22550	325	0.46	Down	T	g.22550 ORF g.22550 m.22550 type:5prime_partial len:451 (+) TRINITY_DN74100_c1_g1_i2:3-1355(+)	nuclear			protein binding; binding;				IPR013783; IPR003961;	Immunoglobulin-like fold; Fibronectin type III;
ES_m.22620	619	0.51	Down	T	g.22620 ORF g.22620 m.22620 type:3prime_partial len:738 (+) TRINITY_DN74150_c0_g2_i5:235-2451(+)	nuclear			protein binding; binding;	K15009	SHANK; SH3 and multiple ankyrin repeat domains protein	ko04724 Glutamatergic synapse;	IPR011511; IPR001452; IPR020683; IPR001478;	Variant SH3 domain; SH3 domain; Ankyrin repeat-containing domain; PDZ domain;
ES_m.22672	467	0.5	Down	S	g.22672 ORF g.22672 m.22672 type:5prime_partial len:939 (-) TRINITY_DN74152_c1_g3_i6:2088-4904(-)	nuclear			protein binding; binding;				IPR013761; IPR001660; IPR011510; IPR021129;	Sterile alpha motif/pointed domain; Sterile alpha motif domain; Sterile alpha motif, type 2; Sterile alpha motif, type 1;
ES_m.23317	106	0.6	Down	S	g.23317 ORF g.23317 m.23317 type:5prime_partial len:139 (-) TRINITY_DN26736_c0_g2_i1:746-1162(-)	cytosol, nuclear							IPR001763;	Rhodanese-like domain;
ES_m.23393	195	0.6	Down	S	g.23393 ORF g.23393 m.23393 type:3prime_partial len:301 (-) TRINITY_DN59848_c0_g1_i1:3-905(-)	mitochondria
ES_m.23435	295	0.43	Down	S	g.23435 ORF g.23435 m.23435 type:5prime_partial len:301 (+) TRINITY_DN59810_c0_g1_i7:1-903(+)	peroxisome			protein binding; binding;				IPR003598; IPR007110; IPR013783; IPR003599; IPR013151; IPR013098;	Immunoglobulin subtype 2; Immunoglobulin-like domain; Immunoglobulin-like fold; Immunoglobulin subtype; Immunoglobulin; Immunoglobulin I-set;
ES_m.23787	401	0.66	Down	S	g.23787 ORF g.23787 m.23787 type:5prime_partial len:1095 (+) TRINITY_DN73458_c0_g1_i2:3-3287(+)	cytosol	regulation of cellular process; single organism signaling; protein kinase C-activating G-protein coupled receptor signaling pathway; cellular response to stimulus; intracellular signal transduction; cell surface receptor signaling pathway; single-organism cellular process; single-organism process; response to stimulus; signaling; G-protein coupled receptor signaling pathway; signal transduction; …		diacylglycerol kinase activity; NAD+ kinase activity; kinase activity; phosphotransferase activity, alcohol group as acceptor; catalytic activity; transferase activity; transferase activity, transferring phosphorus-containing groups;	K00901	dgkA; diacylglycerol kinase (ATP) [EC:2.7.1.107]	ko00564 Glycerophospholipid metabolism; ko05231 Choline metabolism in cancer; ko04070 Phosphatidylinositol signaling system; ko01110 Biosynthesis of secondary metabolites; ko00561 Glycerolipid metabolism; ko01100 Metabolic pathways; ko04072 Phospholipase D signaling pathway;	IPR002219; IPR001206; IPR016064; IPR000756; IPR029071; IPR020454; IPR000159;	Protein kinase C-like, phorbol ester/diacylglycerol-binding domain; Diacylglycerol kinase, catalytic domain; ATP-NAD kinase-like domain; Diacylglycerol kinase, accessory domain; Ubiquitin-related domain; Diacylglycerol/phorbol-ester binding; Ras-association;
ES_m.23787	407	0.6	Down	T	g.23787 ORF g.23787 m.23787 type:5prime_partial len:1095 (+) TRINITY_DN73458_c0_g1_i2:3-3287(+)	cytosol	regulation of cellular process; single organism signaling; protein kinase C-activating G-protein coupled receptor signaling pathway; cellular response to stimulus; intracellular signal transduction; cell surface receptor signaling pathway; single-organism cellular process; single-organism process; response to stimulus; signaling; G-protein coupled receptor signaling pathway; signal transduction; …		diacylglycerol kinase activity; NAD+ kinase activity; kinase activity; phosphotransferase activity, alcohol group as acceptor; catalytic activity; transferase activity; transferase activity, transferring phosphorus-containing groups;	K00901	dgkA; diacylglycerol kinase (ATP) [EC:2.7.1.107]	ko00564 Glycerophospholipid metabolism; ko05231 Choline metabolism in cancer; ko04070 Phosphatidylinositol signaling system; ko01110 Biosynthesis of secondary metabolites; ko00561 Glycerolipid metabolism; ko01100 Metabolic pathways; ko04072 Phospholipase D signaling pathway;	IPR002219; IPR001206; IPR016064; IPR000756; IPR029071; IPR020454; IPR000159;	Protein kinase C-like, phorbol ester/diacylglycerol-binding domain; Diacylglycerol kinase, catalytic domain; ATP-NAD kinase-like domain; Diacylglycerol kinase, accessory domain; Ubiquitin-related domain; Diacylglycerol/phorbol-ester binding; Ras-association;
ES_m.23787	408	0.6	Down	S	g.23787 ORF g.23787 m.23787 type:5prime_partial len:1095 (+) TRINITY_DN73458_c0_g1_i2:3-3287(+)	cytosol	regulation of cellular process; single organism signaling; protein kinase C-activating G-protein coupled receptor signaling pathway; cellular response to stimulus; intracellular signal transduction; cell surface receptor signaling pathway; single-organism cellular process; single-organism process; response to stimulus; signaling; G-protein coupled receptor signaling pathway; signal transduction; …		diacylglycerol kinase activity; NAD+ kinase activity; kinase activity; phosphotransferase activity, alcohol group as acceptor; catalytic activity; transferase activity; transferase activity, transferring phosphorus-containing groups;	K00901	dgkA; diacylglycerol kinase (ATP) [EC:2.7.1.107]	ko00564 Glycerophospholipid metabolism; ko05231 Choline metabolism in cancer; ko04070 Phosphatidylinositol signaling system; ko01110 Biosynthesis of secondary metabolites; ko00561 Glycerolipid metabolism; ko01100 Metabolic pathways; ko04072 Phospholipase D signaling pathway;	IPR002219; IPR001206; IPR016064; IPR000756; IPR029071; IPR020454; IPR000159;	Protein kinase C-like, phorbol ester/diacylglycerol-binding domain; Diacylglycerol kinase, catalytic domain; ATP-NAD kinase-like domain; Diacylglycerol kinase, accessory domain; Ubiquitin-related domain; Diacylglycerol/phorbol-ester binding; Ras-association;
ES_m.23818	748	0.66	Down	Y	g.23818 ORF g.23818 m.23818 type:3prime_partial len:926 (+) TRINITY_DN73424_c0_g1_i5:268-3048(+)	extracellular			enzyme regulator activity; peptidase inhibitor activity; peptidase regulator activity; endopeptidase regulator activity; molecular function regulator; enzyme inhibitor activity; endopeptidase inhibitor activity;				IPR002890; IPR011625; IPR014756; IPR001599;	Alpha-2-macroglobulin, N-terminal; Alpha-2-macroglobulin, N-terminal 2; Immunoglobulin E-set; Alpha-2-macroglobulin;
ES_m.23867	91	0.55	Down	S	g.23867 ORF g.23867 m.23867 type:internal len:186 (+) TRINITY_DN73449_c0_g2_i1:2-562(+)	cytosol, nuclear							IPR018556;	Domain of unknown function DUF2013;
ES_m.24093	93	0.56	Down	S	g.24093 ORF g.24093 m.24093 type:5prime_partial len:589 (+) TRINITY_DN73418_c1_g1_i2:3-1769(+)	nuclear
ES_m.24167	17	0.65	Down	S	g.24167 ORF g.24167 m.24167 type:internal len:1517 (-) TRINITY_DN73452_c0_g1_i1:3-4553(-)	nuclear
ES_m.24167	37	0.37	Down	S	g.24167 ORF g.24167 m.24167 type:internal len:1517 (-) TRINITY_DN73452_c0_g1_i1:3-4553(-)	nuclear
ES_m.24167	141	0.21	Down	S	g.24167 ORF g.24167 m.24167 type:internal len:1517 (-) TRINITY_DN73452_c0_g1_i1:3-4553(-)	nuclear
ES_m.24167	164	0.5	Down	S	g.24167 ORF g.24167 m.24167 type:internal len:1517 (-) TRINITY_DN73452_c0_g1_i1:3-4553(-)	nuclear
ES_m.24167	169	0.64	Down	S	g.24167 ORF g.24167 m.24167 type:internal len:1517 (-) TRINITY_DN73452_c0_g1_i1:3-4553(-)	nuclear
ES_m.24167	172	0.63	Down	S	g.24167 ORF g.24167 m.24167 type:internal len:1517 (-) TRINITY_DN73452_c0_g1_i1:3-4553(-)	nuclear
ES_m.24167	289	0.35	Down	S	g.24167 ORF g.24167 m.24167 type:internal len:1517 (-) TRINITY_DN73452_c0_g1_i1:3-4553(-)	nuclear
ES_m.24167	301	0.39	Down	S	g.24167 ORF g.24167 m.24167 type:internal len:1517 (-) TRINITY_DN73452_c0_g1_i1:3-4553(-)	nuclear
ES_m.24167	459	0.65	Down	S	g.24167 ORF g.24167 m.24167 type:internal len:1517 (-) TRINITY_DN73452_c0_g1_i1:3-4553(-)	nuclear
ES_m.24167	461	0.43	Down	Y	g.24167 ORF g.24167 m.24167 type:internal len:1517 (-) TRINITY_DN73452_c0_g1_i1:3-4553(-)	nuclear
ES_m.24167	611	0.66	Down	T	g.24167 ORF g.24167 m.24167 type:internal len:1517 (-) TRINITY_DN73452_c0_g1_i1:3-4553(-)	nuclear
ES_m.24167	613	0.66	Down	S	g.24167 ORF g.24167 m.24167 type:internal len:1517 (-) TRINITY_DN73452_c0_g1_i1:3-4553(-)	nuclear
ES_m.24167	626	0.43	Down	S	g.24167 ORF g.24167 m.24167 type:internal len:1517 (-) TRINITY_DN73452_c0_g1_i1:3-4553(-)	nuclear
ES_m.24167	800	0.58	Down	S	g.24167 ORF g.24167 m.24167 type:internal len:1517 (-) TRINITY_DN73452_c0_g1_i1:3-4553(-)	nuclear
ES_m.24167	811	0.52	Down	S	g.24167 ORF g.24167 m.24167 type:internal len:1517 (-) TRINITY_DN73452_c0_g1_i1:3-4553(-)	nuclear
ES_m.24167	1002	0.63	Down	S	g.24167 ORF g.24167 m.24167 type:internal len:1517 (-) TRINITY_DN73452_c0_g1_i1:3-4553(-)	nuclear
ES_m.24167	1306	0.51	Down	T	g.24167 ORF g.24167 m.24167 type:internal len:1517 (-) TRINITY_DN73452_c0_g1_i1:3-4553(-)	nuclear
ES_m.24167	1359	0.48	Down	S	g.24167 ORF g.24167 m.24167 type:internal len:1517 (-) TRINITY_DN73452_c0_g1_i1:3-4553(-)	nuclear
ES_m.24171	383	0.27	Down	S	g.24171 ORF g.24171 m.24171 type:5prime_partial len:998 (+) TRINITY_DN73452_c1_g1_i1:3-2996(+)	nuclear
ES_m.24171	505	0.35	Down	S	g.24171 ORF g.24171 m.24171 type:5prime_partial len:998 (+) TRINITY_DN73452_c1_g1_i1:3-2996(+)	nuclear
ES_m.24171	528	0.6	Down	S	g.24171 ORF g.24171 m.24171 type:5prime_partial len:998 (+) TRINITY_DN73452_c1_g1_i1:3-2996(+)	nuclear
ES_m.24171	540	0.5	Down	S	g.24171 ORF g.24171 m.24171 type:5prime_partial len:998 (+) TRINITY_DN73452_c1_g1_i1:3-2996(+)	nuclear
ES_m.24171	542	0.6	Down	S	g.24171 ORF g.24171 m.24171 type:5prime_partial len:998 (+) TRINITY_DN73452_c1_g1_i1:3-2996(+)	nuclear
ES_m.24171	543	0.51	Down	S	g.24171 ORF g.24171 m.24171 type:5prime_partial len:998 (+) TRINITY_DN73452_c1_g1_i1:3-2996(+)	nuclear
ES_m.24545	488	0.54	Down	S	g.24545 ORF g.24545 m.24545 type:complete len:557 (+) TRINITY_DN69086_c0_g1_i1:214-1884(+)	cytosol	single organism signaling; regulation of cellular process; phosphorylation; negative regulation of signal transduction; regulation of signaling; cellular protein metabolic process; single-organism process; negative regulation of biological process; negative regulation of cellular process; response to stimulus; cellular metabolic process; phosphate-containing compound metabolic process; organic su…		ATP binding; nucleoside phosphate binding; phosphotransferase activity, alcohol group as acceptor; nucleoside binding; ion binding; nucleotide binding; protein kinase activity; organic cyclic compound binding; heterocyclic compound binding; ribonucleoside binding; carbohydrate derivative binding; kinase activity; ribonucleotide binding; catalytic activity; binding; purine ribonucleoside binding; …	K00910	ADRBK; beta-adrenergic-receptor kinase [EC:2.7.11.15]	ko04724 Glutamatergic synapse; ko04745 Phototransduction - fly; ko05032 Morphine addiction; ko04062 Chemokine signaling pathway; ko04740 Olfactory transduction; ko04144 Endocytosis;	IPR016137; IPR000719; IPR002290; IPR011009; IPR000961;	RGS domain; Protein kinase domain; Serine/threonine/dual specificity protein kinase, catalytic domain; Protein kinase-like domain; AGC-kinase, C-terminal;
ES_m.24912	108	0.56	Down	S	g.24912 ORF g.24912 m.24912 type:complete len:130 (+) TRINITY_DN9459_c0_g1_i1:8-397(+)	mitochondria
ES_m.25267	705	0.66	Down	S	g.25267 ORF g.25267 m.25267 type:complete len:786 (-) TRINITY_DN53752_c0_g1_i1:678-3035(-)	mitochondria	glycyl-tRNA aminoacylation; cellular aromatic compound metabolic process; cellular protein metabolic process; single-organism process; biosynthetic process; tRNA aminoacylation; cellular metabolic process; organic substance metabolic process; metabolic process; cellular amino acid metabolic process; heterocycle metabolic process; nucleobase-containing compound metabolic process; cellular nitrogen…	intracellular part; cell; cell part; intracellular; cytoplasm;	ligase activity, forming aminoacyl-tRNA and related compounds; ATP binding; nucleoside phosphate binding; ligase activity, forming carbon-oxygen bonds; nucleoside binding; ion binding; ligase activity; nucleotide binding; organic cyclic compound binding; heterocyclic compound binding; glycine-tRNA ligase activity; ribonucleoside binding; carbohydrate derivative binding; ribonucleotide binding; ca…	K01880	GARS; glycyl-tRNA synthetase [EC:6.1.1.14]	ko00970 Aminoacyl-tRNA biosynthesis;	IPR002314; IPR004154; IPR009068; IPR000738; IPR006195;	Aminoacyl-tRNA synthetase, class II (G/ H/ P/ S), conserved domain; Anticodon-binding; S15/NS1, RNA-binding; WHEP-TRS; Aminoacyl-tRNA synthetase, class II;
ES_m.25289	9	0.56	Down	S	g.25289 ORF g.25289 m.25289 type:complete len:174 (+) TRINITY_DN53761_c0_g1_i1:141-662(+)	mitochondria			cation binding; metal ion binding; calcium ion binding; binding; ion binding;	K16465			IPR011992; IPR002048;	EF-hand domain pair; EF-hand domain;
ES_m.25403	37	0.5	Down	S	g.25403 ORF g.25403 m.25403 type:3prime_partial len:218 (+) TRINITY_DN81562_c0_g1_i1:216-872(+)	nuclear
ES_m.25590	682	0.54	Down	S	g.25590 ORF g.25590 m.25590 type:complete len:1359 (-) TRINITY_DN64906_c0_g1_i1:3631-7707(-)	nuclear	phosphorylation; cellular protein metabolic process; primary metabolic process; cellular metabolic process; phosphate-containing compound metabolic process; organic substance metabolic process; metabolic process; protein phosphorylation; phosphorus metabolic process; cellular macromolecule metabolic process; cellular protein modification process; protein metabolic process; macromolecule metabolic…		ATP binding; nucleoside phosphate binding; phosphotransferase activity, alcohol group as acceptor; nucleoside binding; ion binding; protein kinase activity; nucleotide binding; organic cyclic compound binding; heterocyclic compound binding; ribonucleoside binding; carbohydrate derivative binding; kinase activity; catalytic activity; ribonucleotide binding; binding; purine ribonucleoside binding; …	K08815			IPR000719; IPR002290; IPR011009;	Protein kinase domain; Serine/threonine/dual specificity protein kinase, catalytic domain; Protein kinase-like domain;
ES_m.25590	760	0.65	Down	S	g.25590 ORF g.25590 m.25590 type:complete len:1359 (-) TRINITY_DN64906_c0_g1_i1:3631-7707(-)	nuclear	phosphorylation; cellular protein metabolic process; primary metabolic process; cellular metabolic process; phosphate-containing compound metabolic process; organic substance metabolic process; metabolic process; protein phosphorylation; phosphorus metabolic process; cellular macromolecule metabolic process; cellular protein modification process; protein metabolic process; macromolecule metabolic…		ATP binding; nucleoside phosphate binding; phosphotransferase activity, alcohol group as acceptor; nucleoside binding; ion binding; protein kinase activity; nucleotide binding; organic cyclic compound binding; heterocyclic compound binding; ribonucleoside binding; carbohydrate derivative binding; kinase activity; catalytic activity; ribonucleotide binding; binding; purine ribonucleoside binding; …	K08815			IPR000719; IPR002290; IPR011009;	Protein kinase domain; Serine/threonine/dual specificity protein kinase, catalytic domain; Protein kinase-like domain;
ES_m.25590	1205	0.52	Down	S	g.25590 ORF g.25590 m.25590 type:complete len:1359 (-) TRINITY_DN64906_c0_g1_i1:3631-7707(-)	nuclear	phosphorylation; cellular protein metabolic process; primary metabolic process; cellular metabolic process; phosphate-containing compound metabolic process; organic substance metabolic process; metabolic process; protein phosphorylation; phosphorus metabolic process; cellular macromolecule metabolic process; cellular protein modification process; protein metabolic process; macromolecule metabolic…		ATP binding; nucleoside phosphate binding; phosphotransferase activity, alcohol group as acceptor; nucleoside binding; ion binding; protein kinase activity; nucleotide binding; organic cyclic compound binding; heterocyclic compound binding; ribonucleoside binding; carbohydrate derivative binding; kinase activity; catalytic activity; ribonucleotide binding; binding; purine ribonucleoside binding; …	K08815			IPR000719; IPR002290; IPR011009;	Protein kinase domain; Serine/threonine/dual specificity protein kinase, catalytic domain; Protein kinase-like domain;
ES_m.25759	175	0.52	Down	T	g.25759 ORF g.25759 m.25759 type:complete len:215 (+) TRINITY_DN64956_c1_g1_i1:192-836(+)	mitochondria			cation binding; metal ion binding; calcium ion binding; binding; ion binding;				IPR011992; IPR002048;	EF-hand domain pair; EF-hand domain;
ES_m.25759	176	0.44	Down	S	g.25759 ORF g.25759 m.25759 type:complete len:215 (+) TRINITY_DN64956_c1_g1_i1:192-836(+)	mitochondria			cation binding; metal ion binding; calcium ion binding; binding; ion binding;				IPR011992; IPR002048;	EF-hand domain pair; EF-hand domain;
ES_m.25844	488	0.64	Down	S	g.25854 ORF g.25854 m.25854 type:5prime_partial len:164 (+) TRINITY_DN64669_c0_g1_i8:2-493(+)	nuclear	proteolysis; metabolic process; macromolecule metabolic process; protein metabolic process; primary metabolic process; organic substance metabolic process;	cell; intracellular; cell part;	endopeptidase activity; calcium-dependent cysteine-type endopeptidase activity; peptidase activity; catalytic activity; binding; ion binding; cation binding; metal ion binding; peptidase activity, acting on L-amino acid peptides; hydrolase activity; cysteine-type peptidase activity; calcium ion binding; cysteine-type endopeptidase activity;	K08585			IPR022683; IPR011992; IPR022682; IPR002048; IPR001300;	Peptidase C2, calpain, domain III; EF-hand domain pair; Peptidase C2, calpain, large subunit, domain III; EF-hand domain; Peptidase C2, calpain, catalytic domain;
ES_m.26300	213	0.66	Down	S	g.26300 ORF g.26300 m.26300 type:3prime_partial len:381 (+) TRINITY_DN37690_c0_g2_i2:342-1487(+)	cytosol	single-organism cellular process; single-organism process; programmed cell death; death; cell death; cellular process; apoptotic process;	cell; intracellular; cell part;					IPR003508;	CIDE-N domain;
ES_m.26396	134	0.64	Down	S	g.26394 ORF g.26394 m.26394 type:5prime_partial len:303 (+) TRINITY_DN36786_c0_g1_i1:2-910(+)	mitochondria			protein domain specific binding; protein binding; binding;	K06630	YWHAE; 14-3-3 protein epsilon	ko04722 Neurotrophin signaling pathway; ko04110 Cell cycle; ko04391 Hippo signaling pathway - fly; ko05203 Viral carcinogenesis; ko04390 Hippo signaling pathway; ko04151 PI3K-Akt signaling pathway; ko04114 Oocyte meiosis; ko05169 Epstein-Barr virus infection; ko04011 MAPK signaling pathway - yeast;	IPR023410;	14-3-3 domain;
ES_m.26921	818	0.59	Down	S	g.26921 ORF g.26921 m.26921 type:complete len:874 (+) TRINITY_DN73173_c0_g1_i4:421-3042(+)	plasma membrane		intrinsic component of membrane; membrane; integral component of membrane; membrane part;
ES_m.2706	109	0.57	Down	S	g.2706 ORF g.2706 m.2706 type:complete len:407 (+) TRINITY_DN66506_c2_g1_i1:109-1329(+)	cytosol				K14845			IPR013961;	RAI1-like;
ES_m.27170	194	0.44	Down	S	g.27170 ORF g.27170 m.27170 type:internal len:823 (+) TRINITY_DN24858_c0_g1_i1:1-2472(+)	cytosol				K11657
ES_m.27170	199	0.44	Down	S	g.27170 ORF g.27170 m.27170 type:internal len:823 (+) TRINITY_DN24858_c0_g1_i1:1-2472(+)	cytosol				K11657
ES_m.27235	33	0.56	Down	S	g.27235 ORF g.27235 m.27235 type:complete len:361 (-) TRINITY_DN47750_c0_g1_i1:828-1910(-)	cytosol			cation binding; metal ion binding; calcium ion binding; binding; ion binding;				IPR011992; IPR002048;	EF-hand domain pair; EF-hand domain;
ES_m.28064	196	0.55	Down	S	g.28064 ORF g.28064 m.28064 type:5prime_partial len:479 (-) TRINITY_DN60051_c0_g1_i1:114-1550(-)	plasma membrane							IPR021980;	Transcription factor homeodomain, male germ-cell;
ES_m.28537	257	0.6	Down	S	g.28537 ORF g.28537 m.28537 type:internal len:271 (-) TRINITY_DN72538_c0_g2_i2:2-814(-)	cytosol			protein binding; binding;				IPR011989; IPR006911; IPR016024;	Armadillo-like helical; Armadillo repeat-containing domain; Armadillo-type fold;
ES_m.28680	106	0.57	Down	S	g.28672 ORF g.28672 m.28672 type:internal len:279 (-) TRINITY_DN72527_c0_g9_i1:2-838(-)	nuclear
ES_m.28680	299	0.65	Down	S	g.28680 ORF g.28680 m.28680 type:internal len:595 (-) TRINITY_DN72527_c0_g9_i5:3-1787(-)	nuclear
ES_m.28680	434	0.63	Down	S	g.28680 ORF g.28680 m.28680 type:internal len:595 (-) TRINITY_DN72527_c0_g9_i5:3-1787(-)	nuclear
ES_m.29845	1894	0.62	Down	S	g.29845 ORF g.29845 m.29845 type:complete len:2416 (+) TRINITY_DN72383_c0_g1_i1:213-7460(+)	cytosol			cation binding; metal ion binding; protein binding; calcium ion binding; binding; ion binding;	K06114	SPTA; spectrin alpha	ko04210 Apoptosis;	IPR013315; IPR014837; IPR001452; IPR011992; IPR002048;	Spectrin alpha chain, SH3 domain; EF-hand, Ca insensitive; SH3 domain; EF-hand domain pair; EF-hand domain;
ES_m.30183	94	0.59	Down	T	g.30183 ORF g.30183 m.30183 type:5prime_partial len:884 (+) TRINITY_DN32878_c0_g1_i2:2-2653(+)	mitochondria			nucleoside phosphate binding; nucleoside binding; ion binding; hydrolase activity, acting on acid anhydrides; hydrolase activity; nucleotide binding; nucleoside-triphosphatase activity; organic cyclic compound binding; heterocyclic compound binding; ribonucleoside binding; carbohydrate derivative binding; pyrophosphatase activity; catalytic activity; ribonucleotide binding; binding; GTPase activi…	K03234	EEF2; elongation factor 2	ko04921 Oxytocin signaling pathway; ko04152 AMPK signaling pathway;	IPR027417; IPR000795; IPR005517; IPR005225; IPR000640; IPR004161; IPR020568; IPR014721; IPR009022; IPR009000;	P-loop containing nucleoside triphosphate hydrolase; Elongation factor, GTP-binding domain; Translation elongation factor EFG/EF2, domain IV; Small GTP-binding protein domain; Translation elongation factor EFG, V domain; Translation elongation factor EFTu/EF1A, domain 2; Ribosomal protein S5 domain 2-type fold; Ribosomal protein S5 domain 2-type fold, subgroup; Elongation factor G, III-V domain; …
ES_m.3020	221	0.46	Down	S	g.3020 ORF g.3020 m.3020 type:complete len:749 (+) TRINITY_DN68681_c0_g1_i1:250-2496(+)	cytosol	proteolysis; metabolic process; macromolecule metabolic process; protein metabolic process; primary metabolic process; organic substance metabolic process;		peptidase activity; exopeptidase activity; catalytic activity; dipeptidyl-peptidase activity; metalloexopeptidase activity; peptidase activity, acting on L-amino acid peptides; aminopeptidase activity; metallopeptidase activity; hydrolase activity; dipeptidase activity;	K01273
ES_m.30521	106	0.46	Down	S	g.30521 ORF g.30521 m.30521 type:5prime_partial len:169 (-) TRINITY_DN48633_c0_g1_i1:462-968(-)	nuclear
ES_m.30654	232	0.58	Down	S	g.30654 ORF g.30654 m.30654 type:complete len:303 (-) TRINITY_DN65011_c0_g1_i7:1431-2339(-)	nuclear			organic cyclic compound binding; heterocyclic compound binding; nucleoside phosphate binding; binding; nucleic acid binding; nucleotide binding; small molecule binding;	K12897	TRA2; transformer-2 protein	ko03040 Spliceosome;	IPR000504; IPR012677;	RNA recognition motif domain; Nucleotide-binding alpha-beta plait domain;
ES_m.30654	234	0.58	Down	S	g.30654 ORF g.30654 m.30654 type:complete len:303 (-) TRINITY_DN65011_c0_g1_i7:1431-2339(-)	nuclear			organic cyclic compound binding; heterocyclic compound binding; nucleoside phosphate binding; binding; nucleic acid binding; nucleotide binding; small molecule binding;	K12897	TRA2; transformer-2 protein	ko03040 Spliceosome;	IPR000504; IPR012677;	RNA recognition motif domain; Nucleotide-binding alpha-beta plait domain;
ES_m.31110	710	0.61	Down	S	g.31110 ORF g.31110 m.31110 type:complete len:768 (-) TRINITY_DN66339_c0_g1_i3:512-2815(-)	plasma membrane	G-protein coupled receptor signaling pathway; regulation of cellular process; single organism signaling; cellular response to stimulus; signal transduction; regulation of biological process; cell communication; cell surface receptor signaling pathway; single-organism cellular process; single-organism process; signaling; response to stimulus; cellular process; biological regulation;	intrinsic component of membrane; membrane; integral component of membrane; membrane part;	signaling receptor activity; molecular transducer activity; receptor activity; transmembrane signaling receptor activity; signal transducer activity; G-protein coupled receptor activity;				IPR017981;	GPCR, family 2-like;
ES_m.31262	459	0.6	Down	S	g.31262 ORF g.31262 m.31262 type:5prime_partial len:1131 (+) TRINITY_DN71987_c2_g1_i2:2-3394(+)	cytosol	establishment of protein localization; transport; intracellular transport; cellular macromolecule localization; establishment of localization in cell; intracellular protein transport; organic substance transport; protein localization; macromolecule localization; cellular protein localization; localization; protein transport; establishment of localization; cellular localization;		small GTPase binding; Ras GTPase binding; binding; protein binding; Ran GTPase binding; GTPase binding; enzyme binding;				IPR001494; IPR016024;	Importin-beta, N-terminal domain; Armadillo-type fold;
ES_m.31335	253	0.62	Down	S	g.31335 ORF g.31335 m.31335 type:internal len:659 (+) TRINITY_DN71922_c0_g1_i1:2-1981(+)	endoplasmic reticulum	regulation of cellular process; single organism signaling; cellular response to stimulus; signal transduction; regulation of biological process; cell communication; single-organism cellular process; single-organism process; signaling; response to stimulus; cellular process; biological regulation;		3',5'-cyclic-nucleotide phosphodiesterase activity; cyclic-nucleotide phosphodiesterase activity; catalytic activity; phosphoric ester hydrolase activity; binding; hydrolase activity, acting on ester bonds; hydrolase activity; phosphoric diester hydrolase activity; protein binding;	K18283	PDE2A; cGMP-dependent 3',5'-cyclic phosphodiesterase [EC:3.1.4.17]	ko04022 cGMP-PKG signaling pathway; ko00230 Purine metabolism; ko04925 Aldosterone synthesis and secretion; ko05032 Morphine addiction; ko04740 Olfactory transduction;	IPR002073; IPR029016; IPR003018;	3'5'-cyclic nucleotide phosphodiesterase, catalytic domain; GAF domain-like; GAF domain;
ES_m.31729	183	0.65	Down	S	g.31729 ORF g.31729 m.31729 type:internal len:413 (-) TRINITY_DN71997_c0_g1_i1:3-1241(-)	cytosol, nuclear
ES_m.32339	85	0.56	Down	S	g.32339 ORF g.32339 m.32339 type:internal len:220 (+) TRINITY_DN6954_c0_g1_i1:2-664(+)	mitochondria
ES_m.32581	1226	0.63	Down	S	g.32581 ORF g.32581 m.32581 type:5prime_partial len:2005 (-) TRINITY_DN75232_c0_g3_i1:2207-8221(-)	plasma membrane	regulation of cellular process; single organism signaling; nucleotide biosynthetic process; cellular aromatic compound metabolic process; ribonucleotide metabolic process; nucleotide metabolic process; single-organism process; biosynthetic process; organonitrogen compound biosynthetic process; response to stimulus; cellular metabolic process; phosphate-containing compound metabolic process; organ…	membrane; cell; cell part; cell periphery; plasma membrane;	phosphorus-oxygen lyase activity; lyase activity; adenylate cyclase activity; cyclase activity; catalytic activity;	K08041	ADCY1; adenylate cyclase 1 [EC:4.6.1.1]	ko04976 Bile secretion; ko00230 Purine metabolism; ko04727 GABAergic synapse; ko04970 Salivary secretion; ko04912 GnRH signaling pathway; ko04725 Cholinergic synapse; ko04020 Calcium signaling pathway; ko04971 Gastric acid secretion; ko04724 Glutamatergic synapse; ko04270 Vascular smooth muscle contraction; ko05200 Pathways in cancer; ko05142 Chagas disease (American trypanosomiasis); ko04921 Oxy…	IPR009398; IPR029787; IPR001054;	Adenylate cyclase, conserved domain; Nucleotide cyclase; Adenylyl cyclase class-3/4/guanylyl cyclase;
ES_m.33079	141	0.66	Down	S	g.33079 ORF g.33079 m.33079 type:5prime_partial len:1630 (-) TRINITY_DN75263_c1_g1_i4:568-5457(-)	nuclear	regulation of cellular process; single organism signaling; cellular response to stimulus; regulation of intracellular signal transduction; intracellular signal transduction; regulation of signaling; single-organism cellular process; single-organism process; small GTPase mediated signal transduction; signaling; response to stimulus; signal transduction; regulation of cell communication; regulation…	cell; intracellular; cell part;	protein binding; molecular function regulator; guanyl-nucleotide exchange factor activity; binding;	K08018	RAPGEF2; Rap guanine nucleotide exchange factor 2	ko04015 Rap1 signaling pathway; ko04010 MAPK signaling pathway;	IPR000595; IPR001478; IPR023578; IPR018490; IPR001895; IPR000651; IPR014710; IPR000159;	Cyclic nucleotide-binding domain; PDZ domain; Ras guanine nucleotide exchange factor domain; Cyclic nucleotide-binding-like; Ras guanine-nucleotide exchange factors catalytic domain; Ras-like guanine nucleotide exchange factor, N-terminal; RmlC-like jelly roll fold; Ras-association;
ES_m.33269	239	0.63	Down	S	g.33269 ORF g.33269 m.33269 type:3prime_partial len:1066 (+) TRINITY_DN75259_c0_g2_i13:423-3623(+)	nuclear							IPR005113; IPR005112; IPR001194;	uDENN domain; dDENN domain; DENN domain;
ES_m.33269	891	0.59	Down	S	g.33269 ORF g.33269 m.33269 type:3prime_partial len:1066 (+) TRINITY_DN75259_c0_g2_i13:423-3623(+)	nuclear							IPR005113; IPR005112; IPR001194;	uDENN domain; dDENN domain; DENN domain;
ES_m.33269	921	0.61	Down	S	g.33269 ORF g.33269 m.33269 type:3prime_partial len:1066 (+) TRINITY_DN75259_c0_g2_i13:423-3623(+)	nuclear							IPR005113; IPR005112; IPR001194;	uDENN domain; dDENN domain; DENN domain;
ES_m.33618	687	0.61	Down	S	g.33613 ORF g.33613 m.33613 type:complete len:1211 (+) TRINITY_DN75274_c0_g1_i1:104-3736(+)	nuclear	metabolic process; macromolecule metabolic process; primary metabolic process; carbohydrate metabolic process; polysaccharide metabolic process; organic substance metabolic process;		hydrolase activity, hydrolyzing O-glycosyl compounds; hydrolase activity; catalytic activity; hydrolase activity, acting on glycosyl bonds;	K07190	PHKA_B; phosphorylase kinase alpha/beta subunit	ko04922 Glucagon signaling pathway; ko04020 Calcium signaling pathway; ko04910 Insulin signaling pathway;	IPR012341; IPR008928;	Six-hairpin glycosidase; Six-hairpin glycosidase-like;
ES_m.33618	746	0.52	Down	S	g.33613 ORF g.33613 m.33613 type:complete len:1211 (+) TRINITY_DN75274_c0_g1_i1:104-3736(+)	nuclear	metabolic process; macromolecule metabolic process; primary metabolic process; carbohydrate metabolic process; polysaccharide metabolic process; organic substance metabolic process;		hydrolase activity, hydrolyzing O-glycosyl compounds; hydrolase activity; catalytic activity; hydrolase activity, acting on glycosyl bonds;	K07190	PHKA_B; phosphorylase kinase alpha/beta subunit	ko04922 Glucagon signaling pathway; ko04020 Calcium signaling pathway; ko04910 Insulin signaling pathway;	IPR012341; IPR008928;	Six-hairpin glycosidase; Six-hairpin glycosidase-like;
ES_m.33618	980	0.62	Down	S	g.33618 ORF g.33618 m.33618 type:3prime_partial len:1043 (+) TRINITY_DN75274_c0_g1_i3:104-3235(+)	nuclear	metabolic process; macromolecule metabolic process; primary metabolic process; carbohydrate metabolic process; polysaccharide metabolic process; organic substance metabolic process;		hydrolase activity, hydrolyzing O-glycosyl compounds; hydrolase activity; catalytic activity; hydrolase activity, acting on glycosyl bonds;	K07190	PHKA_B; phosphorylase kinase alpha/beta subunit	ko04922 Glucagon signaling pathway; ko04020 Calcium signaling pathway; ko04910 Insulin signaling pathway;	IPR012341; IPR008928;	Six-hairpin glycosidase; Six-hairpin glycosidase-like;
ES_m.34411	146	0.54	Down	Y	g.34411 ORF g.34411 m.34411 type:5prime_partial len:371 (+) TRINITY_DN74571_c2_g7_i2:2-1114(+)	cytosol			catalytic activity; transferase activity; transferase activity, transferring phosphorus-containing groups;				IPR015897; IPR011009;	CHK kinase-like; Protein kinase-like domain;
ES_m.34441	878	0.51	Down	S	g.34441 ORF g.34441 m.34441 type:3prime_partial len:897 (-) TRINITY_DN74549_c0_g4_i2:1-2691(-)	nuclear
ES_m.34666	358	0.59	Down	T	g.34666 ORF g.34666 m.34666 type:complete len:407 (+) TRINITY_DN74595_c0_g1_i3:390-1610(+)	plasma membrane	G-protein coupled receptor signaling pathway; regulation of cellular process; single organism signaling; cellular response to stimulus; signal transduction; regulation of biological process; cell communication; cell surface receptor signaling pathway; single-organism cellular process; single-organism process; signaling; response to stimulus; cellular process; biological regulation;	intrinsic component of membrane; membrane; integral component of membrane; membrane part;	signaling receptor activity; molecular transducer activity; receptor activity; transmembrane signaling receptor activity; signal transducer activity; G-protein coupled receptor activity;				IPR017452;	GPCR, rhodopsin-like, 7TM;
ES_m.34666	359	0.59	Down	S	g.34666 ORF g.34666 m.34666 type:complete len:407 (+) TRINITY_DN74595_c0_g1_i3:390-1610(+)	plasma membrane	G-protein coupled receptor signaling pathway; regulation of cellular process; single organism signaling; cellular response to stimulus; signal transduction; regulation of biological process; cell communication; cell surface receptor signaling pathway; single-organism cellular process; single-organism process; signaling; response to stimulus; cellular process; biological regulation;	intrinsic component of membrane; membrane; integral component of membrane; membrane part;	signaling receptor activity; molecular transducer activity; receptor activity; transmembrane signaling receptor activity; signal transducer activity; G-protein coupled receptor activity;				IPR017452;	GPCR, rhodopsin-like, 7TM;
ES_m.34666	360	0.66	Down	S	g.34666 ORF g.34666 m.34666 type:complete len:407 (+) TRINITY_DN74595_c0_g1_i3:390-1610(+)	plasma membrane	G-protein coupled receptor signaling pathway; regulation of cellular process; single organism signaling; cellular response to stimulus; signal transduction; regulation of biological process; cell communication; cell surface receptor signaling pathway; single-organism cellular process; single-organism process; signaling; response to stimulus; cellular process; biological regulation;	intrinsic component of membrane; membrane; integral component of membrane; membrane part;	signaling receptor activity; molecular transducer activity; receptor activity; transmembrane signaling receptor activity; signal transducer activity; G-protein coupled receptor activity;				IPR017452;	GPCR, rhodopsin-like, 7TM;
ES_m.34666	362	0.57	Down	T	g.34666 ORF g.34666 m.34666 type:complete len:407 (+) TRINITY_DN74595_c0_g1_i3:390-1610(+)	plasma membrane	G-protein coupled receptor signaling pathway; regulation of cellular process; single organism signaling; cellular response to stimulus; signal transduction; regulation of biological process; cell communication; cell surface receptor signaling pathway; single-organism cellular process; single-organism process; signaling; response to stimulus; cellular process; biological regulation;	intrinsic component of membrane; membrane; integral component of membrane; membrane part;	signaling receptor activity; molecular transducer activity; receptor activity; transmembrane signaling receptor activity; signal transducer activity; G-protein coupled receptor activity;				IPR017452;	GPCR, rhodopsin-like, 7TM;
ES_m.34703	905	0.37	Down	T	g.34703 ORF g.34703 m.34703 type:5prime_partial len:1162 (-) TRINITY_DN74509_c1_g1_i5:1137-4622(-)	cytosol	developmental process; regulation of cellular process; single organism signaling; single-multicellular organism process; cellular response to stimulus; single-organism cellular process; single-organism process; signaling; response to stimulus; multicellular organismal process; signal transduction; regulation of biological process; cell communication; single-organism developmental process; multice…	membrane; cell; intracellular; cell part;	molecular transducer activity; protein binding; receptor activity; binding;	K06820	PLXNA; plexin A	ko04360 Axon guidance;	IPR013548; IPR013783; IPR014756; IPR008936; IPR002909;	Plexin, cytoplasmic RasGAP domain; Immunoglobulin-like fold; Immunoglobulin E-set; Rho GTPase activation protein; IPT domain;
ES_m.35048	206	0.64	Down	S	g.35048 ORF g.35048 m.35048 type:complete len:270 (-) TRINITY_DN74552_c0_g1_i3:541-1350(-)	extracellular
ES_m.35177	247	0.59	Down	T	g.35176 ORF g.35176 m.35176 type:internal len:177 (-) TRINITY_DN74506_c1_g1_i1:3-533(-)	cytosol			cofactor binding; catalytic activity; binding; coenzyme binding;				IPR001509; IPR016040;	NAD-dependent epimerase/dehydratase, N-terminal domain; NAD(P)-binding domain;
ES_m.35177	316	0.24	Down	S	g.35177 ORF g.35177 m.35177 type:complete len:441 (-) TRINITY_DN74506_c1_g1_i2:44-1366(-)	cytosol			cofactor binding; catalytic activity; binding; coenzyme binding;				IPR001509; IPR016040;	NAD-dependent epimerase/dehydratase, N-terminal domain; NAD(P)-binding domain;
ES_m.35326	220	0.5	Down	S	g.35326 ORF g.35326 m.35326 type:5prime_partial len:275 (-) TRINITY_DN68728_c0_g1_i1:299-1123(-)	cytosol, nuclear	vesicle docking involved in exocytosis; vesicle-mediated transport; single-organism cellular process; single-organism process; vesicle docking; membrane docking; cellular localization; establishment of localization; transport; establishment of localization in cell; single-organism localization; secretion by cell; localization; cellular process; secretion; single-organism transport; exocytosis;						IPR027482;	Sec1-like, domain 2;
ES_m.35327	211	0.63	Down	S	g.35327 ORF g.35327 m.35327 type:3prime_partial len:341 (+) TRINITY_DN68728_c0_g2_i2:575-1600(+)	cytosol	vesicle docking involved in exocytosis; vesicle-mediated transport; single-organism cellular process; single-organism process; vesicle docking; membrane docking; cellular localization; establishment of localization; transport; establishment of localization in cell; single-organism localization; secretion by cell; localization; cellular process; secretion; single-organism transport; exocytosis;						IPR027482;	Sec1-like, domain 2;
ES_m.35363	35	0.59	Down	S	g.35363 ORF g.35363 m.35363 type:internal len:279 (+) TRINITY_DN68717_c0_g2_i2:3-842(+)	plasma membrane		intrinsic component of membrane; membrane; integral component of membrane; membrane part;		K08360			IPR004877; IPR006593;	Cytochrome b561 domain; Cytochrome b561/ferric reductase transmembrane;
ES_m.35550	36	0.57	Down	T	g.35550 ORF g.35550 m.35550 type:internal len:176 (+) TRINITY_DN68796_c1_g2_i1:2-532(+)	cytosol, nuclear
ES_m.36183	329	0.63	Down	S	g.36183 ORF g.36183 m.36183 type:complete len:462 (+) TRINITY_DN39510_c0_g1_i1:91-1476(+)	cytosol	translational elongation; cellular protein metabolic process; biosynthetic process; primary metabolic process; cellular metabolic process; organic substance biosynthetic process; cellular biosynthetic process; organic substance metabolic process; metabolic process; cellular macromolecule biosynthetic process; cellular macromolecule metabolic process; gene expression; macromolecule metabolic proce…	intracellular part; cell; cell part; intracellular; cytoplasm;	RNA binding; nucleoside phosphate binding; translation elongation factor activity; nucleoside binding; ion binding; hydrolase activity, acting on acid anhydrides; hydrolase activity; nucleotide binding; nucleoside-triphosphatase activity; heterocyclic compound binding; organic cyclic compound binding; translation factor activity, nucleic acid binding; ribonucleoside binding; carbohydrate derivati…	K03231	EEF1A; elongation factor 1-alpha	ko05134 Legionellosis; ko03013 RNA transport;	IPR004160; IPR004161; IPR027417; IPR009001; IPR000795; IPR009000;	Translation elongation factor EFTu/EF1A, C-terminal; Translation elongation factor EFTu/EF1A, domain 2; P-loop containing nucleoside triphosphate hydrolase; Translation elongation factor EF1A/initiation factor IF2gamma, C-terminal; Elongation factor, GTP-binding domain; Translation protein, beta-barrel domain;
ES_m.36634	4	0.66	Down	S	g.36634 ORF g.36634 m.36634 type:3prime_partial len:563 (+) TRINITY_DN71723_c1_g2_i2:260-1951(+)	cytoskeleton			protein binding; binding;	K06095	MPDZ; multiple PDZ domain protein	ko04391 Hippo signaling pathway - fly; ko04530 Tight junction;	IPR001478; IPR004172; IPR015132;	PDZ domain; L27; L27-2;
ES_m.36711	210	0.62	Down	S	g.36711 ORF g.36711 m.36711 type:5prime_partial len:594 (-) TRINITY_DN71752_c0_g1_i2:556-2337(-)	cytosol	metabolic process;		hydrolase activity; catalytic activity;	K07188	LIPE; hormone-sensitive lipase [EC:3.1.1.79]	ko04925 Aldosterone synthesis and secretion; ko04024 cAMP signaling pathway; ko04923 Regulation of lipolysis in adipocytes; ko04152 AMPK signaling pathway; ko04910 Insulin signaling pathway;	IPR029058; IPR013094;	Alpha/Beta hydrolase fold; Alpha/beta hydrolase fold-3;
ES_m.36711	467	0.63	Down	S	g.36711 ORF g.36711 m.36711 type:5prime_partial len:594 (-) TRINITY_DN71752_c0_g1_i2:556-2337(-)	cytosol	metabolic process;		hydrolase activity; catalytic activity;	K07188	LIPE; hormone-sensitive lipase [EC:3.1.1.79]	ko04925 Aldosterone synthesis and secretion; ko04024 cAMP signaling pathway; ko04923 Regulation of lipolysis in adipocytes; ko04152 AMPK signaling pathway; ko04910 Insulin signaling pathway;	IPR029058; IPR013094;	Alpha/Beta hydrolase fold; Alpha/beta hydrolase fold-3;
ES_m.3678	81	0.64	Down	S	g.3678 ORF g.3678 m.3678 type:5prime_partial len:127 (+) TRINITY_DN63285_c1_g1_i1:2-382(+)	nuclear
ES_m.39188	36	0.41	Down	S	g.39188 ORF g.39188 m.39188 type:complete len:169 (+) TRINITY_DN73982_c0_g1_i1:176-682(+)	nuclear				K16750
ES_m.39914	261	0.64	Down	S	g.39914 ORF g.39914 m.39914 type:internal len:951 (+) TRINITY_DN73972_c0_g1_i1:3-2858(+)	nuclear	cellular aromatic compound metabolic process; cellular protein metabolic process; single-organism process; biosynthetic process; tRNA aminoacylation; cellular metabolic process; organic substance metabolic process; metabolic process; cellular amino acid metabolic process; heterocycle metabolic process; nucleobase-containing compound metabolic process; cellular nitrogen compound metabolic process;…	intracellular part; cell; cell part; intracellular; cytoplasm;	ligase activity, forming aminoacyl-tRNA and related compounds; ATP binding; nucleoside phosphate binding; methionine-tRNA ligase activity; ligase activity, forming carbon-oxygen bonds; ligase activity; nucleoside binding; ion binding; nucleotide binding; organic cyclic compound binding; heterocyclic compound binding; ribonucleoside binding; carbohydrate derivative binding; catalytic activity; rib…	K01874	MARS; methionyl-tRNA synthetase [EC:6.1.1.10]	ko00970 Aminoacyl-tRNA biosynthesis; ko00450 Selenocompound metabolism;	IPR014729; IPR029038; IPR009068; IPR000738; IPR009080;	Rossmann-like alpha/beta/alpha sandwich fold; Methionyl-tRNA synthetase, Zn-domain; S15/NS1, RNA-binding; WHEP-TRS; Aminoacyl-tRNA synthetase, class 1a, anticodon-binding;
ES_m.40199	108	0.62	Down	Y	g.40199 ORF g.40199 m.40199 type:3prime_partial len:449 (+) TRINITY_DN67301_c0_g1_i1:89-1438(+)	cytoskeleton	cellular component biogenesis; cellular component organization; cellular macromolecular complex assembly; protein complex subunit organization; single-organism cellular process; single-organism process; microtubule-based process; macromolecular complex subunit organization; cellular component assembly; macromolecular complex assembly; protein polymerization; protein complex biogenesis; cellular p…	intracellular organelle; microtubule; intracellular non-membrane-bounded organelle; cytoskeletal part; intracellular organelle part; macromolecular complex; intracellular part; cell; organelle part; non-membrane-bounded organelle; organelle; cytoskeleton; microtubule cytoskeleton; cell part; intracellular; protein complex;	nucleoside phosphate binding; nucleoside binding; ion binding; hydrolase activity, acting on acid anhydrides; hydrolase activity; nucleotide binding; nucleoside-triphosphatase activity; organic cyclic compound binding; heterocyclic compound binding; ribonucleoside binding; carbohydrate derivative binding; pyrophosphatase activity; ribonucleotide binding; structural constituent of cytoskeleton; ca…	K07374	TUBA; tubulin alpha	ko04145 Phagosome; ko05130 Pathogenic Escherichia coli infection; ko04540 Gap junction; ko04210 Apoptosis;	IPR003008; IPR023123; IPR018316; IPR008280;	Tubulin/FtsZ, GTPase domain; Tubulin, C-terminal; Tubulin/FtsZ, 2-layer sandwich domain; Tubulin/FtsZ, C-terminal;
ES_m.40199	158	0.35	Down	S	g.40199 ORF g.40199 m.40199 type:3prime_partial len:449 (+) TRINITY_DN67301_c0_g1_i1:89-1438(+)	cytoskeleton	cellular component biogenesis; cellular component organization; cellular macromolecular complex assembly; protein complex subunit organization; single-organism cellular process; single-organism process; microtubule-based process; macromolecular complex subunit organization; cellular component assembly; macromolecular complex assembly; protein polymerization; protein complex biogenesis; cellular p…	intracellular organelle; microtubule; intracellular non-membrane-bounded organelle; cytoskeletal part; intracellular organelle part; macromolecular complex; intracellular part; cell; organelle part; non-membrane-bounded organelle; organelle; cytoskeleton; microtubule cytoskeleton; cell part; intracellular; protein complex;	nucleoside phosphate binding; nucleoside binding; ion binding; hydrolase activity, acting on acid anhydrides; hydrolase activity; nucleotide binding; nucleoside-triphosphatase activity; organic cyclic compound binding; heterocyclic compound binding; ribonucleoside binding; carbohydrate derivative binding; pyrophosphatase activity; ribonucleotide binding; structural constituent of cytoskeleton; ca…	K07374	TUBA; tubulin alpha	ko04145 Phagosome; ko05130 Pathogenic Escherichia coli infection; ko04540 Gap junction; ko04210 Apoptosis;	IPR003008; IPR023123; IPR018316; IPR008280;	Tubulin/FtsZ, GTPase domain; Tubulin, C-terminal; Tubulin/FtsZ, 2-layer sandwich domain; Tubulin/FtsZ, C-terminal;
ES_m.40199	277	0.58	Down	S	g.40199 ORF g.40199 m.40199 type:3prime_partial len:449 (+) TRINITY_DN67301_c0_g1_i1:89-1438(+)	cytoskeleton	cellular component biogenesis; cellular component organization; cellular macromolecular complex assembly; protein complex subunit organization; single-organism cellular process; single-organism process; microtubule-based process; macromolecular complex subunit organization; cellular component assembly; macromolecular complex assembly; protein polymerization; protein complex biogenesis; cellular p…	intracellular organelle; microtubule; intracellular non-membrane-bounded organelle; cytoskeletal part; intracellular organelle part; macromolecular complex; intracellular part; cell; organelle part; non-membrane-bounded organelle; organelle; cytoskeleton; microtubule cytoskeleton; cell part; intracellular; protein complex;	nucleoside phosphate binding; nucleoside binding; ion binding; hydrolase activity, acting on acid anhydrides; hydrolase activity; nucleotide binding; nucleoside-triphosphatase activity; organic cyclic compound binding; heterocyclic compound binding; ribonucleoside binding; carbohydrate derivative binding; pyrophosphatase activity; ribonucleotide binding; structural constituent of cytoskeleton; ca…	K07374	TUBA; tubulin alpha	ko04145 Phagosome; ko05130 Pathogenic Escherichia coli infection; ko04540 Gap junction; ko04210 Apoptosis;	IPR003008; IPR023123; IPR018316; IPR008280;	Tubulin/FtsZ, GTPase domain; Tubulin, C-terminal; Tubulin/FtsZ, 2-layer sandwich domain; Tubulin/FtsZ, C-terminal;
ES_m.40199	287	0.58	Down	S	g.40199 ORF g.40199 m.40199 type:3prime_partial len:449 (+) TRINITY_DN67301_c0_g1_i1:89-1438(+)	cytoskeleton	cellular component biogenesis; cellular component organization; cellular macromolecular complex assembly; protein complex subunit organization; single-organism cellular process; single-organism process; microtubule-based process; macromolecular complex subunit organization; cellular component assembly; macromolecular complex assembly; protein polymerization; protein complex biogenesis; cellular p…	intracellular organelle; microtubule; intracellular non-membrane-bounded organelle; cytoskeletal part; intracellular organelle part; macromolecular complex; intracellular part; cell; organelle part; non-membrane-bounded organelle; organelle; cytoskeleton; microtubule cytoskeleton; cell part; intracellular; protein complex;	nucleoside phosphate binding; nucleoside binding; ion binding; hydrolase activity, acting on acid anhydrides; hydrolase activity; nucleotide binding; nucleoside-triphosphatase activity; organic cyclic compound binding; heterocyclic compound binding; ribonucleoside binding; carbohydrate derivative binding; pyrophosphatase activity; ribonucleotide binding; structural constituent of cytoskeleton; ca…	K07374	TUBA; tubulin alpha	ko04145 Phagosome; ko05130 Pathogenic Escherichia coli infection; ko04540 Gap junction; ko04210 Apoptosis;	IPR003008; IPR023123; IPR018316; IPR008280;	Tubulin/FtsZ, GTPase domain; Tubulin, C-terminal; Tubulin/FtsZ, 2-layer sandwich domain; Tubulin/FtsZ, C-terminal;
ES_m.40344	376	0.54	Down	S	g.40344 ORF g.40344 m.40344 type:complete len:472 (+) TRINITY_DN67390_c0_g1_i2:919-2334(+)	extracellular			protein binding; binding;				IPR003598; IPR007110; IPR013783; IPR003599; IPR013098;	Immunoglobulin subtype 2; Immunoglobulin-like domain; Immunoglobulin-like fold; Immunoglobulin subtype; Immunoglobulin I-set;
ES_m.4070	82	0.64	Down	S	g.4070 ORF g.4070 m.4070 type:3prime_partial len:1039 (+) TRINITY_DN75472_c0_g1_i4:88-3207(+)	plasma membrane	transport; transmembrane transport; single-organism localization; single-organism cellular process; single-organism process; localization; cellular process; single-organism transport; establishment of localization;	intrinsic component of membrane; membrane; integral component of membrane; membrane part;	nucleoside phosphate binding; primary active transmembrane transporter activity; hydrolase activity, acting on acid anhydrides; hydrolase activity; ATPase activity; organic cyclic compound binding; heterocyclic compound binding; pyrophosphatase activity; catalytic activity; ribonucleotide binding; ATPase activity, coupled to movement of substances; binding; purine ribonucleoside binding; hydrolas…				IPR003593; IPR003439; IPR011527; IPR027417;	AAA+ ATPase domain; ABC transporter-like; ABC transporter type 1, transmembrane domain; P-loop containing nucleoside triphosphate hydrolase;
ES_m.40761	763	0.66	Down	S	g.40761 ORF g.40761 m.40761 type:5prime_partial len:802 (+) TRINITY_DN57675_c0_g1_i2:1-2406(+)	cytosol	regulation of cellular process; single organism signaling; phosphorylation; cellular response to stimulus; intracellular signal transduction; cellular protein metabolic process; single-organism cellular process; single-organism process; primary metabolic process; signaling; response to stimulus; cellular metabolic process; phosphate-containing compound metabolic process; organic substance metabol…		ATP binding; nucleoside phosphate binding; phosphotransferase activity, alcohol group as acceptor; nucleoside binding; ion binding; protein kinase activity; nucleotide binding; signal transducer activity; organic cyclic compound binding; heterocyclic compound binding; ribonucleoside binding; molecular transducer activity; receptor signaling protein activity; carbohydrate derivative binding; kinas…	K02644	PHL; pole hole	ko04013 MAPK signaling pathway - fly; ko04320 Dorso-ventral axis formation;	IPR002219; IPR000719; IPR003116; IPR002290; IPR029071; IPR001245; IPR011009;	Protein kinase C-like, phorbol ester/diacylglycerol-binding domain; Protein kinase domain; Raf-like Ras-binding; Serine/threonine/dual specificity protein kinase, catalytic domain; Ubiquitin-related domain; Serine-threonine/tyrosine-protein kinase catalytic domain; Protein kinase-like domain;
ES_m.40761	766	0.59	Down	T	g.40761 ORF g.40761 m.40761 type:5prime_partial len:802 (+) TRINITY_DN57675_c0_g1_i2:1-2406(+)	cytosol	regulation of cellular process; single organism signaling; phosphorylation; cellular response to stimulus; intracellular signal transduction; cellular protein metabolic process; single-organism cellular process; single-organism process; primary metabolic process; signaling; response to stimulus; cellular metabolic process; phosphate-containing compound metabolic process; organic substance metabol…		ATP binding; nucleoside phosphate binding; phosphotransferase activity, alcohol group as acceptor; nucleoside binding; ion binding; protein kinase activity; nucleotide binding; signal transducer activity; organic cyclic compound binding; heterocyclic compound binding; ribonucleoside binding; molecular transducer activity; receptor signaling protein activity; carbohydrate derivative binding; kinas…	K02644	PHL; pole hole	ko04013 MAPK signaling pathway - fly; ko04320 Dorso-ventral axis formation;	IPR002219; IPR000719; IPR003116; IPR002290; IPR029071; IPR001245; IPR011009;	Protein kinase C-like, phorbol ester/diacylglycerol-binding domain; Protein kinase domain; Raf-like Ras-binding; Serine/threonine/dual specificity protein kinase, catalytic domain; Ubiquitin-related domain; Serine-threonine/tyrosine-protein kinase catalytic domain; Protein kinase-like domain;
ES_m.41636	176	0.58	Down	S	g.41636 ORF g.41636 m.41636 type:5prime_partial len:646 (+) TRINITY_DN68569_c0_g1_i2:2-1939(+)	cytosol	single organism signaling; regulation of neurotransmitter levels; regulation of biological quality; single-organism cellular process; single-organism process; neurotransmitter secretion; signal release; signaling; cellular localization; establishment of localization; transport; establishment of localization in cell; cell-cell signaling; cell communication; single-organism localization; secretion …	intracellular organelle; cytoplasmic vesicle; membrane-bounded vesicle; cytoplasmic membrane-bounded vesicle; vesicle; cytoplasm; intracellular part; cell; synapse; organelle; intracellular membrane-bounded organelle; synaptic vesicle; cell part; intracellular; membrane-bounded organelle; cytoplasmic part; synapse part;	ATP binding; nucleoside phosphate binding; nucleoside binding; ion binding; nucleotide binding; organic cyclic compound binding; heterocyclic compound binding; ribonucleoside binding; carbohydrate derivative binding; catalytic activity; ribonucleotide binding; binding; purine ribonucleoside binding; anion binding; purine ribonucleotide binding; adenyl ribonucleotide binding; adenyl nucleotide bin…	K19941			IPR016185; IPR013816; IPR020898; IPR013815; IPR020897;	Pre-ATP-grasp domain; ATP-grasp fold, subdomain 2; Synapsin, ATP-binding domain; ATP-grasp fold, subdomain 1; Synapsin, pre-ATP-grasp domain;
ES_m.41636	183	0.61	Down	S	g.41636 ORF g.41636 m.41636 type:5prime_partial len:646 (+) TRINITY_DN68569_c0_g1_i2:2-1939(+)	cytosol	single organism signaling; regulation of neurotransmitter levels; regulation of biological quality; single-organism cellular process; single-organism process; neurotransmitter secretion; signal release; signaling; cellular localization; establishment of localization; transport; establishment of localization in cell; cell-cell signaling; cell communication; single-organism localization; secretion …	intracellular organelle; cytoplasmic vesicle; membrane-bounded vesicle; cytoplasmic membrane-bounded vesicle; vesicle; cytoplasm; intracellular part; cell; synapse; organelle; intracellular membrane-bounded organelle; synaptic vesicle; cell part; intracellular; membrane-bounded organelle; cytoplasmic part; synapse part;	ATP binding; nucleoside phosphate binding; nucleoside binding; ion binding; nucleotide binding; organic cyclic compound binding; heterocyclic compound binding; ribonucleoside binding; carbohydrate derivative binding; catalytic activity; ribonucleotide binding; binding; purine ribonucleoside binding; anion binding; purine ribonucleotide binding; adenyl ribonucleotide binding; adenyl nucleotide bin…	K19941			IPR016185; IPR013816; IPR020898; IPR013815; IPR020897;	Pre-ATP-grasp domain; ATP-grasp fold, subdomain 2; Synapsin, ATP-binding domain; ATP-grasp fold, subdomain 1; Synapsin, pre-ATP-grasp domain;
ES_m.41636	190	0.54	Down	S	g.41636 ORF g.41636 m.41636 type:5prime_partial len:646 (+) TRINITY_DN68569_c0_g1_i2:2-1939(+)	cytosol	single organism signaling; regulation of neurotransmitter levels; regulation of biological quality; single-organism cellular process; single-organism process; neurotransmitter secretion; signal release; signaling; cellular localization; establishment of localization; transport; establishment of localization in cell; cell-cell signaling; cell communication; single-organism localization; secretion …	intracellular organelle; cytoplasmic vesicle; membrane-bounded vesicle; cytoplasmic membrane-bounded vesicle; vesicle; cytoplasm; intracellular part; cell; synapse; organelle; intracellular membrane-bounded organelle; synaptic vesicle; cell part; intracellular; membrane-bounded organelle; cytoplasmic part; synapse part;	ATP binding; nucleoside phosphate binding; nucleoside binding; ion binding; nucleotide binding; organic cyclic compound binding; heterocyclic compound binding; ribonucleoside binding; carbohydrate derivative binding; catalytic activity; ribonucleotide binding; binding; purine ribonucleoside binding; anion binding; purine ribonucleotide binding; adenyl ribonucleotide binding; adenyl nucleotide bin…	K19941			IPR016185; IPR013816; IPR020898; IPR013815; IPR020897;	Pre-ATP-grasp domain; ATP-grasp fold, subdomain 2; Synapsin, ATP-binding domain; ATP-grasp fold, subdomain 1; Synapsin, pre-ATP-grasp domain;
ES_m.41636	525	0.44	Down	S	g.41636 ORF g.41636 m.41636 type:5prime_partial len:646 (+) TRINITY_DN68569_c0_g1_i2:2-1939(+)	cytosol	single organism signaling; regulation of neurotransmitter levels; regulation of biological quality; single-organism cellular process; single-organism process; neurotransmitter secretion; signal release; signaling; cellular localization; establishment of localization; transport; establishment of localization in cell; cell-cell signaling; cell communication; single-organism localization; secretion …	intracellular organelle; cytoplasmic vesicle; membrane-bounded vesicle; cytoplasmic membrane-bounded vesicle; vesicle; cytoplasm; intracellular part; cell; synapse; organelle; intracellular membrane-bounded organelle; synaptic vesicle; cell part; intracellular; membrane-bounded organelle; cytoplasmic part; synapse part;	ATP binding; nucleoside phosphate binding; nucleoside binding; ion binding; nucleotide binding; organic cyclic compound binding; heterocyclic compound binding; ribonucleoside binding; carbohydrate derivative binding; catalytic activity; ribonucleotide binding; binding; purine ribonucleoside binding; anion binding; purine ribonucleotide binding; adenyl ribonucleotide binding; adenyl nucleotide bin…	K19941			IPR016185; IPR013816; IPR020898; IPR013815; IPR020897;	Pre-ATP-grasp domain; ATP-grasp fold, subdomain 2; Synapsin, ATP-binding domain; ATP-grasp fold, subdomain 1; Synapsin, pre-ATP-grasp domain;
ES_m.41636	528	0.52	Down	S	g.41636 ORF g.41636 m.41636 type:5prime_partial len:646 (+) TRINITY_DN68569_c0_g1_i2:2-1939(+)	cytosol	single organism signaling; regulation of neurotransmitter levels; regulation of biological quality; single-organism cellular process; single-organism process; neurotransmitter secretion; signal release; signaling; cellular localization; establishment of localization; transport; establishment of localization in cell; cell-cell signaling; cell communication; single-organism localization; secretion …	intracellular organelle; cytoplasmic vesicle; membrane-bounded vesicle; cytoplasmic membrane-bounded vesicle; vesicle; cytoplasm; intracellular part; cell; synapse; organelle; intracellular membrane-bounded organelle; synaptic vesicle; cell part; intracellular; membrane-bounded organelle; cytoplasmic part; synapse part;	ATP binding; nucleoside phosphate binding; nucleoside binding; ion binding; nucleotide binding; organic cyclic compound binding; heterocyclic compound binding; ribonucleoside binding; carbohydrate derivative binding; catalytic activity; ribonucleotide binding; binding; purine ribonucleoside binding; anion binding; purine ribonucleotide binding; adenyl ribonucleotide binding; adenyl nucleotide bin…	K19941			IPR016185; IPR013816; IPR020898; IPR013815; IPR020897;	Pre-ATP-grasp domain; ATP-grasp fold, subdomain 2; Synapsin, ATP-binding domain; ATP-grasp fold, subdomain 1; Synapsin, pre-ATP-grasp domain;
ES_m.41636	534	0.49	Down	T	g.41636 ORF g.41636 m.41636 type:5prime_partial len:646 (+) TRINITY_DN68569_c0_g1_i2:2-1939(+)	cytosol	single organism signaling; regulation of neurotransmitter levels; regulation of biological quality; single-organism cellular process; single-organism process; neurotransmitter secretion; signal release; signaling; cellular localization; establishment of localization; transport; establishment of localization in cell; cell-cell signaling; cell communication; single-organism localization; secretion …	intracellular organelle; cytoplasmic vesicle; membrane-bounded vesicle; cytoplasmic membrane-bounded vesicle; vesicle; cytoplasm; intracellular part; cell; synapse; organelle; intracellular membrane-bounded organelle; synaptic vesicle; cell part; intracellular; membrane-bounded organelle; cytoplasmic part; synapse part;	ATP binding; nucleoside phosphate binding; nucleoside binding; ion binding; nucleotide binding; organic cyclic compound binding; heterocyclic compound binding; ribonucleoside binding; carbohydrate derivative binding; catalytic activity; ribonucleotide binding; binding; purine ribonucleoside binding; anion binding; purine ribonucleotide binding; adenyl ribonucleotide binding; adenyl nucleotide bin…	K19941			IPR016185; IPR013816; IPR020898; IPR013815; IPR020897;	Pre-ATP-grasp domain; ATP-grasp fold, subdomain 2; Synapsin, ATP-binding domain; ATP-grasp fold, subdomain 1; Synapsin, pre-ATP-grasp domain;
ES_m.41636	535	0.54	Down	S	g.41636 ORF g.41636 m.41636 type:5prime_partial len:646 (+) TRINITY_DN68569_c0_g1_i2:2-1939(+)	cytosol	single organism signaling; regulation of neurotransmitter levels; regulation of biological quality; single-organism cellular process; single-organism process; neurotransmitter secretion; signal release; signaling; cellular localization; establishment of localization; transport; establishment of localization in cell; cell-cell signaling; cell communication; single-organism localization; secretion …	intracellular organelle; cytoplasmic vesicle; membrane-bounded vesicle; cytoplasmic membrane-bounded vesicle; vesicle; cytoplasm; intracellular part; cell; synapse; organelle; intracellular membrane-bounded organelle; synaptic vesicle; cell part; intracellular; membrane-bounded organelle; cytoplasmic part; synapse part;	ATP binding; nucleoside phosphate binding; nucleoside binding; ion binding; nucleotide binding; organic cyclic compound binding; heterocyclic compound binding; ribonucleoside binding; carbohydrate derivative binding; catalytic activity; ribonucleotide binding; binding; purine ribonucleoside binding; anion binding; purine ribonucleotide binding; adenyl ribonucleotide binding; adenyl nucleotide bin…	K19941			IPR016185; IPR013816; IPR020898; IPR013815; IPR020897;	Pre-ATP-grasp domain; ATP-grasp fold, subdomain 2; Synapsin, ATP-binding domain; ATP-grasp fold, subdomain 1; Synapsin, pre-ATP-grasp domain;
ES_m.41636	539	0.5	Down	S	g.41636 ORF g.41636 m.41636 type:5prime_partial len:646 (+) TRINITY_DN68569_c0_g1_i2:2-1939(+)	cytosol	single organism signaling; regulation of neurotransmitter levels; regulation of biological quality; single-organism cellular process; single-organism process; neurotransmitter secretion; signal release; signaling; cellular localization; establishment of localization; transport; establishment of localization in cell; cell-cell signaling; cell communication; single-organism localization; secretion …	intracellular organelle; cytoplasmic vesicle; membrane-bounded vesicle; cytoplasmic membrane-bounded vesicle; vesicle; cytoplasm; intracellular part; cell; synapse; organelle; intracellular membrane-bounded organelle; synaptic vesicle; cell part; intracellular; membrane-bounded organelle; cytoplasmic part; synapse part;	ATP binding; nucleoside phosphate binding; nucleoside binding; ion binding; nucleotide binding; organic cyclic compound binding; heterocyclic compound binding; ribonucleoside binding; carbohydrate derivative binding; catalytic activity; ribonucleotide binding; binding; purine ribonucleoside binding; anion binding; purine ribonucleotide binding; adenyl ribonucleotide binding; adenyl nucleotide bin…	K19941			IPR016185; IPR013816; IPR020898; IPR013815; IPR020897;	Pre-ATP-grasp domain; ATP-grasp fold, subdomain 2; Synapsin, ATP-binding domain; ATP-grasp fold, subdomain 1; Synapsin, pre-ATP-grasp domain;
ES_m.41636	594	0.58	Down	S	g.41636 ORF g.41636 m.41636 type:5prime_partial len:646 (+) TRINITY_DN68569_c0_g1_i2:2-1939(+)	cytosol	single organism signaling; regulation of neurotransmitter levels; regulation of biological quality; single-organism cellular process; single-organism process; neurotransmitter secretion; signal release; signaling; cellular localization; establishment of localization; transport; establishment of localization in cell; cell-cell signaling; cell communication; single-organism localization; secretion …	intracellular organelle; cytoplasmic vesicle; membrane-bounded vesicle; cytoplasmic membrane-bounded vesicle; vesicle; cytoplasm; intracellular part; cell; synapse; organelle; intracellular membrane-bounded organelle; synaptic vesicle; cell part; intracellular; membrane-bounded organelle; cytoplasmic part; synapse part;	ATP binding; nucleoside phosphate binding; nucleoside binding; ion binding; nucleotide binding; organic cyclic compound binding; heterocyclic compound binding; ribonucleoside binding; carbohydrate derivative binding; catalytic activity; ribonucleotide binding; binding; purine ribonucleoside binding; anion binding; purine ribonucleotide binding; adenyl ribonucleotide binding; adenyl nucleotide bin…	K19941			IPR016185; IPR013816; IPR020898; IPR013815; IPR020897;	Pre-ATP-grasp domain; ATP-grasp fold, subdomain 2; Synapsin, ATP-binding domain; ATP-grasp fold, subdomain 1; Synapsin, pre-ATP-grasp domain;
ES_m.4180	790	0.66	Down	S	g.4180 ORF g.4180 m.4180 type:5prime_partial len:2009 (-) TRINITY_DN75493_c0_g1_i1:45-6071(-)	nuclear			protein binding; binding;	K13708	DOCK1; dedicator of cytokinesis protein 1	ko05100 Bacterial invasion of epithelial cells; ko04510 Focal adhesion; ko04810 Regulation of actin cytoskeleton; ko05131 Shigellosis;	IPR001452; IPR011511; IPR010703; IPR027357; IPR027007; IPR016024;	SH3 domain; Variant SH3 domain; Dedicator of cytokinesis C-terminal; DHR-2 domain; DHR-1 domain; Armadillo-type fold;
ES_m.42057	154	0.58	Down	Y	g.42057 ORF g.42057 m.42057 type:5prime_partial len:474 (+) TRINITY_DN68487_c0_g1_i1:3-1424(+)	nuclear	internal peptidyl-lysine acetylation; internal protein amino acid acetylation; peptidyl-lysine acetylation; cellular protein metabolic process; primary metabolic process; cellular metabolic process; organic substance metabolic process; peptidyl-lysine modification; peptidyl-amino acid modification; metabolic process; alpha-tubulin acetylation; protein acetylation; protein acylation; cellular macr…		peptide N-acetyltransferase activity; transferase activity, transferring acyl groups; catalytic activity; tubulin N-acetyltransferase activity; transferase activity; transferase activity, transferring acyl groups other than amino-acyl groups; N-acetyltransferase activity; acetyltransferase activity; N-acyltransferase activity;	K19573			IPR016181;	Acyl-CoA N-acyltransferase;
ES_m.42057	220	0.35	Down	S	g.42057 ORF g.42057 m.42057 type:5prime_partial len:474 (+) TRINITY_DN68487_c0_g1_i1:3-1424(+)	nuclear	internal peptidyl-lysine acetylation; internal protein amino acid acetylation; peptidyl-lysine acetylation; cellular protein metabolic process; primary metabolic process; cellular metabolic process; organic substance metabolic process; peptidyl-lysine modification; peptidyl-amino acid modification; metabolic process; alpha-tubulin acetylation; protein acetylation; protein acylation; cellular macr…		peptide N-acetyltransferase activity; transferase activity, transferring acyl groups; catalytic activity; tubulin N-acetyltransferase activity; transferase activity; transferase activity, transferring acyl groups other than amino-acyl groups; N-acetyltransferase activity; acetyltransferase activity; N-acyltransferase activity;	K19573			IPR016181;	Acyl-CoA N-acyltransferase;
ES_m.42057	238	0.54	Down	S	g.42057 ORF g.42057 m.42057 type:5prime_partial len:474 (+) TRINITY_DN68487_c0_g1_i1:3-1424(+)	nuclear	internal peptidyl-lysine acetylation; internal protein amino acid acetylation; peptidyl-lysine acetylation; cellular protein metabolic process; primary metabolic process; cellular metabolic process; organic substance metabolic process; peptidyl-lysine modification; peptidyl-amino acid modification; metabolic process; alpha-tubulin acetylation; protein acetylation; protein acylation; cellular macr…		peptide N-acetyltransferase activity; transferase activity, transferring acyl groups; catalytic activity; tubulin N-acetyltransferase activity; transferase activity; transferase activity, transferring acyl groups other than amino-acyl groups; N-acetyltransferase activity; acetyltransferase activity; N-acyltransferase activity;	K19573			IPR016181;	Acyl-CoA N-acyltransferase;
ES_m.42057	239	0.51	Down	S	g.42057 ORF g.42057 m.42057 type:5prime_partial len:474 (+) TRINITY_DN68487_c0_g1_i1:3-1424(+)	nuclear	internal peptidyl-lysine acetylation; internal protein amino acid acetylation; peptidyl-lysine acetylation; cellular protein metabolic process; primary metabolic process; cellular metabolic process; organic substance metabolic process; peptidyl-lysine modification; peptidyl-amino acid modification; metabolic process; alpha-tubulin acetylation; protein acetylation; protein acylation; cellular macr…		peptide N-acetyltransferase activity; transferase activity, transferring acyl groups; catalytic activity; tubulin N-acetyltransferase activity; transferase activity; transferase activity, transferring acyl groups other than amino-acyl groups; N-acetyltransferase activity; acetyltransferase activity; N-acyltransferase activity;	K19573			IPR016181;	Acyl-CoA N-acyltransferase;
ES_m.42057	240	0.46	Down	T	g.42057 ORF g.42057 m.42057 type:5prime_partial len:474 (+) TRINITY_DN68487_c0_g1_i1:3-1424(+)	nuclear	internal peptidyl-lysine acetylation; internal protein amino acid acetylation; peptidyl-lysine acetylation; cellular protein metabolic process; primary metabolic process; cellular metabolic process; organic substance metabolic process; peptidyl-lysine modification; peptidyl-amino acid modification; metabolic process; alpha-tubulin acetylation; protein acetylation; protein acylation; cellular macr…		peptide N-acetyltransferase activity; transferase activity, transferring acyl groups; catalytic activity; tubulin N-acetyltransferase activity; transferase activity; transferase activity, transferring acyl groups other than amino-acyl groups; N-acetyltransferase activity; acetyltransferase activity; N-acyltransferase activity;	K19573			IPR016181;	Acyl-CoA N-acyltransferase;
ES_m.42057	256	0.64	Down	S	g.42057 ORF g.42057 m.42057 type:5prime_partial len:474 (+) TRINITY_DN68487_c0_g1_i1:3-1424(+)	nuclear	internal peptidyl-lysine acetylation; internal protein amino acid acetylation; peptidyl-lysine acetylation; cellular protein metabolic process; primary metabolic process; cellular metabolic process; organic substance metabolic process; peptidyl-lysine modification; peptidyl-amino acid modification; metabolic process; alpha-tubulin acetylation; protein acetylation; protein acylation; cellular macr…		peptide N-acetyltransferase activity; transferase activity, transferring acyl groups; catalytic activity; tubulin N-acetyltransferase activity; transferase activity; transferase activity, transferring acyl groups other than amino-acyl groups; N-acetyltransferase activity; acetyltransferase activity; N-acyltransferase activity;	K19573			IPR016181;	Acyl-CoA N-acyltransferase;
ES_m.42057	336	0.6	Down	T	g.42057 ORF g.42057 m.42057 type:5prime_partial len:474 (+) TRINITY_DN68487_c0_g1_i1:3-1424(+)	nuclear	internal peptidyl-lysine acetylation; internal protein amino acid acetylation; peptidyl-lysine acetylation; cellular protein metabolic process; primary metabolic process; cellular metabolic process; organic substance metabolic process; peptidyl-lysine modification; peptidyl-amino acid modification; metabolic process; alpha-tubulin acetylation; protein acetylation; protein acylation; cellular macr…		peptide N-acetyltransferase activity; transferase activity, transferring acyl groups; catalytic activity; tubulin N-acetyltransferase activity; transferase activity; transferase activity, transferring acyl groups other than amino-acyl groups; N-acetyltransferase activity; acetyltransferase activity; N-acyltransferase activity;	K19573			IPR016181;	Acyl-CoA N-acyltransferase;
ES_m.42057	402	0.56	Down	S	g.42057 ORF g.42057 m.42057 type:5prime_partial len:474 (+) TRINITY_DN68487_c0_g1_i1:3-1424(+)	nuclear	internal peptidyl-lysine acetylation; internal protein amino acid acetylation; peptidyl-lysine acetylation; cellular protein metabolic process; primary metabolic process; cellular metabolic process; organic substance metabolic process; peptidyl-lysine modification; peptidyl-amino acid modification; metabolic process; alpha-tubulin acetylation; protein acetylation; protein acylation; cellular macr…		peptide N-acetyltransferase activity; transferase activity, transferring acyl groups; catalytic activity; tubulin N-acetyltransferase activity; transferase activity; transferase activity, transferring acyl groups other than amino-acyl groups; N-acetyltransferase activity; acetyltransferase activity; N-acyltransferase activity;	K19573			IPR016181;	Acyl-CoA N-acyltransferase;
ES_m.42135	439	0.63	Down	T	g.42135 ORF g.42135 m.42135 type:complete len:782 (+) TRINITY_DN68480_c0_g1_i1:206-2551(+)	plasma membrane	ion transmembrane transport; single-organism cellular process; single-organism process; organic substance transport; carboxylic acid transport; amino acid transmembrane transport; organic acid transport; anion transmembrane transport; establishment of localization; transport; anion transport; transmembrane transport; organic anion transport; single-organism localization; organic acid transmembran…	membrane;	organic acid transmembrane transporter activity; ion transmembrane transporter activity; substrate-specific transporter activity; organic anion transmembrane transporter activity; anion transmembrane transporter activity; carboxylic acid transmembrane transporter activity; substrate-specific transmembrane transporter activity; amino acid transmembrane transporter activity; transporter activity; t…	K13871			IPR029485;	Cationic amino acid transporter, C-terminal;
ES_m.42284	26	0.65	Down	T	g.42284 ORF g.42284 m.42284 type:5prime_partial len:409 (+) TRINITY_DN53894_c1_g5_i2:2-1228(+)	cytosol			lipid binding; anion binding; binding; phosphatidylinositol binding; phospholipid binding; ion binding;	K17920	SNX5_6_32; sorting nexin-5/6/32	ko04144 Endocytosis;	IPR015404; IPR001683;	Vps5 C-terminal; Phox homologous domain;
ES_m.4252	1128	0.65	Down	S	g.4252 ORF g.4252 m.4252 type:5prime_partial len:1279 (-) TRINITY_DN75429_c0_g2_i2:929-4765(-)	nuclear	regulation of cellular process; single organism signaling; cellular response to stimulus; lipid catabolic process; intracellular signal transduction; single-organism catabolic process; single-organism cellular process; single-organism process; signaling; response to stimulus; primary metabolic process; organic substance metabolic process; organic substance catabolic process; metabolic process; si…		phospholipase C activity; ion binding; protein binding; hydrolase activity; lipase activity; phosphatidylinositol phospholipase C activity; phosphoric ester hydrolase activity; catalytic activity; binding; hydrolase activity, acting on ester bonds; phospholipase activity; metal ion binding; cation binding; phosphoric diester hydrolase activity; calcium ion binding;	K05858	PLCB; phosphatidylinositol phospholipase C, beta [EC:3.1.4.11]	ko04726 Serotonergic synapse; ko04970 Salivary secretion; ko04912 GnRH signaling pathway; ko04725 Cholinergic synapse; ko04020 Calcium signaling pathway; ko04961 Endocrine and other factor-regulated calcium reabsorption; ko04971 Gastric acid secretion; ko00562 Inositol phosphate metabolism; ko04724 Glutamatergic synapse; ko04270 Vascular smooth muscle contraction; ko05200 Pathways in cancer; ko05…	IPR015359; IPR000909; IPR017946; IPR011992; IPR000008; IPR014815; IPR001711;	Phospholipase C, phosphoinositol-specific, EF-hand-like; Phospholipase C, phosphatidylinositol-specific , X domain; PLC-like phosphodiesterase, TIM beta/alpha-barrel domain; EF-hand domain pair; C2 domain; PLC-beta, C-terminal; Phospholipase C, phosphatidylinositol-specific, Y domain;
ES_m.42787	118	0.42	Down	S	g.42787 ORF g.42787 m.42787 type:complete len:181 (+) TRINITY_DN62188_c0_g1_i1:123-665(+)	nuclear				K10687	UBE2F; ubiquitin-conjugating enzyme E2 F [EC:2.3.2.23]	ko04120 Ubiquitin mediated proteolysis;	IPR016135; IPR000608;	Ubiquitin-conjugating enzyme/RWD-like; Ubiquitin-conjugating enzyme E2;
ES_m.42988	449	0.56	Down	S	g.42988 ORF g.42988 m.42988 type:3prime_partial len:689 (+) TRINITY_DN65711_c1_g4_i1:511-2580(+)	plasma membrane	transport; transmembrane transport; single-organism localization; single-organism cellular process; single-organism process; localization; cellular process; single-organism transport; establishment of localization;	intrinsic component of membrane; membrane; integral component of membrane; membrane part;					IPR020846;	Major facilitator superfamily domain;
ES_m.42988	494	0.51	Down	S	g.42988 ORF g.42988 m.42988 type:3prime_partial len:689 (+) TRINITY_DN65711_c1_g4_i1:511-2580(+)	plasma membrane	transport; transmembrane transport; single-organism localization; single-organism cellular process; single-organism process; localization; cellular process; single-organism transport; establishment of localization;	intrinsic component of membrane; membrane; integral component of membrane; membrane part;					IPR020846;	Major facilitator superfamily domain;
ES_m.43117	134	0.66	Down	S	g.43117 ORF g.43117 m.43117 type:complete len:273 (-) TRINITY_DN65763_c0_g1_i3:2071-2889(-)	cytosol	establishment of protein localization; transport; intracellular transport; cellular macromolecule localization; establishment of localization in cell; vesicle-mediated transport; intracellular protein transport; organic substance transport; protein localization; macromolecule localization; cellular protein localization; localization; protein transport; establishment of localization; cellular loca…	membrane;	SNAP receptor activity; protein binding; binding;	K08488	STX7; syntaxin 7	ko04145 Phagosome; ko04130 SNARE interactions in vesicular transport;	IPR000727; IPR010989; IPR006011;	Target SNARE coiled-coil domain; t-SNARE; Syntaxin, N-terminal domain;
ES_m.43808	263	0.5	Down	S	g.43808 ORF g.43808 m.43808 type:complete len:928 (-) TRINITY_DN72162_c2_g1_i8:2234-5017(-)	nuclear	microtubule cytoskeleton organization; cellular component organization; single-organism organelle organization; organelle organization; single-organism cellular process; single-organism process; cytoskeleton organization; cellular process; microtubule-based process; cellular component organization or biogenesis;	intracellular organelle; microtubule; intracellular non-membrane-bounded organelle; cytoskeletal part; intracellular organelle part; macromolecular complex; intracellular part; cell; organelle part; non-membrane-bounded organelle; organelle; cytoskeleton; microtubule cytoskeleton; cell part; intracellular; protein complex;		K16806
ES_m.43882	38	0.55	Down	S	g.43882 ORF g.43882 m.43882 type:complete len:217 (+) TRINITY_DN72101_c0_g1_i1:189-839(+)	mitochondria				K06685	MOB1; MOB kinase activator 1	ko04391 Hippo signaling pathway - fly; ko04111 Cell cycle - yeast; ko04390 Hippo signaling pathway;
ES_m.44651	60	0.59	Down	S	g.44651 ORF g.44651 m.44651 type:internal len:204 (+) TRINITY_DN71084_c2_g2_i2:2-616(+)	cytosol				K13293	PDE4; cAMP-specific phosphodiesterase 4 [EC:3.1.4.53]	ko00230 Purine metabolism; ko05032 Morphine addiction; ko04024 cAMP signaling pathway;
ES_m.44991	48	0.66	Down	S	g.44991 ORF g.44991 m.44991 type:complete len:348 (+) TRINITY_DN70080_c0_g1_i8:191-1234(+)	cytosol				K16730			IPR007052; IPR007051; IPR008978;	CS domain; Cysteine/histidine-rich domain; HSP20-like chaperone;
ES_m.45457	564	0.51	Down	T	g.45457 ORF g.45457 m.45457 type:5prime_partial len:936 (-) TRINITY_DN73867_c2_g1_i1:3782-6589(-)	cytosol, nuclear	phosphorylation; cellular protein metabolic process; primary metabolic process; cellular metabolic process; phosphate-containing compound metabolic process; organic substance metabolic process; metabolic process; protein phosphorylation; phosphorus metabolic process; cellular macromolecule metabolic process; cellular protein modification process; protein metabolic process; macromolecule metabolic…		ATP binding; nucleoside phosphate binding; phosphotransferase activity, alcohol group as acceptor; nucleoside binding; ion binding; protein binding; protein kinase activity; nucleotide binding; organic cyclic compound binding; heterocyclic compound binding; ribonucleoside binding; carbohydrate derivative binding; kinase activity; catalytic activity; ribonucleotide binding; binding; purine ribonuc…	K06103	CASK; calcium/calmodulin-dependent serine protein kinase [EC:2.7.11.1]	ko04530 Tight junction;	IPR011511; IPR008144; IPR027417; IPR001478; IPR008145; IPR011009; IPR014775; IPR001452; IPR000719; IPR004172;	Variant SH3 domain; Guanylate kinase-like; P-loop containing nucleoside triphosphate hydrolase; PDZ domain; Guanylate kinase/L-type calcium channel beta subunit; Protein kinase-like domain; L27, C-terminal; SH3 domain; Protein kinase domain; L27;
ES_m.46298	607	0.64	Down	T	g.46298 ORF g.46298 m.46298 type:complete len:839 (+) TRINITY_DN73847_c0_g1_i12:3780-6296(+)	nuclear	regulation of cellular process; regulation of biological process; regulation of cell communication; regulation of intracellular signal transduction; regulation of signaling; regulation of response to stimulus; regulation of Ras protein signal transduction; regulation of Rho protein signal transduction; regulation of signal transduction; regulation of small GTPase mediated signal transduction; bio…		Ras guanyl-nucleotide exchange factor activity; molecular function regulator; guanyl-nucleotide exchange factor activity; Rho guanyl-nucleotide exchange factor activity;	K16529			IPR011993; IPR000219; IPR001849;	Pleckstrin homology-like domain; Dbl homology (DH) domain; Pleckstrin homology domain;
ES_m.46298	724	0.59	Down	S	g.46298 ORF g.46298 m.46298 type:complete len:839 (+) TRINITY_DN73847_c0_g1_i12:3780-6296(+)	nuclear	regulation of cellular process; regulation of biological process; regulation of cell communication; regulation of intracellular signal transduction; regulation of signaling; regulation of response to stimulus; regulation of Ras protein signal transduction; regulation of Rho protein signal transduction; regulation of signal transduction; regulation of small GTPase mediated signal transduction; bio…		Ras guanyl-nucleotide exchange factor activity; molecular function regulator; guanyl-nucleotide exchange factor activity; Rho guanyl-nucleotide exchange factor activity;	K16529			IPR011993; IPR000219; IPR001849;	Pleckstrin homology-like domain; Dbl homology (DH) domain; Pleckstrin homology domain;
ES_m.46695	230	0.52	Down	S	g.46695 ORF g.46695 m.46695 type:internal len:629 (+) TRINITY_DN71530_c1_g1_i4:1-1890(+)	nuclear	regulation of cellular process; single organism signaling; cellular response to stimulus; intracellular signal transduction; cell surface receptor signaling pathway; single-organism cellular process; single-organism process; signaling; response to stimulus; signal transduction; regulation of biological process; cell communication; Wnt signaling pathway; cellular process; biological regulation;		protein binding; binding;	K02353	DVL; segment polarity protein dishevelled	ko05200 Pathways in cancer; ko05217 Basal cell carcinoma; ko04916 Melanogenesis; ko04550 Signaling pathways regulating pluripotency of stem cells; ko05166 HTLV-I infection; ko04330 Notch signaling pathway; ko04390 Hippo signaling pathway; ko04310 Wnt signaling pathway;	IPR011991; IPR029071; IPR003351; IPR001478; IPR024580; IPR001158; IPR000591;	Winged helix-turn-helix DNA-binding domain; Ubiquitin-related domain; Dishevelled protein domain; PDZ domain; Dishevelled C-terminal; DIX domain; DEP domain;
ES_m.46712	78	0.46	Down	S	g.46712 ORF g.46712 m.46712 type:internal len:655 (-) TRINITY_DN71526_c0_g1_i1:1-1965(-)	nuclear
ES_m.46952	182	0.62	Down	S	g.46952 ORF g.46952 m.46952 type:complete len:567 (+) TRINITY_DN71567_c2_g1_i4:641-2341(+)	cytosol			nucleoside phosphate binding; nucleoside binding; ion binding; hydrolase activity, acting on acid anhydrides; hydrolase activity; nucleotide binding; nucleoside-triphosphatase activity; organic cyclic compound binding; heterocyclic compound binding; ribonucleoside binding; carbohydrate derivative binding; pyrophosphatase activity; catalytic activity; ribonucleotide binding; binding; GTPase activi…				IPR004160; IPR004161; IPR009001; IPR027417; IPR000795; IPR009000;	Translation elongation factor EFTu/EF1A, C-terminal; Translation elongation factor EFTu/EF1A, domain 2; Translation elongation factor EF1A/initiation factor IF2gamma, C-terminal; P-loop containing nucleoside triphosphate hydrolase; Elongation factor, GTP-binding domain; Translation protein, beta-barrel domain;
ES_m.47055	1140	0.43	Down	S	g.47055 ORF g.47055 m.47055 type:complete len:1839 (+) TRINITY_DN75177_c3_g1_i3:176-5692(+)	cytosol		intracellular organelle; intracellular non-membrane-bounded organelle; cytoskeletal part; intracellular organelle part; macromolecular complex; intracellular part; cell; actin cytoskeleton; organelle part; non-membrane-bounded organelle; organelle; cytoskeleton; cell part; intracellular; myosin complex; protein complex;	ATP binding; motor activity; nucleoside phosphate binding; nucleoside binding; ion binding; hydrolase activity, acting on acid anhydrides; hydrolase activity; protein binding; nucleotide binding; nucleoside-triphosphatase activity; organic cyclic compound binding; heterocyclic compound binding; ribonucleoside binding; carbohydrate derivative binding; pyrophosphatase activity; catalytic activity; …	K10357			IPR018444; IPR002710; IPR004009; IPR027417; IPR001609; IPR027401;	Dil domain; Dilute; Myosin, N-terminal, SH3-like; P-loop containing nucleoside triphosphate hydrolase; Myosin head, motor domain; Myosin-like IQ motif-containing domain;
ES_m.47330	249	0.57	Down	S	g.47330 ORF g.47330 m.47330 type:5prime_partial len:393 (-) TRINITY_DN75195_c0_g1_i2:450-1628(-)	cytosol, nuclear				K11838	USP7; ubiquitin carboxyl-terminal hydrolase 7 [EC:3.4.19.12]	ko04068 FoxO signaling pathway; ko05169 Epstein-Barr virus infection; ko05203 Viral carcinogenesis; ko05168 Herpes simplex infection;	IPR024729; IPR029346;	ICP0-binding domain of Ubiquitin-specific protease 7; Ubiquitin carboxyl-terminal hydrolase, C-terminal;
ES_m.47597	748	0.62	Down	S	g.47597 ORF g.47597 m.47597 type:3prime_partial len:2855 (+) TRINITY_DN75103_c1_g4_i2:165-8732(+)	nuclear	regulation of cellular process; single organism signaling; cellular response to stimulus; signal transduction; regulation of biological process; cell communication; cell surface receptor signaling pathway; single-organism cellular process; single-organism process; Wnt signaling pathway; signaling; response to stimulus; cellular process; biological regulation;		protein binding; binding; beta-catenin binding;	K02085	APC; adenomatosis polyposis coli protein	ko05213 Endometrial cancer; ko04810 Regulation of actin cytoskeleton; ko04550 Signaling pathways regulating pluripotency of stem cells; ko05166 HTLV-I infection; ko04390 Hippo signaling pathway; ko05200 Pathways in cancer; ko05217 Basal cell carcinoma; ko05206 MicroRNAs in cancer; ko05210 Colorectal cancer; ko04310 Wnt signaling pathway;	IPR011989; IPR016024;	Armadillo-like helical; Armadillo-type fold;
[truncated: 283 more rows]
