# Supplementary material for: Restrained Wnt Signaling Pathway by Enhanced EsGSK3β Activity Facilitates the Infection of Spiroplasma and Leads to Neuropathic Diseases in Crustaceans
Source: Mol Cell Proteomics. 2025 Aug 25;24(9):101059. doi: 10.1016/j.mcpro.2025.101059 (PMC12482308; doi:10.1016/j.mcpro.2025.101059)
Supplement: Supplementary Table 5 [file mmc5.xlsx]

## Sheet: Table S5
Protein accession	Position	Amino acid	Protein description	Gene name	Localization probability	PEP	Score	Charge	Modified sequence	Mass error [ppm]	MS/MS Counts
A0A0H3XGU5	117	S	ATP synthase subunit beta OS=Spiroplasma eriocheiris OX=315358 GN=atpD PE=3 SV=1	atpD	0.939995	4.05195e-29	87.102	3	QAPS(0.94)Y(0.06)EEQQTTAEILETGIK	0.058857	1
A0A0H3XHC0	763	S	Aldehyde-alcohol dehydrogenase OS=Spiroplasma eriocheiris OX=315358 GN=adhE PE=3 SV=1	adhE	0.981318	2.08001e-08	70.414	3	QT(0.015)Y(0.001)FS(0.981)QY(0.001)T(0.002)VANSLER	-0.27508	1
A0A0H3XIQ3	106	S	Cell shape-determining protein MreB OS=Spiroplasma eriocheiris OX=315358 GN=mreB5 PE=3 SV=1	mreB5	0.907124	1.35541e-19	75.057	3	NAVVLLACPS(0.907)GVT(0.093)ELER	3.7178	2
A0A0H3XIX8	63	S	2,3-bisphosphoglycerate-independent phosphoglycerate mutase OS=Spiroplasma eriocheiris OX=315358 GN=pgm PE=3 SV=1	pgm	1	5.17632e-23	86.539	3	GQMGNS(1)EVGHIHLGAGR	-0.94726	9
A0A0H3XKV7	148	S	Phosphoglucomutase/phosphomannomutase OS=Spiroplasma eriocheiris OX=315358 GN=manB PE=3 SV=1	manB	0.877595	3.67212e-14	89.484	3	ALAGIIIT(0.061)AS(0.878)HNS(0.061)R	-1.3405	4
A0A0H3XLT7	197	S	Aldo/keto reductase OS=Spiroplasma eriocheiris OX=315358 GN=SERIO_v1c09810 PE=3 SV=1	SERIO_v1c09810	1	8.62198e-05	92.457	3	AS(1)EVPVIVEIAK	1.7907	1
A0A0H3XM93	110	S	Large ribosomal subunit protein bL21 OS=Spiroplasma eriocheiris OX=315358 GN=rplU PE=3 SV=1	rplU	1	0.00680068	40.801	2	AAAPS(1)VEKS(1)EAPAQVK	-2.476	1
A0A0H3XM93	114	S	Large ribosomal subunit protein bL21 OS=Spiroplasma eriocheiris OX=315358 GN=rplU PE=3 SV=1	rplU	1	0.00680068	40.801	2	AAAPS(1)VEKS(1)EAPAQVK	-2.476	1
A0A0H3XMR3	393	S	Cell division protein FtsZ OS=Spiroplasma eriocheiris OX=315358 GN=ftsZ PE=3 SV=1	ftsZ	0.999962	1.19677e-86	110.83	3	AYENS(1)QEDDDDDDDLPPFVR	0.23584	1
A0A0H3XJK5	4	T	Cell shape-determining protein MreB OS=Spiroplasma eriocheiris OX=315358 GN=mreB3 PE=1 SV=1	mreB3	0.993902	0.000778766	74.376	2	T(0.006)IT(0.994)DVLK	3.4653	1
A0A0H3XKF9	387	T	Protein translocase subunit SecY OS=Spiroplasma eriocheiris OX=315358 GN=secY PE=3 SV=1	secY	1	0.00317301	60.788	2	ET(1)EKY(1)IK	2.445	2
A0A0H3XM46	693	T	Uncharacterized protein OS=Spiroplasma eriocheiris OX=315358 GN=SERIO_v1c03550 PE=4 SV=1	SERIO_v1c03550	0.833597	0.000236071	46.404	3	VQALGS(0.105)S(0.109)LNFQGVT(0.834)T(0.953)FANIQVVK	-1.64	1
A0A0H3XM46	694	T	Uncharacterized protein OS=Spiroplasma eriocheiris OX=315358 GN=SERIO_v1c03550 PE=4 SV=1	SERIO_v1c03550	0.952792	0.000236071	46.404	3	VQALGS(0.105)S(0.109)LNFQGVT(0.834)T(0.953)FANIQVVK	-1.64	1
A0A0H3XKF9	390	Y	Protein translocase subunit SecY OS=Spiroplasma eriocheiris OX=315358 GN=secY PE=3 SV=1	secY	1	0.00317301	60.788	2	ET(1)EKY(1)IK	2.445	2
