# Supplementary material for: Restrained Wnt Signaling Pathway by Enhanced EsGSK3β Activity Facilitates the Infection of Spiroplasma and Leads to Neuropathic Diseases in Crustaceans
Source: Mol Cell Proteomics. 2025 Aug 25;24(9):101059. doi: 10.1016/j.mcpro.2025.101059 (PMC12482308; doi:10.1016/j.mcpro.2025.101059)
Supplement: Supplementary Table 6 [file mmc6.xlsx]

## Sheet: Sheet1
significantly up-regulated phosphorylated proteins
KEGG pathway	Mapping	Background	All Mapping	All Background	Fold enrichment	Fisher'exact Test P_value	Related proteins
ko05410 Hypertrophic cardiomyopathy (HCM)	10	21	110	790	3.42	0.000171776	ES_m.47022 ES_m.76186 ES_m.47372 ES_m.68568 ES_m.67963 ES_m.101609 ES_m.13628 ES_m.115086 ES_m.115087 ES_m.37872
ko00380 Tryptophan metabolism	4	4	110	790	7.18	0.000358444	ES_m.90896 ES_m.45426 ES_m.13627 ES_m.61436
ko05416 Viral myocarditis	6	10	110	790	4.31	0.000838893	ES_m.13628 ES_m.9842 ES_m.9824 ES_m.37872 ES_m.92352 ES_m.67963
ko05414 Dilated cardiomyopathy	10	25	110	790	2.87	0.000970349	ES_m.47022 ES_m.76186 ES_m.47372 ES_m.68568 ES_m.67963 ES_m.101609 ES_m.13628 ES_m.115086 ES_m.115087 ES_m.37872
ko04520 Adherens junction	7	21	110	790	2.39	0.0182588	ES_m.13628 ES_m.56337 ES_m.86640 ES_m.112683 ES_m.158 ES_m.37872 ES_m.67963
ko00670 One carbon pool by folate	2	2	110	790	7.18	0.019236	ES_m.92175 ES_m.99001
ko05132 Salmonella infection	6	17	110	790	2.53	0.0214859	ES_m.13628 ES_m.94252 ES_m.158 ES_m.37872 ES_m.67963 ES_m.5387
ko03040 Spliceosome	6	18	110	790	2.39	0.0286447	ES_m.84847 ES_m.44808 ES_m.111735 ES_m.114862 ES_m.98779 ES_m.4290
ko05131 Shigellosis	6	18	110	790	2.39	0.0286447	ES_m.13628 ES_m.94252 ES_m.158 ES_m.37872 ES_m.67963 ES_m.48889
ko04510 Focal adhesion	12	51	110	790	1.69	0.039104	ES_m.67963 ES_m.48889 ES_m.13628 ES_m.79965 ES_m.56337 ES_m.23075 ES_m.68885 ES_m.106409 ES_m.72914 ES_m.37872 ES_m.89026 ES_m.5387
ko05164 Influenza A	6	21	110	790	2.05	0.0589044	ES_m.13628 ES_m.94252 ES_m.9514 ES_m.37872 ES_m.67963 ES_m.70609
ko04260 Cardiac muscle contraction	3	8	110	790	2.69	0.0868978	ES_m.9842 ES_m.9824 ES_m.101609
ko05412 Arrhythmogenic right ventricular cardiomyopathy (ARVC)	4	13	110	790	2.21	0.0934879	ES_m.13628 ES_m.56337 ES_m.37872 ES_m.67963
ko05100 Bacterial invasion of epithelial cells	7	30	110	790	1.68	0.109801	ES_m.13628 ES_m.65306 ES_m.158 ES_m.89026 ES_m.37872 ES_m.67963 ES_m.48889
ko04210 Apoptosis	5	19	110	790	1.89	0.111163	ES_m.13628 ES_m.65373 ES_m.37872 ES_m.67963 ES_m.60843
ko05220 Chronic myeloid leukemia	4	14	110	790	2.05	0.117352	ES_m.12331 ES_m.69288 ES_m.89026 ES_m.48889
ko04745 Phototransduction - fly	4	14	110	790	2.05	0.117352	ES_m.13628 ES_m.37872 ES_m.73612 ES_m.67963
ko03013 RNA transport	7	31	110	790	1.62	0.126139	ES_m.105236 ES_m.12734 ES_m.103575 ES_m.48075 ES_m.30987 ES_m.4290 ES_m.92352
ko04530 Tight junction	8	37	110	790	1.55	0.128607	ES_m.13628 ES_m.56337 ES_m.9842 ES_m.9824 ES_m.2901 ES_m.5112 ES_m.37872 ES_m.67963
ko04010 MAPK signaling pathway	7	32	110	790	1.57	0.143649	ES_m.67753 ES_m.94252 ES_m.14806 ES_m.106409 ES_m.48889 ES_m.70609 ES_m.5387
ko05014 Amyotrophic lateral sclerosis (ALS)	3	10	110	790	2.15	0.151502	ES_m.94252 ES_m.13627 ES_m.70609
ko05206 MicroRNAs in cancer	6	28	110	790	1.54	0.182425	ES_m.96650 ES_m.67065 ES_m.89026 ES_m.48889 ES_m.101609 ES_m.33296
ko04621 NOD-like receptor signaling pathway	2	6	110	790	2.39	0.198086	ES_m.94252 ES_m.21345
ko00310 Lysine degradation	2	6	110	790	2.39	0.198086	ES_m.90896 ES_m.45426
ko00280 Valine, leucine and isoleucine degradation	2	6	110	790	2.39	0.198086	ES_m.101963 ES_m.45426
ko04391 Hippo signaling pathway - fly	5	23	110	790	1.56	0.20582	ES_m.13628 ES_m.13418 ES_m.98481 ES_m.37872 ES_m.67963
ko04011 MAPK signaling pathway - yeast	3	12	110	790	1.8	0.22679	ES_m.94252 ES_m.13627 ES_m.106409
ko04660 T cell receptor signaling pathway	4	18	110	790	1.6	0.23342	ES_m.65220 ES_m.98481 ES_m.94252 ES_m.106409
ko00680 Methane metabolism	2	7	110	790	2.05	0.253205	ES_m.75599 ES_m.99001
ko00630 Glyoxylate and dicarboxylate metabolism	2	7	110	790	2.05	0.253205	ES_m.13627 ES_m.99001
ko04917 Prolactin signaling pathway	3	13	110	790	1.66	0.26678	ES_m.94252 ES_m.69288 ES_m.89026
ko03015 mRNA surveillance pathway	3	14	110	790	1.54	0.307533	ES_m.86674 ES_m.2901 ES_m.4290
ko04212 Longevity regulating pathway - worm	3	14	110	790	1.54	0.307533	ES_m.94252 ES_m.13627 ES_m.33296
ko04512 ECM-receptor interaction	2	8	110	790	1.8	0.308641	ES_m.79965 ES_m.68885
ko04142 Lysosome	2	8	110	790	1.8	0.308641	ES_m.82319 ES_m.53098
ko05133 Pertussis	2	9	110	790	1.6	0.363246	ES_m.65502 ES_m.94252
ko04620 Toll-like receptor signaling pathway	2	9	110	790	1.6	0.363246	ES_m.94252 ES_m.70609
ko00500 Starch and sucrose metabolism	2	9	110	790	1.6	0.363246	ES_m.37659 ES_m.58052
ko04668 TNF signaling pathway	2	9	110	790	1.6	0.363246	ES_m.94252 ES_m.70609
ko03008 Ribosome biogenesis in eukaryotes	2	9	110	790	1.6	0.363246	ES_m.59970 ES_m.102927
significantly down-regulated phosphorylated proteins
KEGG pathway	Mapping	Background	All Mapping	All Background	Fold enrichment	Fisher'exact Test P_value	Related proteins
ko04925 Aldosterone synthesis and secretion	14	21	111	790	4.74	2.72e-08	ES_m.75914 ES_m.49038 ES_m.73612 ES_m.36711 ES_m.73613 ES_m.94107 ES_m.20846 ES_m.91031 ES_m.21633 ES_m.31335 ES_m.112397 ES_m.32581 ES_m.4252 ES_m.10806
ko04971 Gastric acid secretion	10	19	111	790	3.75	6.26e-05	ES_m.75914 ES_m.49038 ES_m.73612 ES_m.20612 ES_m.73613 ES_m.94107 ES_m.65477 ES_m.91031 ES_m.32581 ES_m.4252
ko04720 Long-term potentiation	9	16	111	790	4	7.64e-05	ES_m.75914 ES_m.49038 ES_m.73612 ES_m.73613 ES_m.94107 ES_m.79274 ES_m.91031 ES_m.32581 ES_m.4252
ko04970 Salivary secretion	12	27	111	790	3.16	9.23e-05	ES_m.75914 ES_m.50988 ES_m.49038 ES_m.89489 ES_m.79067 ES_m.20612 ES_m.94107 ES_m.65477 ES_m.91031 ES_m.65099 ES_m.32581 ES_m.4252
ko04911 Insulin secretion	12	27	111	790	3.16	9.23e-05	ES_m.75914 ES_m.19078 ES_m.89489 ES_m.73612 ES_m.20612 ES_m.73613 ES_m.65477 ES_m.91031 ES_m.65099 ES_m.4252 ES_m.32581 ES_m.1287
ko04922 Glucagon signaling pathway	12	28	111	790	3.05	0.000142546	ES_m.19078 ES_m.49038 ES_m.73612 ES_m.73613 ES_m.10379 ES_m.94107 ES_m.84936 ES_m.79274 ES_m.91031 ES_m.21160 ES_m.4252 ES_m.33618
ko04916 Melanogenesis	10	21	111	790	3.39	0.000186081	ES_m.6488 ES_m.75914 ES_m.46695 ES_m.54393 ES_m.73612 ES_m.73613 ES_m.94107 ES_m.91031 ES_m.32581 ES_m.4252
ko04020 Calcium signaling pathway	15	42	111	790	2.54	0.00023878	ES_m.75914 ES_m.50988 ES_m.49038 ES_m.79067 ES_m.73612 ES_m.73613 ES_m.94107 ES_m.79274 ES_m.91031 ES_m.52083 ES_m.20536 ES_m.32581 ES_m.4252 ES_m.9187 ES_m.33618
ko04310 Wnt signaling pathway	10	22	111	790	3.24	0.00030103	ES_m.6488 ES_m.75914 ES_m.47597 ES_m.46695 ES_m.54393 ES_m.73612 ES_m.73613 ES_m.79274 ES_m.91031 ES_m.4252
ko04924 Renin secretion	7	12	111	790	4.15	0.000391441	ES_m.49038 ES_m.94107 ES_m.79274 ES_m.91031 ES_m.65099 ES_m.4252 ES_m.10806
ko04972 Pancreatic secretion	10	23	111	790	3.09	0.000469976	ES_m.75914 ES_m.49038 ES_m.64040 ES_m.79067 ES_m.20612 ES_m.65477 ES_m.65099 ES_m.4252 ES_m.32581 ES_m.114057
ko04022 cGMP-PKG signaling pathway	13	36	111	790	2.57	0.000574642	ES_m.49038 ES_m.79067 ES_m.20612 ES_m.94107 ES_m.20846 ES_m.79274 ES_m.65477 ES_m.65099 ES_m.31335 ES_m.20536 ES_m.32581 ES_m.4252 ES_m.10806
ko04750 Inflammatory mediator regulation of TRP channels	10	25	111	790	2.85	0.00104575	ES_m.75914 ES_m.49038 ES_m.96100 ES_m.73612 ES_m.73613 ES_m.94107 ES_m.20846 ES_m.91031 ES_m.32581 ES_m.4252
ko04728 Dopaminergic synapse	9	21	111	790	3.05	0.0010527	ES_m.75914 ES_m.49038 ES_m.54393 ES_m.73612 ES_m.73613 ES_m.94107 ES_m.79274 ES_m.91031 ES_m.4252
ko04745 Phototransduction - fly	7	14	111	790	3.56	0.001327	ES_m.75914 ES_m.73613 ES_m.24545 ES_m.49038 ES_m.94107 ES_m.4252 ES_m.73612
ko04961 Endocrine and other factor-regulated calcium reabsorption	7	15	111	790	3.32	0.00220129	ES_m.75914 ES_m.65849 ES_m.91031 ES_m.65477 ES_m.64040 ES_m.4252 ES_m.20612
ko04713 Circadian entrainment	9	23	111	790	2.78	0.00228224	ES_m.75914 ES_m.50988 ES_m.49038 ES_m.73612 ES_m.73613 ES_m.94107 ES_m.91031 ES_m.32581 ES_m.4252
ko04918 Thyroid hormone synthesis	8	19	111	790	3	0.00234723	ES_m.75914 ES_m.49038 ES_m.20612 ES_m.12530 ES_m.65477 ES_m.91031 ES_m.4252 ES_m.32581
ko04270 Vascular smooth muscle contraction	10	28	111	790	2.54	0.00288655	ES_m.75914 ES_m.49038 ES_m.96100 ES_m.94107 ES_m.20846 ES_m.91031 ES_m.65099 ES_m.4252 ES_m.32581 ES_m.10806
ko05031 Amphetamine addiction	6	12	111	790	3.56	0.00304887	ES_m.75914 ES_m.73613 ES_m.94107 ES_m.79274 ES_m.91031 ES_m.73612
ko04360 Axon guidance	8	20	111	790	2.85	0.00345785	ES_m.75268 ES_m.15024 ES_m.54393 ES_m.50501 ES_m.59994 ES_m.34703 ES_m.79274 ES_m.110478
ko04114 Oocyte meiosis	8	21	111	790	2.71	0.00493795	ES_m.26396 ES_m.49038 ES_m.73612 ES_m.73613 ES_m.94107 ES_m.79274 ES_m.91031 ES_m.32581
ko04740 Olfactory transduction	6	13	111	790	3.28	0.00501925	ES_m.73613 ES_m.24545 ES_m.94107 ES_m.91031 ES_m.31335 ES_m.73612
ko04921 Oxytocin signaling pathway	12	40	111	790	2.14	0.00580713	ES_m.75914 ES_m.49038 ES_m.73612 ES_m.73613 ES_m.94107 ES_m.79274 ES_m.21633 ES_m.30183 ES_m.91031 ES_m.32581 ES_m.4252 ES_m.10806
ko04024 cAMP signaling pathway	14	51	111	790	1.95	0.00703453	ES_m.56249 ES_m.51957 ES_m.79067 ES_m.73612 ES_m.20612 ES_m.36711 ES_m.73613 ES_m.94107 ES_m.65477 ES_m.91031 ES_m.32581 ES_m.44651 ES_m.10806 ES_m.56226
ko04912 GnRH signaling pathway	9	27	111	790	2.37	0.00796857	ES_m.75914 ES_m.56249 ES_m.49038 ES_m.73612 ES_m.73613 ES_m.94107 ES_m.91031 ES_m.32581 ES_m.4252
ko04724 Glutamatergic synapse	9	27	111	790	2.37	0.00796857	ES_m.22620 ES_m.75914 ES_m.56249 ES_m.24545 ES_m.49038 ES_m.79274 ES_m.91031 ES_m.4252 ES_m.32581
ko05217 Basal cell carcinoma	4	7	111	790	4.07	0.00922263	ES_m.6488 ES_m.47597 ES_m.46695 ES_m.54393
ko04261 Adrenergic signaling in cardiomyocytes	10	33	111	790	2.16	0.0109197	ES_m.75914 ES_m.79067 ES_m.73612 ES_m.20612 ES_m.73613 ES_m.94107 ES_m.65477 ES_m.91031 ES_m.32581 ES_m.4252
ko04540 Gap junction	9	29	111	790	2.21	0.0132949	ES_m.75914 ES_m.49038 ES_m.97299 ES_m.40199 ES_m.97308 ES_m.91031 ES_m.8910 ES_m.4252 ES_m.32581
ko05130 Pathogenic Escherichia coli infection	8	26	111	790	2.19	0.0205174	ES_m.6488 ES_m.75268 ES_m.75914 ES_m.50501 ES_m.97299 ES_m.97308 ES_m.40199 ES_m.8910
ko04725 Cholinergic synapse	7	22	111	790	2.26	0.0248929	ES_m.75914 ES_m.73613 ES_m.49038 ES_m.91031 ES_m.32581 ES_m.4252 ES_m.73612
ko04721 Synaptic vesicle cycle	6	18	111	790	2.37	0.0298502	ES_m.102926 ES_m.47736 ES_m.65849 ES_m.14854 ES_m.89489 ES_m.1287
ko05166 HTLV-I infection	8	28	111	790	2.03	0.0319712	ES_m.6488 ES_m.19078 ES_m.47597 ES_m.79274 ES_m.46695 ES_m.54393 ES_m.91031 ES_m.32581
ko05152 Tuberculosis	5	14	111	790	2.54	0.0350564	ES_m.73613 ES_m.94107 ES_m.79274 ES_m.73612 ES_m.9187
ko04742 Taste transduction	3	6	111	790	3.56	0.0392138	ES_m.91031 ES_m.6277 ES_m.6309
ko00970 Aminoacyl-tRNA biosynthesis	3	6	111	790	3.56	0.0392138	ES_m.39914 ES_m.25267 ES_m.106007
ko05032 Morphine addiction	7	24	111	790	2.08	0.0396904	ES_m.75914 ES_m.24545 ES_m.54796 ES_m.91031 ES_m.31335 ES_m.32581 ES_m.44651
ko04919 Thyroid hormone signaling pathway	9	35	111	790	1.83	0.0447694	ES_m.6488 ES_m.75914 ES_m.19078 ES_m.54393 ES_m.20612 ES_m.52083 ES_m.65477 ES_m.91031 ES_m.4252
ko04722 Neurotrophin signaling pathway	7	25	111	790	1.99	0.0488822	ES_m.26396 ES_m.73613 ES_m.94107 ES_m.54393 ES_m.50501 ES_m.73612 ES_m.48889
ko05200 Pathways in cancer	13	59	111	790	1.57	0.0561472	ES_m.6488 ES_m.75914 ES_m.19078 ES_m.82073 ES_m.47597 ES_m.104299 ES_m.46695 ES_m.54393 ES_m.50501 ES_m.48889 ES_m.91031 ES_m.4252 ES_m.32581
ko04723 Retrograde endocannabinoid signaling	5	16	111	790	2.22	0.0606848	ES_m.75914 ES_m.49038 ES_m.91031 ES_m.32581 ES_m.4252
ko04976 Bile secretion	5	16	111	790	2.22	0.0606848	ES_m.19078 ES_m.91031 ES_m.65477 ES_m.32581 ES_m.20612
ko05146 Amoebiasis	5	16	111	790	2.22	0.0606848	ES_m.75914 ES_m.91031 ES_m.65001 ES_m.32581 ES_m.4252
ko05010 Alzheimer's disease	6	22	111	790	1.94	0.0747818	ES_m.50988 ES_m.49038 ES_m.94107 ES_m.79274 ES_m.54393 ES_m.4252
ko05206 MicroRNAs in cancer	7	28	111	790	1.78	0.0841007	ES_m.75914 ES_m.47597 ES_m.20846 ES_m.50501 ES_m.67065 ES_m.95644 ES_m.48889
ko04726 Serotonergic synapse	4	13	111	790	2.19	0.0960363	ES_m.75914 ES_m.49038 ES_m.91031 ES_m.4252
ko00071 Fatty acid degradation	2	4	111	790	3.56	0.0969722	ES_m.84936 ES_m.12352
ko04626 Plant-pathogen interaction	2	4	111	790	3.56	0.0969722	ES_m.82073 ES_m.94107
ko04012 ErbB signaling pathway	7	29	111	790	1.72	0.0984235	ES_m.75268 ES_m.75914 ES_m.73613 ES_m.54393 ES_m.50501 ES_m.73612 ES_m.48889
ko04915 Estrogen signaling pathway	6	24	111	790	1.78	0.106746	ES_m.49038 ES_m.82073 ES_m.94107 ES_m.91031 ES_m.32581 ES_m.4252
ko04071 Sphingolipid signaling pathway	6	24	111	790	1.78	0.106746	ES_m.75914 ES_m.56249 ES_m.20846 ES_m.4252 ES_m.95644 ES_m.9187
ko04145 Phagosome	7	30	111	790	1.66	0.114015	ES_m.50988 ES_m.40199 ES_m.97308 ES_m.43117 ES_m.14854 ES_m.8910 ES_m.97299
ko04210 Apoptosis	5	19	111	790	1.87	0.114579	ES_m.49038 ES_m.40199 ES_m.97308 ES_m.29845 ES_m.97299
ko04340 Hedgehog signaling pathway	3	9	111	790	2.37	0.120052	ES_m.12530 ES_m.54393 ES_m.91031
ko04960 Aldosterone-regulated sodium reabsorption	3	9	111	790	2.37	0.120052	ES_m.75914 ES_m.65477 ES_m.20612
ko04730 Long-term depression	4	14	111	790	2.03	0.120428	ES_m.75914 ES_m.50988 ES_m.49038 ES_m.4252
ko04977 Vitamin digestion and absorption	2	5	111	790	2.85	0.147072	ES_m.95644 ES_m.114057
ko05143 African trypanosomiasis	2	5	111	790	2.85	0.147072	ES_m.75914 ES_m.4252
ko01212 Fatty acid metabolism	2	5	111	790	2.85	0.147072	ES_m.84936 ES_m.12352
ko04962 Vasopressin-regulated water reabsorption	4	15	111	790	1.9	0.147192	ES_m.91031 ES_m.64040 ES_m.89489 ES_m.48406
ko04550 Signaling pathways regulating pluripotency of stem cells	4	15	111	790	1.9	0.147192	ES_m.6488 ES_m.47597 ES_m.46695 ES_m.54393
ko04923 Regulation of lipolysis in adipocytes	4	15	111	790	1.9	0.147192	ES_m.36711 ES_m.91031 ES_m.32581 ES_m.10806
ko05014 Amyotrophic lateral sclerosis (ALS)	3	10	111	790	2.14	0.154616	ES_m.50988 ES_m.79274 ES_m.103553
ko04070 Phosphatidylinositol signaling system	6	27	111	790	1.58	0.16577	ES_m.75914 ES_m.49038 ES_m.23787 ES_m.94107 ES_m.52083 ES_m.4252
ko05214 Glioma	4	16	111	790	1.78	0.176028	ES_m.75914 ES_m.73613 ES_m.94107 ES_m.73612
ko04933 AGE-RAGE signaling pathway in diabetic complications	4	16	111	790	1.78	0.176028	ES_m.75914 ES_m.20846 ES_m.52083 ES_m.4252
ko04390 Hippo signaling pathway	6	28	111	790	1.53	0.188044	ES_m.6488 ES_m.26396 ES_m.47597 ES_m.43882 ES_m.46695 ES_m.54393
ko00565 Ether lipid metabolism	2	6	111	790	2.37	0.201001	ES_m.56249 ES_m.96100
ko04978 Mineral absorption	2	6	111	790	2.37	0.201001	ES_m.65477 ES_m.20612
ko04973 Carbohydrate digestion and absorption	2	6	111	790	2.37	0.201001	ES_m.65477 ES_m.20612
ko05210 Colorectal cancer	3	12	111	790	1.78	0.231026	ES_m.6488 ES_m.47597 ES_m.54393
ko05215 Prostate cancer	3	12	111	790	1.78	0.231026	ES_m.6488 ES_m.82073 ES_m.54393
ko00680 Methane metabolism	2	7	111	790	2.03	0.256719	ES_m.10379 ES_m.50454
ko05216 Thyroid cancer	2	7	111	790	2.03	0.256719	ES_m.6488 ES_m.104299
ko04964 Proximal tubule bicarbonate reclamation	2	7	111	790	2.03	0.256719	ES_m.65477 ES_m.20612
ko04913 Ovarian steroidogenesis	2	7	111	790	2.03	0.256719	ES_m.91031 ES_m.32581
ko04110 Cell cycle	3	13	111	790	1.64	0.271523	ES_m.26396 ES_m.54393 ES_m.50501
ko04260 Cardiac muscle contraction	2	8	111	790	1.78	0.312673	ES_m.65477 ES_m.20612
ko05213 Endometrial cancer	3	14	111	790	1.53	0.312731	ES_m.6488 ES_m.47597 ES_m.54393
ko04662 B cell receptor signaling pathway	2	9	111	790	1.58	0.367708	ES_m.79274 ES_m.54393
