# Supplementary material for: Restrained Wnt Signaling Pathway by Enhanced EsGSK3β Activity Facilitates the Infection of Spiroplasma and Leads to Neuropathic Diseases in Crustaceans
Source: Mol Cell Proteomics. 2025 Aug 25;24(9):101059. doi: 10.1016/j.mcpro.2025.101059 (PMC12482308; doi:10.1016/j.mcpro.2025.101059)
Supplement: Supplementary Table 7 [file mmc7.xlsx]

## Sheet: Sheet1
significantly up-regulated phosphorylated proteins
Domain Description	Mapping	Background	All Mapping	All Background	Fold enrichment	Fisher'exact Test P_value	Related Protein
Zinc finger, LIM-type	8	17	211	1535	3.42	0.000894849	ES_m.85728 ES_m.86640 ES_m.63484 ES_m.99671 ES_m.65279 ES_m.67147 ES_m.67458 ES_m.78422
Immunoglobulin subtype 2	10	30	211	1535	2.42	0.00475941	ES_m.47022 ES_m.76186 ES_m.53917 ES_m.47372 ES_m.68568 ES_m.115086 ES_m.79630 ES_m.23075 ES_m.92541 ES_m.115087
Immunoglobulin I-set	10	31	211	1535	2.35	0.00619761	ES_m.47022 ES_m.76186 ES_m.53917 ES_m.47372 ES_m.68568 ES_m.115086 ES_m.79630 ES_m.23075 ES_m.92541 ES_m.115087
UBA-like	4	7	211	1535	4.16	0.00866206	ES_m.7141 ES_m.92066 ES_m.92935 ES_m.54038
Myosin tail	4	7	211	1535	4.16	0.00866206	ES_m.31281 ES_m.9842 ES_m.9824 ES_m.31278
EGF-like calcium-binding domain	4	7	211	1535	4.16	0.00866206	ES_m.96751 ES_m.68885 ES_m.92541 ES_m.107342
Immunoglobulin-like domain	10	34	211	1535	2.14	0.0125896	ES_m.47022 ES_m.76186 ES_m.53917 ES_m.47372 ES_m.68568 ES_m.115086 ES_m.79630 ES_m.23075 ES_m.92541 ES_m.115087
PTB/PI domain	5	12	211	1535	3.03	0.016354	ES_m.50721 ES_m.39185 ES_m.109561 ES_m.91975 ES_m.89026
Lipid transport protein, N-terminal	2	2	211	1535	7.27	0.0188178	ES_m.89670 ES_m.52238
Alpha-2-macroglobulin, N-terminal 2	2	2	211	1535	7.27	0.0188178	ES_m.23818 ES_m.109450
Lipid transport protein, beta-sheet shell	2	2	211	1535	7.27	0.0188178	ES_m.89670 ES_m.52238
Vitellinogen, superhelical	2	2	211	1535	7.27	0.0188178	ES_m.89670 ES_m.52238
Alpha-2-macroglobulin	2	2	211	1535	7.27	0.0188178	ES_m.23818 ES_m.109450
Alpha-2-macroglobulin, N-terminal	2	2	211	1535	7.27	0.0188178	ES_m.23818 ES_m.109450
Ubiquitin-associated domain/translation elongation factor EF-Ts, N-terminal	2	2	211	1535	7.27	0.0188178	ES_m.92935 ES_m.54038
RNA recognition motif domain	9	31	211	1535	2.11	0.01927	ES_m.3653 ES_m.82689 ES_m.86452 ES_m.98779 ES_m.44808 ES_m.63355 ES_m.4290 ES_m.19663 ES_m.82777
Immunoglobulin subtype	9	33	211	1535	1.98	0.028809	ES_m.47022 ES_m.76186 ES_m.53917 ES_m.47372 ES_m.68568 ES_m.115086 ES_m.23075 ES_m.92541 ES_m.115087
Epidermal growth factor-like domain	5	14	211	1535	2.6	0.0327934	ES_m.96751 ES_m.68885 ES_m.92541 ES_m.38026 ES_m.107342
Nucleotide-binding alpha-beta plait domain	9	34	211	1535	1.93	0.0346479	ES_m.3653 ES_m.82689 ES_m.86452 ES_m.98779 ES_m.44808 ES_m.63355 ES_m.4290 ES_m.19663 ES_m.82777
HAD-like domain	4	10	211	1535	2.91	0.0371214	ES_m.89116 ES_m.37659 ES_m.14184 ES_m.32563
Ubiquitin-associated/translation elongation factor EF1B, N-terminal, eukaryote	3	6	211	1535	3.64	0.0372677	ES_m.73043 ES_m.92935 ES_m.54038
Immunoglobulin-like fold	13	57	211	1535	1.66	0.0399937	ES_m.47022 ES_m.76186 ES_m.53917 ES_m.47372 ES_m.68568 ES_m.36414 ES_m.115086 ES_m.79630 ES_m.23075 ES_m.92541 ES_m.64128 ES_m.115087 ES_m.5387
EMI domain	2	3	211	1535	4.85	0.0513223	ES_m.67688 ES_m.88627
RNA ligase/cyclic nucleotide phosphodiesterase	2	3	211	1535	4.85	0.0513223	ES_m.54038 ES_m.35233
FAS1 domain	2	3	211	1535	4.85	0.0513223	ES_m.67688 ES_m.60471
Smoothelin	2	3	211	1535	4.85	0.0513223	ES_m.56890 ES_m.26982
Calponin homology domain	5	17	211	1535	2.14	0.0718833	ES_m.56337 ES_m.5454 ES_m.99671 ES_m.63102 ES_m.5387
Insulin-like growth factor binding protein, N-terminal	3	8	211	1535	2.73	0.0846691	ES_m.96751 ES_m.92541 ES_m.107342
Pleckstrin homology domain	10	46	211	1535	1.58	0.0887413	ES_m.54921 ES_m.109561 ES_m.54503 ES_m.56288 ES_m.51709 ES_m.110353 ES_m.100126 ES_m.112397 ES_m.51728 ES_m.33296
Initiation factor eIF-4 gamma, MA3	2	4	211	1535	3.64	0.0934275	ES_m.67065 ES_m.92352
Myosin, N-terminal, SH3-like	2	4	211	1535	3.64	0.0934275	ES_m.9842 ES_m.9824
SH2 domain	6	24	211	1535	1.82	0.099746	ES_m.65220 ES_m.99681 ES_m.91975 ES_m.69288 ES_m.89026 ES_m.48889
WD40/YVTN repeat-like-containing domain	8	37	211	1535	1.57	0.124081	ES_m.49700 ES_m.71032 ES_m.22868 ES_m.49115 ES_m.70763 ES_m.36515 ES_m.49542 ES_m.109853
BTB/POZ	4	15	211	1535	1.94	0.139497	ES_m.181 ES_m.104404 ES_m.9514 ES_m.70780
Arfaptin homology (AH) domain/BAR domain	2	5	211	1535	2.91	0.141904	ES_m.81888 ES_m.109561
Proteasome component (PCI) domain	2	5	211	1535	2.91	0.141904	ES_m.48075 ES_m.30987
Histone deacetylase domain	2	5	211	1535	2.91	0.141904	ES_m.12331 ES_m.91949
Myosin-like IQ motif-containing domain	2	6	211	1535	2.42	0.194222	ES_m.9842 ES_m.9824
CRIB domain	2	6	211	1535	2.42	0.194222	ES_m.106409 ES_m.158
BTB/POZ-like	4	17	211	1535	1.71	0.196318	ES_m.181 ES_m.104404 ES_m.9514 ES_m.70780
Protein-tyrosine phosphatase-like	4	17	211	1535	1.71	0.196318	ES_m.112683 ES_m.89784 ES_m.14806 ES_m.91975
Protein-tyrosine/Dual specificity phosphatase	3	12	211	1535	1.82	0.22137	ES_m.112683 ES_m.89784 ES_m.14806
Diacylglycerol/phorbol-ester binding	2	7	211	1535	2.08	0.248422	ES_m.23787 ES_m.112397
Nucleic acid-binding, OB-fold	2	7	211	1535	2.08	0.248422	ES_m.101190 ES_m.2758
Winged helix-turn-helix DNA-binding domain	4	19	211	1535	1.53	0.25884	ES_m.26523 ES_m.17730 ES_m.48075 ES_m.30987
MIF4-like, type 1/2/3	2	8	211	1535	1.82	0.303007	ES_m.67065 ES_m.92352
Myosin head, motor domain	2	8	211	1535	1.82	0.303007	ES_m.9842 ES_m.9824
Homeodomain-like	2	8	211	1535	1.82	0.303007	ES_m.84847 ES_m.57805
HSP20-like chaperone	2	9	211	1535	1.62	0.356851	ES_m.110735 ES_m.59843
significantly down-regulated phosphorylated proteins
Domain Description	Mapping	Background	All Mapping	All Background	Fold enrichment	Fisher'exact Test P_value	Related Protein
EF-hand domain	13	36	237	1535	2.34	0.00170133	ES_m.25759 ES_m.102034 ES_m.71976 ES_m.29845 ES_m.25844 ES_m.6277 ES_m.12690 ES_m.94107 ES_m.27235 ES_m.52083 ES_m.93259 ES_m.6309 ES_m.25289
Translation elongation factor EFTu/EF1A, domain 2	3	3	237	1535	6.48	0.00364127	ES_m.30183 ES_m.36183 ES_m.46952
Spectrin alpha chain, SH3 domain	3	3	237	1535	6.48	0.00364127	ES_m.80497 ES_m.29845 ES_m.48889
Translation protein, beta-barrel domain	3	3	237	1535	6.48	0.00364127	ES_m.30183 ES_m.36183 ES_m.46952
C2 domain	12	36	237	1535	2.16	0.00547655	ES_m.96248 ES_m.56249 ES_m.47736 ES_m.114228 ES_m.88409 ES_m.80457 ES_m.100948 ES_m.89033 ES_m.74725 ES_m.102926 ES_m.20846 ES_m.4252
EF-hand domain pair	13	42	237	1535	2	0.00786783	ES_m.25759 ES_m.102034 ES_m.71976 ES_m.29845 ES_m.25844 ES_m.5518 ES_m.12690 ES_m.94107 ES_m.27235 ES_m.52083 ES_m.93259 ES_m.25289 ES_m.4252
Variant SH3 domain	6	14	237	1535	2.78	0.0128541	ES_m.22620 ES_m.92234 ES_m.76325 ES_m.4180 ES_m.45457 ES_m.48889
WHEP-TRS	3	4	237	1535	4.86	0.0128965	ES_m.39914 ES_m.25267 ES_m.106007
CAP Gly-rich domain	3	4	237	1535	4.86	0.0128965	ES_m.5335 ES_m.48406 ES_m.7181
S15/NS1, RNA-binding	3	4	237	1535	4.86	0.0128965	ES_m.39914 ES_m.25267 ES_m.106007
Tubulin/FtsZ, GTPase domain	4	8	237	1535	3.24	0.0232658	ES_m.97308 ES_m.40199 ES_m.8910 ES_m.97299
Tubulin/FtsZ, 2-layer sandwich domain	4	8	237	1535	3.24	0.0232658	ES_m.97308 ES_m.40199 ES_m.8910 ES_m.97299
Kinesin-like	2	2	237	1535	6.48	0.0237534	ES_m.114764 ES_m.86399
Neurofascin/L1/NrCAM, C-terminal domain	2	2	237	1535	6.48	0.0237534	ES_m.110740 ES_m.110736
Calcium/calmodulin-dependent protein kinase II, association-domain	2	2	237	1535	6.48	0.0237534	ES_m.73613 ES_m.73612
Sodium ion transport-associated	2	2	237	1535	6.48	0.0237534	ES_m.6309 ES_m.6277
EGF-like, laminin	2	2	237	1535	6.48	0.0237534	ES_m.92541 ES_m.113356
Translation elongation factor EFTu/EF1A, C-terminal	2	2	237	1535	6.48	0.0237534	ES_m.36183 ES_m.46952
Domain of unknown function DUF3451	2	2	237	1535	6.48	0.0237534	ES_m.6309 ES_m.6277
Translation elongation factor EF1A/initiation factor IF2gamma, C-terminal	2	2	237	1535	6.48	0.0237534	ES_m.36183 ES_m.46952
Elongation factor, GTP-binding domain	3	5	237	1535	3.89	0.0285779	ES_m.30183 ES_m.36183 ES_m.46952
SH3 domain	13	49	237	1535	1.72	0.029517	ES_m.22620 ES_m.75268 ES_m.4180 ES_m.80497 ES_m.15024 ES_m.29845 ES_m.45457 ES_m.50501 ES_m.48889 ES_m.61092 ES_m.76325 ES_m.92234 ES_m.12690
Tubulin/FtsZ, C-terminal	4	9	237	1535	2.88	0.0368923	ES_m.97308 ES_m.40199 ES_m.8910 ES_m.97299
Ion transport domain	4	9	237	1535	2.88	0.0368923	ES_m.49038 ES_m.6309 ES_m.6277 ES_m.10871
Immunoglobulin subtype	9	33	237	1535	1.77	0.0558286	ES_m.109505 ES_m.110740 ES_m.110736 ES_m.8110 ES_m.40344 ES_m.90340 ES_m.96672 ES_m.92541 ES_m.23435
GAF domain	2	3	237	1535	4.32	0.0639778	ES_m.54796 ES_m.31335
Diacylglycerol kinase, catalytic domain	2	3	237	1535	4.32	0.0639778	ES_m.23787 ES_m.9187
Ribosomal protein S5 domain 2-type fold	2	3	237	1535	4.32	0.0639778	ES_m.82073 ES_m.30183
Voltage-dependent channel, four helix bundle domain	2	3	237	1535	4.32	0.0639778	ES_m.6309 ES_m.6277
Cation-transporting P-type ATPase, N-terminal	2	3	237	1535	4.32	0.0639778	ES_m.65477 ES_m.79067
Cation-transporting P-type ATPase, C-terminal	2	3	237	1535	4.32	0.0639778	ES_m.65477 ES_m.79067
Immunoglobulin	2	3	237	1535	4.32	0.0639778	ES_m.92541 ES_m.23435
P-type ATPase, transmembrane domain	2	3	237	1535	4.32	0.0639778	ES_m.65477 ES_m.79067
Phospholipase C, phosphatidylinositol-specific, Y domain	2	3	237	1535	4.32	0.0639778	ES_m.52083 ES_m.4252
Kinase associated domain 1 (KA1)	2	3	237	1535	4.32	0.0639778	ES_m.73043 ES_m.73067
BEACH domain	2	3	237	1535	4.32	0.0639778	ES_m.93662 ES_m.93671
GAF domain-like	2	3	237	1535	4.32	0.0639778	ES_m.54796 ES_m.31335
Sec1-like, domain 2	2	3	237	1535	4.32	0.0639778	ES_m.35326 ES_m.35327
ATP-NAD kinase-like domain	2	3	237	1535	4.32	0.0639778	ES_m.23787 ES_m.9187
UBX domain	2	3	237	1535	4.32	0.0639778	ES_m.70679 ES_m.1204
Clathrin/coatomer adaptor, adaptin-like, N-terminal	2	3	237	1535	4.32	0.0639778	ES_m.6488 ES_m.65849
Raf-like Ras-binding	2	3	237	1535	4.32	0.0639778	ES_m.40761 ES_m.51957
Sterile alpha motif, type 1	3	7	237	1535	2.78	0.0788418	ES_m.22672 ES_m.87929 ES_m.110478
Diacylglycerol/phorbol-ester binding	3	7	237	1535	2.78	0.0788418	ES_m.23787 ES_m.20846 ES_m.112397
Immunoglobulin I-set	8	31	237	1535	1.67	0.091806	ES_m.109505 ES_m.110740 ES_m.110736 ES_m.8110 ES_m.40344 ES_m.90340 ES_m.92541 ES_m.23435
Rho GTPase-activating protein domain	4	12	237	1535	2.16	0.0995874	ES_m.81888 ES_m.15024 ES_m.74725 ES_m.61092
Rho GTPase activation protein	5	17	237	1535	1.9	0.107597	ES_m.81888 ES_m.15024 ES_m.74725 ES_m.34703 ES_m.61092
Insulin-like growth factor binding protein, N-terminal	3	8	237	1535	2.43	0.112187	ES_m.92541 ES_m.13067 ES_m.110478
Zinc finger, B-box	2	4	237	1535	3.24	0.115059	ES_m.105376 ES_m.20536
Ras guanine-nucleotide exchange factors catalytic domain	2	4	237	1535	3.24	0.115059	ES_m.33079 ES_m.80264
Rhodanese-like domain	2	4	237	1535	3.24	0.115059	ES_m.23317 ES_m.74071
KA1 domain/Ssp2 C-terminal domain	2	4	237	1535	3.24	0.115059	ES_m.73043 ES_m.73067
ATP-grasp fold, subdomain 2	2	4	237	1535	3.24	0.115059	ES_m.97990 ES_m.41636
Ras guanine nucleotide exchange factor domain	2	4	237	1535	3.24	0.115059	ES_m.33079 ES_m.80264
Rossmann-like alpha/beta/alpha sandwich fold	2	4	237	1535	3.24	0.115059	ES_m.39914 ES_m.106007
L27	2	4	237	1535	3.24	0.115059	ES_m.36634 ES_m.45457
Tubulin, C-terminal	2	4	237	1535	3.24	0.115059	ES_m.40199 ES_m.8910
Ubiquitin-related domain	7	28	237	1535	1.62	0.127369	ES_m.40761 ES_m.70679 ES_m.23787 ES_m.61075 ES_m.46695 ES_m.1204 ES_m.7181
NAD(P)-binding domain	6	23	237	1535	1.69	0.130393	ES_m.97990 ES_m.74071 ES_m.65099 ES_m.35177 ES_m.21160 ES_m.1630
Immunoglobulin-like domain	8	34	237	1535	1.52	0.14075	ES_m.109505 ES_m.110740 ES_m.110736 ES_m.96672 ES_m.92541 ES_m.40344 ES_m.90340 ES_m.23435
Epidermal growth factor-like domain	4	14	237	1535	1.85	0.157518	ES_m.92541 ES_m.13067 ES_m.60112 ES_m.113356
Immunoglobulin subtype 2	7	30	237	1535	1.51	0.167997	ES_m.109505 ES_m.110740 ES_m.110736 ES_m.92541 ES_m.40344 ES_m.90340 ES_m.23435
Phospholipase C, phosphoinositol-specific, EF-hand-like	2	5	237	1535	2.59	0.172713	ES_m.52083 ES_m.4252
Calcineurin-like phosphoesterase domain, apaH type	2	5	237	1535	2.59	0.172713	ES_m.79274 ES_m.108135
P-type ATPase, cytoplasmic domain N	2	5	237	1535	2.59	0.172713	ES_m.65477 ES_m.79067
Metallo-dependent phosphatase-like	2	5	237	1535	2.59	0.172713	ES_m.79274 ES_m.108135
ABC transporter type 1, transmembrane domain	2	5	237	1535	2.59	0.172713	ES_m.87710 ES_m.4070
Fibronectin type III	6	25	237	1535	1.55	0.176435	ES_m.109505 ES_m.110740 ES_m.110736 ES_m.90340 ES_m.22550 ES_m.110478
Sterile alpha motif domain	3	10	237	1535	1.94	0.190817	ES_m.22672 ES_m.87929 ES_m.110478
Alpha/Beta hydrolase fold	3	10	237	1535	1.94	0.190817	ES_m.54269 ES_m.36711 ES_m.114057
HAD-like domain	3	10	237	1535	1.94	0.190817	ES_m.52875 ES_m.65477 ES_m.79067
Protein kinase C-like, phorbol ester/diacylglycerol-binding domain	5	21	237	1535	1.54	0.213385	ES_m.40761 ES_m.23787 ES_m.47736 ES_m.20846 ES_m.112397
Tyrosine-protein kinase, catalytic domain	4	16	237	1535	1.62	0.224865	ES_m.80497 ES_m.104299 ES_m.50501 ES_m.110478
AGC-kinase, C-terminal	4	16	237	1535	1.62	0.224865	ES_m.75914 ES_m.24545 ES_m.20846 ES_m.91031
Ubiquitin-associated/translation elongation factor EF1B, N-terminal, eukaryote	2	6	237	1535	2.16	0.233712	ES_m.73043 ES_m.73067
Nucleotide cyclase	2	6	237	1535	2.16	0.233712	ES_m.32581 ES_m.10806
PLC-like phosphodiesterase, TIM beta/alpha-barrel domain	2	6	237	1535	2.16	0.233712	ES_m.52083 ES_m.4252
Adenylyl cyclase class-3/4/guanylyl cyclase	2	6	237	1535	2.16	0.233712	ES_m.32581 ES_m.10806
3'5'-cyclic nucleotide phosphodiesterase, catalytic domain	2	6	237	1535	2.16	0.233712	ES_m.54796 ES_m.31335
P-type ATPase, A domain	2	6	237	1535	2.16	0.233712	ES_m.65477 ES_m.79067
SMAD/FHA domain	2	6	237	1535	2.16	0.233712	ES_m.114764 ES_m.52875
Regulator of chromosome condensation 1/beta-lactamase-inhibitor protein II	2	6	237	1535	2.16	0.233712	ES_m.114954 ES_m.103553
Phospholipase C, phosphatidylinositol-specific , X domain	2	6	237	1535	2.16	0.233712	ES_m.52083 ES_m.4252
Sterile alpha motif/pointed domain	3	12	237	1535	1.62	0.279049	ES_m.22672 ES_m.87929 ES_m.110478
Forkhead-associated (FHA) domain	2	7	237	1535	1.85	0.295659	ES_m.114764 ES_m.52875
ABC transporter-like	2	7	237	1535	1.85	0.295659	ES_m.4070 ES_m.95644
FCH domain	2	7	237	1535	1.85	0.295659	ES_m.76325 ES_m.15024
Six-bladed beta-propeller, TolB-like	2	7	237	1535	1.85	0.295659	ES_m.13067 ES_m.60112
CD80-like, immunoglobulin C2-set	2	7	237	1535	1.85	0.295659	ES_m.109505 ES_m.96672
EGF-like calcium-binding domain	2	7	237	1535	1.85	0.295659	ES_m.92541 ES_m.13067
Protein kinase, C-terminal	2	8	237	1535	1.62	0.356817	ES_m.75914 ES_m.20846
