# Supplementary material for: Restrained Wnt Signaling Pathway by Enhanced EsGSK3β Activity Facilitates the Infection of Spiroplasma and Leads to Neuropathic Diseases in Crustaceans
Source: Mol Cell Proteomics. 2025 Aug 25;24(9):101059. doi: 10.1016/j.mcpro.2025.101059 (PMC12482308; doi:10.1016/j.mcpro.2025.101059)
Supplement: Supplementary Table 8 [file mmc8.xlsx]

## Sheet: Sheet1
pathway_id	pathway_name	Genes	S gene number	TS gene number	B gene number	TB gene number	pvalue
30	Pentose phosphate pathway	Gene.110348::cb7374_c167100/f1p0/2129::g.110348;Gene.99809::cb7374_c157054/f1p0/2373::g.99809;Gene.99771::cb7374_c12190/f1p0/3760::g.99771;Gene.148317::cb8972_c23/f1p0/1532::g.148317;Gene.129097::cb7374_c389464/f1p0/2598::g.129097;Gene.22023::cb7374_c4217/f4p6/3371::g.22023;Gene.103447::cb7374_c179242/f1p1/2414::g.103447;Gene.94141::cb7374_c125519/f1p1/2699::g.94141;Gene.149163::cb8972_c40/f1p0/1…	39	173	639	24436	0
4512	ECM-receptor interaction	Gene.42232::cb10491_c848777/f1p0/1630::g.42232;Gene.43548::cb10491_c879004/f1p0/1657::g.43548;Gene.40103::cb10491_c513509/f1p0/1484::g.40103;Gene.44168::cb10491_c897182/f1p0/1636::g.44168;Gene.39450::cb10491_c521558/f1p0/1471::g.39450;Gene.39605::cb10491_c690388/f1p0/1460::g.39605;Gene.37870::cb10491_c536207/f1p0/1334::g.37870;Gene.37180::cb10491_c522246/f1p0/1659::g.37180;Gene.38791::cb10491_c58…	43	173	708	24436	0
51	Fructose and mannose metabolism	Gene.129097::cb7374_c389464/f1p0/2598::g.129097;Gene.105786::cb7374_c175153/f1p1/2651::g.105786;Gene.127155::cb7374_c387915/f1p0/2350::g.127155;Gene.149163::cb8972_c40/f1p0/1359::g.149163;Gene.96890::cb7374_c151643/f1p1/2513::g.96890;Gene.103447::cb7374_c179242/f1p1/2414::g.103447;Gene.99809::cb7374_c157054/f1p0/2373::g.99809;Gene.148319::cb8972_c24/f1p0/1253::g.148319;Gene.92280::cb7374_c153894/…	22	173	539	24436	4.10076e-11
10	Glycolysis / Gluconeogenesis	Gene.108189::cb7374_c220512/f1p0/2110::g.108189;Gene.148319::cb8972_c24/f1p0/1253::g.148319;Gene.91410::cb7374_c117321/f1p0/2504::g.91410;Gene.99809::cb7374_c157054/f1p0/2373::g.99809;Gene.108605::cb7374_c170259/f1p0/2382::g.108605;Gene.109865::cb7374_c178707/f1p0/2505::g.109865;Gene.104456::cb7374_c162520/f1p0/2709::g.104456;Gene.126940::cb7374_c389899/f1p0/2271::g.126940;Gene.113443::cb7374_c23…	30	173	1169	24436	8.50243e-10
1051	Biosynthesis of ansamycins	Gene.109671::cb7374_c224328/f1p0/1940::g.109671;Gene.102974::cb7374_c220500/f1p0/2649::g.102974;Gene.103214::cb7374_c162444/f1p0/2609::g.103214;Gene.105684::cb7374_c212653/f1p0/2649::g.105684;Gene.129298::cb7374_c395702/f1p1/2409::g.129298;Gene.114349::cb7374_c238371/f1p0/2472::g.114349	6	173	72	24436	1.22503e-05
4745	Phototransduction - fly	Gene.114262::cb7374_c226872/f1p0/2359::g.114262;Gene.1217::cb10491_c359733/f2p0/1533::g.1217;Gene.47845::cb10491_c917101/f1p0/1304::g.47845;Gene.36340::cb10491_c385971/f1p0/1329::g.36340;Gene.32824::cb10491_c412807/f1p0/1478::g.32824;Gene.143071::cb7374_c78068/f1p2/2192::g.143071;Gene.56669::cb12925_c45/f1p0/1190::g.56669	7	173	206	24436	0.000683903
520	Amino sugar and nucleotide sugar metabolism	Gene.144582::cb9533_c13/f1p0/1560::g.144582;Gene.22023::cb7374_c4217/f4p6/3371::g.22023;Gene.119097::cb7374_c334755/f1p3/2374::g.119097;Gene.121247::cb7374_c333244/f1p1/2957::g.121247;Gene.27767::cb9533_c5/f2p0/1869::g.27767;Gene.101338::cb7374_c166211/f1p1/2424::g.101338;Gene.108189::cb7374_c220512/f1p0/2110::g.108189;Gene.119554::cb7374_c32590/f1p0/2637::g.119554;Gene.113443::cb7374_c231902/f1p…	10	173	528	24436	0.00451519
4624	Toll and Imd signaling pathway	Gene.11078::cb7374_c100937/f7p0/3745::g.11078;Gene.1274::cb10491_c359056/f5p0/1654::g.1274;Gene.34345::cb10491_c389088/f1p0/1575::g.34345;Gene.101794::cb7374_c221792/f1p0/2826::g.101794;Gene.34469::cb10491_c422824/f1p0/1615::g.34469;Gene.34947::cb10491_c390532/f1p0/1424::g.34947;Gene.32932::cb10491_c390756/f1p0/1680::g.32932;Gene.37847::cb10491_c428699/f1p0/1597::g.37847;Gene.108172::cb7374_c1638…	9	173	503	24436	0.00985114	prlipopolysaccharide and beta-1,3- glucan binding protein [Eriocheir sinensis]protein spaetzle [Penaeus vannamei]，lipopolysaccharide and beta-1,3- glucan binding protein [Eriocheir sinensis]，lipopolysaccharide and beta-1,3- glucan binding protein [Eriocheir sinensis]，NF-kappa B inhibitor alpha [Macrobrachium rosenbergii]，lipopolysaccharide and beta-1,3- glucan binding protein [Eriocheir sinensis]…
3050	Proteasome	Gene.9686::cb4760_c2/f2p0/2464::g.9686;Gene.3474::cb10501_c0/f9p0/1296::g.3474;Gene.9688::cb4760_c0/f12p0/974::g.9688;Gene.26865::cb8944_c3/f2p1/839::g.26865;Gene.7872::cb5668_c0/f36p0/1410::g.7872;Gene.69957::cb4099_c18/f1p0/1485::g.69957	6	173	268	24436	0.0122892
5146	Amoebiasis	Gene.111609::cb7374_c278295/f1p0/2085::g.111609;Gene.18061::cb7374_c269557/f4p0/2205::g.18061;Gene.118881::cb7374_c272069/f1p1/1928::g.118881	3	173	81	24436	0.0198884
500	Starch and sucrose metabolism	Gene.119097::cb7374_c334755/f1p3/2374::g.119097;Gene.27767::cb9533_c5/f2p0/1869::g.27767;Gene.108189::cb7374_c220512/f1p0/2110::g.108189;Gene.101338::cb7374_c166211/f1p1/2424::g.101338;Gene.144582::cb9533_c13/f1p0/1560::g.144582;Gene.22023::cb7374_c4217/f4p6/3371::g.22023;Gene.113443::cb7374_c231902/f1p0/2446::g.113443	7	173	413	24436	0.028107
4260	Cardiac muscle contraction	Gene.36636::cb10491_c386897/f1p0/1483::g.36636;Gene.36774::cb10491_c406484/f1p0/1325::g.36774	2	173	43	24436	0.0372297
4391	Hippo signaling pathway - fly	Gene.143071::cb7374_c78068/f1p2/2192::g.143071;Gene.1217::cb10491_c359733/f2p0/1533::g.1217;Gene.114262::cb7374_c226872/f1p0/2359::g.114262;Gene.32824::cb10491_c412807/f1p0/1478::g.32824;Gene.47845::cb10491_c917101/f1p0/1304::g.47845;Gene.56669::cb12925_c45/f1p0/1190::g.56669;Gene.36340::cb10491_c385971/f1p0/1329::g.36340	7	173	488	24436	0.0592852
62	Fatty acid elongation	Gene.57890::cb1873_c18/f1p0/2186::g.57890;Gene.11326::cb6953_c2/f2p0/3058::g.11326;Gene.61264::cb1856_c9/f1p0/3324::g.61264;Gene.5942::cb1856_c4/f2p0/3552::g.5942	4	173	211	24436	0.0633859
360	Phenylalanine metabolism	Gene.16018::cb7374_c207648/f2p0/2669::g.16018;Gene.2862::cb11426_c0/f5p0/1409::g.2862;Gene.47346::cb11426_c3/f1p0/1257::g.47346	3	173	160	24436	0.105034
4261	Adrenergic signaling in cardiomyocytes	Gene.36774::cb10491_c406484/f1p0/1325::g.36774;Gene.36636::cb10491_c386897/f1p0/1483::g.36636	2	173	89	24436	0.131232
1040	Biosynthesis of unsaturated fatty acids	Gene.5942::cb1856_c4/f2p0/3552::g.5942;Gene.61264::cb1856_c9/f1p0/3324::g.61264	2	173	126	24436	0.224356
4145	Phagosome	Gene.67394::cb3256_c33/f1p0/2346::g.67394;Gene.56669::cb12925_c45/f1p0/1190::g.56669;Gene.134713::cb7374_c41657/f1p0/4864::g.134713;Gene.34669::cb10491_c369829/f1p0/1331::g.34669;Gene.32824::cb10491_c412807/f1p0/1478::g.32824;Gene.3509::cb12925_c29/f3p0/1191::g.3509;Gene.36340::cb10491_c385971/f1p0/1329::g.36340;Gene.33416::cb10491_c24550/f1p0/1542::g.33416;Gene.51426::cb13387_c12/f1p0/953::g.514…	16	173	1831	24436	0.225323
4610	Complement and coagulation cascades	Gene.32531::cb10491_c402881/f1p0/1497::g.32531	1	173	38	24436	0.236767
5215	Prostate cancer	Gene.32531::cb10491_c402881/f1p0/1497::g.32531	1	173	41	24436	0.252888
52	Galactose metabolism	Gene.119554::cb7374_c32590/f1p0/2637::g.119554;Gene.121247::cb7374_c333244/f1p1/2957::g.121247	2	173	152	24436	0.292393
5202	Transcriptional misregulation in cancer	Gene.32531::cb10491_c402881/f1p0/1497::g.32531	1	173	49	24436	0.294243
4371	Apelin signaling pathway	Gene.32531::cb10491_c402881/f1p0/1497::g.32531	1	173	69	24436	0.387939
480	Glutathione metabolism	Gene.104677::cb7374_c20337/f1p0/3281::g.104677;Gene.99771::cb7374_c12190/f1p0/3760::g.99771;Gene.14555::cb7374_c112230/f2p1/3828::g.14555	3	173	324	24436	0.403109
514	Other types of O-glycan biosynthesis	Gene.105353::cb7374_c210902/f1p0/3861::g.105353	1	173	85	24436	0.453904
220	Arginine biosynthesis	Gene.16018::cb7374_c207648/f2p0/2669::g.16018;Gene.23672::cb7374_c8609/f4p0/4615::g.23672	2	173	236	24436	0.499401
260	Glycine, serine and threonine metabolism	Gene.6007::cb2353_c1/f2p0/2168::g.6007;Gene.149075::cb855_c8/f1p0/1893::g.149075	2	173	242	24436	0.512744
4144	Endocytosis	Gene.40609::cb10491_c574157/f1p0/1584::g.40609;Gene.14388::cb7374_c1216/f4p0/2679::g.14388;Gene.25595::cb7374_c501/f5p0/2811::g.25595;Gene.25498::cb7374_c97436/f4p0/2520::g.25498;Gene.96273::cb7374_c1210/f1p0/2956::g.96273;Gene.32189::cb10356_c14/f1p0/5722::g.32189;Gene.95987::cb7374_c1230/f1p0/2113::g.95987;Gene.63322::cb3345_c20/f1p0/1513::g.63322;Gene.14703::cb7374_c15395/f2p0/2433::g.14703	9	173	1254	24436	0.531661	charged multivesicular body protein 5-like [Penaeus vannamei],actin-related protein 2/3 complex subunit 5-C-like [Penaeus vannamei],actin-related protein 2/3 complex subunit 5-C-like [Penaeus vannamei],actin-related protein 2/3 complex subunit 5-C-like [Penaeus vannamei],actin-related protein 2/3 complex subunit 5-C-like [Penaeus vannamei],ras-related protein Rab-11A-like [Penaeus vannamei],actin…
400	Phenylalanine, tyrosine and tryptophan biosynthesis	Gene.16018::cb7374_c207648/f2p0/2669::g.16018	1	173	109	24436	0.539829
280	Valine, leucine and isoleucine degradation	Gene.11326::cb6953_c2/f2p0/3058::g.11326;Gene.85334::cb6275_c14/f1p0/4403::g.85334;Gene.57890::cb1873_c18/f1p0/2186::g.57890	3	173	420	24436	0.573525
3460	Fanconi anemia pathway	Gene.68270::cb1517_c1/f1p0/2772::g.68270	1	173	128	24436	0.598202
4213	Longevity regulating pathway - multiple species	Gene.27201::cb8588_c12/f58p1/1322::g.27201;Gene.145418::cb8588_c23/f1p0/1641::g.145418	2	173	290	24436	0.610817
5418	Fluid shear stress and atherosclerosis	Gene.32531::cb10491_c402881/f1p0/1497::g.32531	1	173	135	24436	0.6178
4510	Focal adhesion	Gene.20859::cb7374_c387424/f4p1/3751::g.20859;Gene.38531::cb10491_c627204/f1p0/1321::g.38531	2	173	308	24436	0.643536
4130	SNARE interactions in vesicular transport	Gene.152157::cb888_c7/f1p1/4752::g.152157	1	173	145	24436	0.644158
270	Cysteine and methionine metabolism	Gene.16018::cb7374_c207648/f2p0/2669::g.16018;Gene.149075::cb855_c8/f1p0/1893::g.149075	2	173	315	24436	0.655665
4080	Neuroactive ligand-receptor interaction	Gene.29703::cb10491_c1832/f1p0/1526::g.29703	1	173	152	24436	0.661526
350	Tyrosine metabolism	Gene.115742::cb7374_c284649/f1p0/2031::g.115742;Gene.16018::cb7374_c207648/f2p0/2669::g.16018;Gene.152534::cb955_c12/f1p0/5301::g.152534	3	173	498	24436	0.687738
5132	Salmonella infection	Gene.38531::cb10491_c627204/f1p0/1321::g.38531	1	173	166	24436	0.693773
4810	Regulation of actin cytoskeleton	Gene.38531::cb10491_c627204/f1p0/1321::g.38531;Gene.20859::cb7374_c387424/f4p1/3751::g.20859	2	173	343	24436	0.70092
3320	PPAR signaling pathway	Gene.113071::cb7374_c229833/f1p0/2479::g.113071	1	173	177	24436	0.716951
565	Ether lipid metabolism	Gene.11536::cb7012_c5/f2p1/4865::g.11536	1	173	183	24436	0.728849
71	Fatty acid degradation	Gene.11326::cb6953_c2/f2p0/3058::g.11326;Gene.57890::cb1873_c18/f1p0/2186::g.57890	2	173	413	24436	0.792833
250	Alanine, aspartate and glutamate metabolism	Gene.23672::cb7374_c8609/f4p0/4615::g.23672;Gene.16018::cb7374_c207648/f2p0/2669::g.16018	2	173	431	24436	0.812062
4520	Adherens junction	Gene.38531::cb10491_c627204/f1p0/1321::g.38531	1	173	237	24436	0.815863
910	Nitrogen metabolism	Gene.38174::cb10491_c561203/f1p0/1294::g.38174	1	173	267	24436	0.851541
620	Pyruvate metabolism	Gene.93805::cb7374_c156313/f1p0/2175::g.93805;Gene.20786::cb7374_c387261/f7p0/2190::g.20786;Gene.61885::cb2176_c28/f1p0/3174::g.61885;Gene.62944::cb2176_c34/f1p0/2636::g.62944	4	173	876	24436	0.871487
3008	Ribosome biogenesis in eukaryotes	Gene.74154::cb5455_c2/f1p0/1710::g.74154	1	173	290	24436	0.87416
640	Propanoate metabolism	Gene.85334::cb6275_c14/f1p0/4403::g.85334	1	173	318	24436	0.89712
4530	Tight junction	Gene.38531::cb10491_c627204/f1p0/1321::g.38531	1	173	339	24436	0.91156
4210	Apoptosis	Gene.38531::cb10491_c627204/f1p0/1321::g.38531	1	173	352	24436	0.91947
4120	Ubiquitin mediated proteolysis	Gene.58048::cb1556_c1/f1p0/2992::g.58048	1	173	403	24436	0.944266
310	Lysine degradation	Gene.98438::cb7374_c108837/f1p0/4012::g.98438	1	173	408	24436	0.946244
4146	Peroxisome	Gene.27201::cb8588_c12/f58p1/1322::g.27201;Gene.145418::cb8588_c23/f1p0/1641::g.145418	2	173	651	24436	0.946899
630	Glyoxylate and dicarboxylate metabolism	Gene.6007::cb2353_c1/f2p0/2168::g.6007	1	173	422	24436	0.951417
3010	Ribosome	Gene.17996::cb7374_c227012/f3p0/2760::g.17996	1	173	436	24436	0.956096
4141	Protein processing in endoplasmic reticulum	Gene.61604::cb2223_c17/f1p0/1691::g.61604;Gene.61612::cb2223_c11/f1p0/4024::g.61612;Gene.88822::cb6037_c4/f1p0/2472::g.88822	3	173	1094	24436	0.98512
230	Purine metabolism	Gene.15215::cb7374_c1940/f3p0/2159::g.15215	1	173	628	24436	0.989115
3013	RNA transport	Gene.55898::cb13168_c2/f1p0/1063::g.55898;Gene.31480::cb10491_c21935/f1p0/1304::g.31480;Gene.88822::cb6037_c4/f1p0/2472::g.88822;Gene.32699::cb10491_c23769/f1p0/1566::g.32699	4	173	1443	24436	0.992664
3015	mRNA surveillance pathway	Gene.21926::cb7374_c4651/f2p0/3590::g.21926	1	173	777	24436	0.99634
190	Oxidative phosphorylation	Gene.67394::cb3256_c33/f1p0/2346::g.67394;Gene.147514::cb8602_c10/f1p0/1473::g.147514	2	173	1112	24436	0.997136
4150	mTOR signaling pathway	Gene.88822::cb6037_c4/f1p0/2472::g.88822	1	173	845	24436	0.99778
330	Arginine and proline metabolism	Gene.16018::cb7374_c207648/f2p0/2669::g.16018	1	173	903	24436	0.998552
3040	Spliceosome	Gene.20103::cb7374_c329716/f3p0/3772::g.20103	1	173	1034	24436	0.999451
4142	Lysosome	Gene.134713::cb7374_c41657/f1p0/4864::g.134713	1	173	1176	24436	0.999809
